# Supplementary material for: Semiochemicals and odorant receptors underlying potato cultivar susceptibility and resistance to potato tuber moth
Source: Proc Natl Acad Sci U S A. 2026 Apr 6;123(15):e2537754123. doi: 10.1073/pnas.2537754123 (PMC13079372; doi:10.1073/pnas.2537754123)
Supplement: Supplementary file 2 — Dataset S01 (XLSX) [file pnas.2537754123.sd01.xlsx]

## Sheet: Dataset S1
Variety Number	Cultivars name	Source of Cultivars Provided
1	Hongmeigui 3	Northwest A&F University
2	Hongmeigui L5	Northwest A&F University
3	Zimeigui3	Northwest A&F University
4	Heimeigui4	Northwest A&F University
5	HeimeiguiL8	Northwest A&F University
6	Lishu10	Lijiang Institute of Agricultural Sciences
7	Lishu14	Lijiang Institute of Agricultural Sciences
8	Lishu15	Lijiang Institute of Agricultural Sciences
9	Lishu18	Lijiang Institute of Agricultural Sciences
10	Lishu19	Lijiang Institute of Agricultural Sciences
11	Jingzhang1	Hebei Agricultural University
12	Jingzhang2	Hebei Agricultural University
13	Jingzhang3	Hebei Agricultural University
14	Jingzhang4	Hebei Agricultural University
15	G8	Hebei Agricultural University
16	G12	Hebei Agricultural University
17	G22	Hebei Agricultural University
18	G26	Hebei Agricultural University
19	Jizhang17	Hebei Agricultural University
20	G26-Yuan	Hebei Agricultural University
21	Yun114	Institute of Economic Crops, Yunnan Academy of Agricultural Sciences
22	Yun115	Institute of Economic Crops, Yunnan Academy of Agricultural Sciences
23	Yun111	Institute of Economic Crops, Yunnan Academy of Agricultural Sciences
24	Yun702	Institute of Economic Crops, Yunnan Academy of Agricultural Sciences
25	Yun108	Institute of Economic Crops, Yunnan Academy of Agricultural Sciences
26	Deshu3	Institute of Economic Crops, Yunnan Academy of Agricultural Sciences
27	1-8	Qujing Academy of Agricultural Sciences
28	0-3-2	Qujing Academy of Agricultural Sciences
29	JS03-6	Qujing Academy of Agricultural Sciences
30	Jingshu6	Qujing Academy of Agricultural Sciences
31	1-10	Qujing Academy of Agricultural Sciences
32	65-1	Qujing Academy of Agricultural Sciences
33	Dianshu1428	Institute of Tuber Crops, Yunnan Agricultural University
34	Dianshu1178	College of Agronomy and Biotechnology, Yunnan Agricultural University
35	5-1	Qujing Academy of Agricultural Sciences
36	D47	Institute of Tuber Crops, Yunnan Agricultural University
37	Dian1723	Institute of Tuber Crops, Yunnan Agricultural University
38	Dian1418	Institute of Tuber Crops, Yunnan Agricultural University
39	F13	College of Plant Protection, Yunnan Agricultural University
40	F15	College of Plant Protection, Yunnan Agricultural University
41	P4	College of Plant Protection, Yunnan Agricultural University
42	Huishu22	Huize County Agricultural Technology Promotion Center
43	Huishu23	Huize County Agricultural Technology Promotion Center
44	Huishu24	Huize County Agricultural Technology Promotion Center
45	Huishu25	Huize County Agricultural Technology Promotion Center
46	Huishu26	Huize County Agricultural Technology Promotion Center
