# Supplementary material for: Semiochemicals and odorant receptors underlying potato cultivar susceptibility and resistance to potato tuber moth
Source: Proc Natl Acad Sci U S A. 2026 Apr 6;123(15):e2537754123. doi: 10.1073/pnas.2537754123 (PMC13079372; doi:10.1073/pnas.2537754123)
Supplement: Supplementary file 3 — Dataset S02 (XLSX) [file pnas.2537754123.sd02.xlsx]

## Sheet: Dataset S2
Volatile organic compounds (VOCs) detected across all potato cultivar leaf samples
Compounds	Formula	Class I	CAS	Quantitative ion	Qualitative ion	Molecular weight (Da)	NIST_RI	Odor	Threshold	G22-1	G22-2	G22-3	G22-4	G22-5	G22-6	G26-1	G26-2	G26-3	G26-4	G26-5	G26-6	Jing1-1	Jing1-2	Jing1-3	Jing1-4	Jing1-5	Jing1-6	Jing4-1	Jing4-2	Jing4-3	Jing4-4	Jing4-5	Jing4-6	cpd_ID	kegg_map
(+)-alpha-Pinene	C10H16	Terpenoids	7785-70-8	93	91	136.125	936.5	harsh, terpene, aromatic, minty	0.0053	803096	664472	473001	488932	761516	399333	54793.8	56427.8	74518.5	59141.6	62865.4	55469.2	0	0	0	0	0	0	0	0	0	0	0	0	C06306	-
(+)-epi-Bicyclosesquiphellandrene	C15H24	Terpenoids	54274-73-6	161	105	204.188	1482.0	-	-	1.80035e+06	1.59326e+06	1.7254e+06	1.83409e+06	1.7175e+06	1.62476e+06	521355	619001	443409	402197	919062	393826	2.91376e+06	5.21956e+06	4.19654e+06	2.56801e+06	4.2437e+06	4.32009e+06	6.47753e+06	3.20968e+06	4.88589e+06	2.25204e+06	5.32003e+06	2.12229e+06	-	-
(+)-neodihydrocarveol	C10H18O	Terpenoids	18675-33-7	93	41	154.136	1226.0	-	-	63017.4	62557.4	135193	96776.5	2775.1	89066.9	13875.5	21575.5	21195.8	17042.8	59883	27313.4	0	0	0	0	0	0	0	0	0	0	0	0	-	-
(-)-beta-Bourbonene	C15H24	Terpenoids	5208-59-3	81	80	204.188	1384.0	herbal, woody, floral, balsamic	-	131426	127684	143054	130251	148310	126561	39174.1	53427.9	32675.7	38599	78376	36090	71297.2	151633	60455.1	73564.7	96688.2	59027.9	68859.7	28058.1	51570.2	34417.8	55463.5	20091	-	-
(-)-Myrtenol	C10H16O	Terpenoids	19894-97-4	91	79	152.12	1213.0	woody, pine, balsamic, sweet, minty	-	2734.87	20901.6	2734.87	53634.8	2734.87	53245.6	26592.2	38804.9	30210.8	31528.7	81633.9	38120.4	0	0	0	0	0	0	0	0	0	0	0	0	-	-
(-)-Spathulenol	C15H24O	Terpenoids	77171-55-2	205	41	220.183	1577.0	honey	-	26916	22050.4	26011	27959.7	31866.1	26126.9	3036.23	3549.68	1749.46	1899.36	4717.12	2192.34	144838	183466	159558	183354	246879	154219	123559	19056.3	33634.4	25775.9	58854.6	13976.6	-	-
(+)-gamma-Cadinene	C15H24	Terpenoids	39029-41-9	161	105	204.188	1513.0	herbal, woody	-	3.60725e+06	3.52675e+06	6.10389e+06	4.04058e+06	6.78761e+06	3.43658e+06	1.18435e+06	1.48064e+06	1.41114e+06	959829	2.0799e+06	880359	0	0	0	0	0	0	0	0	0	0	0	0	C19738	-
Ishwarol B	C15H24O	Terpenoids	860769-47-7	118	105	220.183	1431.0	-	-	509540	524029	495040	467223	534748	469097	96633.9	90813	73046	78850.3	110293	60814.8	263469	381512	283214	261193	257349	321096	202142	172940	124573	88827	185897	101107	-	-
(+)-Isoitalicene	C15H24	Terpenoids	94482-89-0	119	93	204.188	1395.0	-	-	994875	977965	1.05525e+06	970545	1.20927e+06	952540	202701	222161	156310	154346	325376	130070	1.03295e+06	1.48678e+06	1.06909e+06	951338	1.12137e+06	1.09939e+06	869096	339228	462988	266292	737213	211321	-	-
(-)-Italicene ether	C15H24O	Terpenoids	104188-25-2	205	105	220.183	1544.0	-	-	123682	117000	150763	135944	150399	117485	40100.9	51419.9	32147.5	32913.2	68871.5	31635.6	70716.2	87503.4	61927.9	67852.3	88138.4	57827.7	50086.6	16993.1	19733.6	14196.6	35003.9	12032	-	-
(-)-Italicene	C15H24	Terpenoids	94535-52-1	119	93	204.188	1403.0	-	-	994875	977965	1.05525e+06	970545	1.20927e+06	952540	202701	222161	156310	154346	325376	130070	1.03295e+06	1.48678e+06	1.06909e+06	951338	1.12137e+06	1.09939e+06	869096	339228	462988	266292	737213	211321	-	-
Panaginsene	C15H24	Terpenoids	871660-96-7	189	133	204.188	1338.0	-	-	39919.4	42003	41710.6	38491.6	48617	37591.4	8041.65	7794.74	5684.27	5177.32	12147.3	5527.58	11585.7	19692.3	13407.4	11259.1	15343.4	13430.9	11172.1	4841.44	5882.41	3572	8905.81	3433.45	-	-
(-)-Guaia-6,9-diene	C15H24	Terpenoids	36577-33-0	105	161	204.188	1440.0	-	-	1.23759e+07	1.28209e+07	1.20872e+07	1.14837e+07	1.32332e+07	1.16152e+07	2.46585e+06	2.33086e+06	1.86967e+06	1.99571e+06	2.84378e+06	1.17324e+06	7.48239e+06	1.07136e+07	8.06613e+06	6.28426e+06	7.32882e+06	9.20011e+06	5.87891e+06	4.10552e+06	3.53031e+06	2.52267e+06	5.39265e+06	2.80914e+06	-	-
1,10-Bisaboladien-3-ol	C15H26O	Terpenoids	58334-55-7	69	119	222.198	1616.0	ginger, metallic	-	186678	162780	261272	220044	224402	197802	27552.3	41253.6	21548.3	23586.4	58928	19494.9	0	0	0	0	0	0	0	0	0	0	0	0	-	-
Amorpha-4,11-diene	C15H24	Terpenoids	92692-39-2	119	121	204.188	1458.0	-	-	91123.2	87473.6	84567.5	82664.4	105444	74318.5	16279.2	25317.5	16529.8	1548.71	31896.1	12397.4	0	0	0	0	0	0	0	0	0	0	0	0	-	-
Alaskene	C15H24	Terpenoids	28400-12-6	136	121	204.188	1515.0	-	-	288796	236890	333857	317581	335395	275234	71026.5	95889.2	69671.9	61606.3	141147	56106	207844	258597	182713	199411	256814	174451	140392	53285.1	63404.5	49719.9	106600	36964.2	-	-
Modhephene	C15H24	Terpenoids	68269-87-4	189	119	204.188	1385.0	-	-	39201.4	37166.9	39068.1	60180.3	46239.2	34267.1	8530.15	19443	17251.5	13730.5	32982.5	13329.9	44925.4	54608.3	38565.5	42018.7	50928.3	38170.3	33616.3	13472.5	15880	10273.6	25878.2	8578.11	-	-
9-epi-β-Caryophyllene	C15H24	Terpenoids	68832-35-9	105	91	204.188	1466.0	-	-	912774	1.82174e+06	1.03325e+06	1.12187e+06	1.09536e+06	1.07263e+06	314768	214391	153252	149916	283303	117066	778493	1.15701e+06	727360	777293	1.02714e+06	390547	600630	241566	279716	184484	358887	142072	-	-
(-)-alpha-Pinene	C10H16	Terpenoids	7785-26-4	93	91	136.125	936.5	sharp, warm, resinous, fresh, pine	0.1	803096	664472	473001	488932	761516	399333	54793.8	56427.8	74518.5	59141.6	62865.4	55469.2	0	0	0	0	0	0	0	0	0	0	0	0	C06308	ko00902,ko01100,ko01110
(+)-Bicyclogermacrene	C15H24	Terpenoids	24703-35-3	121	93	204.188	1495.0	green, woody, weedy	-	439925	503820	440599	399214	473570	384513	136469	316050	272251	277494	819692	306208	1.58912e+06	2.44901e+06	1.76619e+06	1.56087e+06	1.99771e+06	1.9962e+06	1.264e+06	597846	764152	438017	1.07272e+06	370952	-	-
8,14-Cedranoxide	C15H24O	Terpenoids	18319-31-8	41	82	220.183	1546.0	-	-	143834	132830	165279	158272	164916	106911	35086.4	45866	31472.4	26865.3	62732.1	27149.4	0	0	0	0	0	0	0	0	0	0	0	0	-	-
(Z)-Muurola-4(15),5-diene	C15H24	Terpenoids	157477-72-0	161	105	204.188	1463.0	-	-	3.83313e+06	3.89962e+06	3.52154e+06	3.74144e+06	3.87451e+06	3.68796e+06	518247	506739	508479	491921	938028	364187	3.97237e+06	4.39722e+06	3.34827e+06	3.25717e+06	4.18741e+06	3.29167e+06	2.98934e+06	1.17925e+06	1.37293e+06	924999	2.1643e+06	703755	-	-
Cadina-3,5-diene	C15H24	Terpenoids	267665-20-3	161	105	204.188	1458.0	-	-	3.83313e+06	3.89962e+06	3.52154e+06	3.74144e+06	3.87451e+06	3.68796e+06	518247	506739	508479	491921	938028	364187	3.97237e+06	4.39722e+06	3.34827e+06	3.25717e+06	4.18741e+06	3.29167e+06	2.98934e+06	1.17925e+06	1.37293e+06	924999	2.1643e+06	703755	-	-
Selina-5,11-diene	C15H24	Terpenoids	52026-55-8	108	91	204.188	1447.0	-	-	269580	285501	239402	262162	273528	257986	40932.4	34416.7	35158.3	24074.8	57190.5	16919.7	254937	482559	313489	289195	354860	371709	229684	201307	122628	108139	254020	139006	-	-
7-epi-Sesquithujene	C15H24	Hydrocarbons	159407-35-9	119	93	204.188	1394.0	-	-	994875	977965	1.05525e+06	970545	1.20927e+06	952540	202701	222161	156310	154346	325376	130070	1.03295e+06	1.48678e+06	1.06909e+06	951338	1.12137e+06	1.09939e+06	869096	339228	462988	266292	737213	211321	-	-
(2E)-2-(Acetylhydrazono)propanoic acid	C5H8N2O3	Acid	64096-81-7	99	57	144.053	1468.0	-	-	747.918	747.918	747.918	747.918	747.918	747.918	37000.4	17390.5	28016.4	13293.1	22889.3	7003.75	0	0	0	0	0	0	0	0	0	0	0	0	-	-
(2E,4S,7E)-4-Isopropyl-1,7-dimethylcyclodeca-2,7-dienol	C15H26O	Alcohol	198991-79-6	123	81	222.198	1574.0	-	-	265702	45427.4	63769.7	320214	322481	66680.6	24125.2	23785.2	35475.9	37631.6	81895.2	32016.4	30803.6	38754.6	24599.8	31999	36530.5	23797.8	48202.1	22098.3	19963.8	17633.3	34787.9	13926	-	-
(2E,4Z)-2,4-Decadienal	C10H16O	Aldehyde	25152-83-4	81	41	152.12	1295.0	fried, fatty, geranium, green, waxy	7e-05	105618	59674.3	447184	140525	91928.8	353432	61963.4	181129	45157.1	101436	271617	94146.1	0	0	0	0	0	0	0	0	0	0	0	0	-	-
Epishyobunone	C15H24O	Terpenoids	39020-72-9	150	177	220.183	1498.0	-	-	33458.4	32974.6	129135	139985	34535.8	110946	73869.2	76793.7	78665.7	60004.4	153196	90278.4	243834	252284	225934	260306	281652	218332	345510	339834	243578	300424	273259	311030	-	-
(-)-Nootkatene	C15H22	Terpenoids	5090-61-9	202	161	202.172	1456.0	-	-	9574.94	9504.53	167.213	167.213	167.213	167.213	3217.18	4109.9	3428.51	3102.59	6492.09	2914.65	6399.55	5333.28	5808.05	6000.75	6073.7	5311.92	5662.51	26151.9	27392.3	24216.9	41134.9	1062.38	-	-
Shyobunon	C15H24O	Terpenoids	21698-44-2	150	177	220.183	1503.0	-	-	33458.4	32974.6	129135	139985	34535.8	110946	73869.2	76793.7	78665.7	60004.4	153196	90278.4	243834	252284	225934	260306	281652	218332	345510	339834	243578	300424	273259	311030	-	-
(-)-cis-Rose oxide	C10H18O	Terpenoids	3033-23-6	139	69	154.136	1110.0	rose, cortex, green, floral, geranium, powdery, metallic	0.0002	156821	162346	179913	188503	145403	175282	154124	139501	126635	146980	112628	148790	573624	538738	504571	471929	581119	445986	635433	666446	609332	762073	714476	752306	-	-
(-)-7-epi-alpha-Selinene	C15H24	Terpenoids	123123-37-5	161	204	204.188	1517.0	-	-	8.71843e+06	7.82023e+06	1.07658e+07	9.29304e+06	1.03243e+07	8.03485e+06	2.37986e+06	3.74307e+06	2.48122e+06	2.09154e+06	4.94486e+06	1.58539e+06	0	0	0	0	0	0	0	0	0	0	0	0	-	-
(3-Bromo-1-methylpropoxymethyl)benzene	C11H15BrO	Aromatics	51666-29-6	91	92	242.031	1499.0	-	-	1.75324e+06	1.74853e+06	1.73356e+06	1.72239e+06	2.01529e+06	1.65453e+06	438391	470277	167909	343210	578917	314854	0	0	0	0	0	0	0	0	0	0	0	0	-	-
(3E,7E)-1,5,5,8-Tetramethylcycloundeca-3,7-dienol	C15H26O	Terpenoids	28446-26-6	82	83	222.198	1614.0	-	-	130575	113579	185580	154177	158571	138368	19170.9	29209.7	14822.2	15903.3	41144.5	13757.6	297186	358106	231083	237902	334090	223659	341013	129352	126196	104399	266626	78141.8	-	-
(3E,7E)-4,8,12-Trimethyltrideca-1,3,7,11-tetraene	C16H26	Terpenoids	62235-06-7	81	69	218.203	1580.7	-	-	76450.7	64038.5	101655	82753.1	93009.6	75866	8100.84	11153.2	5790.84	6334.15	17173.9	6624.39	2.02204e+06	1.93017e+06	1.47599e+06	693139	1.6501e+06	1.43612e+06	806763	174632	222118	152364	740158	159045	C20700	ko00904,ko01110
Epicubebol	C15H26O	Terpenoids	38230-60-3	207	161	222.198	1493.0	-	-	20271.9	17930.1	24268	21412.4	20908.4	21075.7	11957.5	18678.9	11328	10317.1	11376.6	10372.4	140086	169516	148998	143640	188650	130792	122533	20451.7	102258	20451.7	108850	20451.7	-	-
(-)-2-epi-alpha-Cedren-3-one	C15H22O	Terpenoids	288249-25-2	121	93	218.167	1640.0	-	-	463675	429497	636781	560739	582672	454447	124808	173133	99779.6	103061	251593	98871.1	373699	476758	330135	349401	480947	321230	237315	79973.3	102958	66163.7	200345	46633.4	-	-
Cnidiol C	C10H18O2	Heterocyclic compound	39028-58-5	68	59	170.131	1173.0	woody	3	102777	113334	144954	165934	109545	134645	85203.6	127487	93235.4	101387	126071	105690	275071	323028	230878	253387	282433	266923	162166	213917	203729	206750	216736	195580	-	-
(3S,3aR)-(-)-Sedanolide	C12H18O2	Ester	4567-33-3	108	79	194.131	1752.0	-	-	15179.3	15328.7	14906.9	14301.8	15756.9	13309.5	3633.48	3244.89	3074.17	2914.27	4294.72	2091.79	0	0	0	0	0	0	0	0	0	0	0	0	C17002	-
2-Epizizanone	C15H22O	Terpenoids	28624-27-3	94	79	218.167	1669.0	-	-	139414	132318	207185	180050	180338	146306	43253.9	58707.3	34023.1	33282.8	85514.6	34111.3	98207	124083	87925.7	93283.9	132665	89200.4	77133.8	26994.7	32306	24681.2	71943	19635.9	-	-
Prezizaene	C15H24	Terpenoids	31145-21-8	133	91	204.188	1444.0	-	-	5.68698e+06	6.15128e+06	5.05602e+06	5.34864e+06	5.53527e+06	5.57392e+06	1.02349e+06	887609	838808	672303	1.51375e+06	464937	1.52068e+06	4.54469e+06	2.33697e+06	2.43936e+06	3.17539e+06	3.40447e+06	2.96616e+06	2.2925e+06	1.22229e+06	1.09673e+06	2.98217e+06	1.84277e+06	-	-
12-nor-Zizaen-2-one	C14H20O	Ester	30557-76-7	91	119	204.151	1605.0	vetiver, woody	-	141065	123853	192265	168257	168689	144274	25434.1	34149	22380.8	22453.5	50007.9	21681.9	287269	363729	223348	235671	349112	215947	348955	144503	140864	117114	259890	87217.7	-	-
(4,4-Dimethyl-2,4,5,6-tetrahydro-1H-inden-2-yl)acetic Acid	C13H18O2	Acid	113522-67-1	147	105	206.131	1654.0	-	-	84620.5	77910.4	112439	97768.3	110403	80699.3	27121.6	36316.2	19293.8	17736.3	41506	16174.5	71245.7	98788.7	65018.2	67490.7	102616	61571.8	62693.6	24396.4	22568.2	20370.2	55521.6	19361.6	-	-
gamma-Vetivenene	C15H22	Terpenoids	28908-26-1	160	187	202.172	1537.0	-	-	691390	647001	758015	703487	584624	613811	269828	315890	255446	225933	426905	222444	411642	497455	382594	365327	476643	358721	291880	143043	173141	123316	249336	86507.3	-	-
(4R,4aS,6S)-4,4a-Dimethyl-6-(prop-1-en-2-yl)-1,2,3,4,4a,5,6,7-octahydronaphthalene	C15H24	Terpenoids	823810-22-6	105	91	204.188	1476.0	-	-	1.14216e+06	1.04779e+06	1.68521e+06	1.12077e+06	1.38684e+06	1.04042e+06	140181	174654	111900	118693	272317	107155	0	0	0	0	0	0	0	0	0	0	0	0	-	-
Selina-3,7(11)-diene	C15H24	Terpenoids	6813-21-4	161	122	204.188	1542.0	-	-	1.58699e+06	1.46001e+06	1.80363e+06	1.7377e+06	1.8425e+06	1.49859e+06	492277	649550	344262	411270	879642	389329	744370	935110	651450	688457	917311	597234	496646	175638	197370	147715	366081	29543	-	-
Selina-4(15),7(11)-diene	C15H24	Terpenoids	515-17-3	189	133	204.188	1479.0	woody	-	581831	555003	570336	563872	626960	517218	147302	165650	123628	112262	224675	107621	195854	229944	178444	169933	204055	140113	140199	68408.9	56507	54127.7	124858	43503.1	C21707	-
alpha-cis-Himachalene	C15H24	Terpenoids	3853-83-6	93	119	204.188	1449.0	-	-	9.10317e+06	9.65824e+06	8.01575e+06	8.81787e+06	9.33366e+06	8.85134e+06	1.36559e+06	1.16381e+06	1.16507e+06	832079	2.05081e+06	1.63171e+06	9.76747e+06	1.73686e+07	1.12566e+07	1.02874e+07	1.27541e+07	1.36194e+07	7.3999e+06	5.909e+06	3.91794e+06	2.6646e+06	6.88391e+06	3.88857e+06	-	-
(5R,10R)-10-Methyl-6-methylene-2-(propan-2-ylidene)spiro[4.5]dec-7-ene	C15H22	Terpenoids	28908-27-2	134	91	202.172	1495.0	-	-	321894	306949	337876	317769	372723	297441	62853.5	94130.3	55948.3	52009.1	119479	66424.2	160710	223750	165378	305594	377096	177024	116005	42962	64929.2	36585	99054	20902	-	-
Curzerenone	C15H18O2	Terpenoids	20493-56-5	122	94	230.131	1590.0	-	-	17246.8	16763.5	37875.4	27880.4	19194.8	22696.7	4426.62	7874.39	3736.38	4795.43	9102.61	3918.31	36972.1	49666.3	31795.8	28840.7	40536.5	29201.7	66572.7	47488	25810.9	23882.1	52100	33080	C16943	-
2-Pinen-10-yl isobutyrate	C14H22O2	Ester	29021-37-2	91	119	222.162	1466.0	fruity, woody, pine	-	2.92489e+06	3.08696e+06	2.59143e+06	2.81726e+06	3.00044e+06	2.81782e+06	430529	375473	374219	266968	654715	184224	496130	696758	451663	483189	628271	510893	390113	161374	191547	125851	292909	97591.9	-	-
beta-Vetivenene	C15H22	Terpenoids	27840-40-0	202	159	202.172	1540.0	-	-	266569	265635	365414	266218	263330	238376	197765	223421	133031	164189	155815	171700	16348.6	18340.2	13725.4	13394	16717.9	12904.5	12107.9	5230.31	6684.07	5623.18	10194	4667.52	-	-
(E)-beta-Famesene	C15H24	Terpenoids	18794-84-8	204	69	204.188	1457.0	woody, citrus, herbal, sweet	0.087	1.03684e+06	1.12157e+06	933838	992127	1.04112e+06	988353	182742	178683	167275	126893	311073	94494.9	0	0	0	0	0	0	0	0	0	0	0	0	C09666	ko00909,ko01110
(E)-gamma-Bisabolene	C15H24	Terpenoids	53585-13-0	107	93	204.188	1533.0	-	-	274406	251218	331501	296282	173463	256146	80604.8	97668.4	73464.1	68262.3	143820	62008.4	110815	195091	89025.6	165932	312082	150489	180913	63563.8	101328	61689.1	116559	33480.8	C19748	ko00909
(E)-2,6-Dimethylocta-5,7-dien-2-ol	C10H18O	Alcohol	7643-60-9	93	81	154.136	1169.0	-	-	3611.84	4165.11	6565.72	5313.6	4361.83	4871.63	3679.73	4169.53	3037.73	3412.21	7253.12	3690.09	0	0	0	0	0	0	0	0	0	0	0	0	-	-
(E)-alpha-Santalal	C15H22O	Terpenoids	19903-70-9	93	121	218.167	1679.0	-	-	56864.4	55822.9	83463.2	78486	71262.2	66606.2	11090.6	15874.8	9706.55	9297.11	20363.1	7203.3	0	0	0	0	0	0	0	0	0	0	0	0	-	-
(E,E)-2,4-Undecadienal	C11H18O	Aldehyde	30361-29-6	81	41	166.136	1430.0	oily, caramel, spicy, citrus, buttery, baked	0.001	7.19609e+06	7.41573e+06	7.01728e+06	6.69244e+06	7.65797e+06	6.79394e+06	1.54007e+06	1.44093e+06	1.17046e+06	954968	1.7879e+06	712260	4.59284e+06	6.41401e+06	4.93182e+06	4.53028e+06	4.51309e+06	5.61815e+06	3.62085e+06	3.04868e+06	2.18971e+06	1.5497e+06	3.31982e+06	1.67505e+06	-	-
(S)-Perillyl alcohol	C10H16O	Terpenoids	18457-55-1	68	79	152.12	1312.0	-	1.1	3129.16	5608.71	24227.1	6971.37	2797.37	12493.4	2075.49	8633.4	2179.82	5243.52	16330.4	4719.63	17008.7	51450.1	48242.8	20891.7	53942.5	44155.6	30568.7	1282.22	1282.22	1282.22	34348	6411.08	C02452	ko00902,ko01110
(S)-4-(1-Acetoxyallyl)phenyl acetate	C13H14O4	Ester	52946-22-2	132	150	234.089	1650.0	-	-	17903.3	471.55	24620	471.55	15917.5	17773.4	8096.34	10643.2	6576.94	6674.02	15774.4	6260.38	9866.12	1091.58	9759.13	9903.83	11746.2	8094.83	19700	7875.94	7239.81	6552.77	15129.6	5457.9	-	-
cis-gamma-Bisabolene	C15H24	Terpenoids	13062-00-5	93	119	204.188	1515.0	-	-	1.25687e+06	1.09568e+06	1.54629e+06	1.18915e+06	1.47658e+06	1.16023e+06	477922	526020	347802	416965	672963	378897	806541	943766	679790	740376	952361	674904	535949	280356	278919	237110	426297	160611	C19748	ko00909
cis-Myroxide	C10H16O	Terpenoids	33281-83-3	79	81	152.12	1133.0	-	-	5812.45	6026.68	6679.74	8171.96	5066.96	7341.92	7795.93	7561.01	7054.66	6583.68	9902.77	7707.47	0	0	0	0	0	0	0	0	0	0	0	0	-	-
Ligustilide	C12H14O2	Ester	81944-09-4	145	161	190.099	1740.0	-	-	7198.7	6626.58	8040.31	6269.2	7300.61	7230.5	1934.64	2535.74	1754.73	1437.6	2360.86	1275.07	0	0	0	0	0	0	0	0	0	0	0	0	C16987	-
(Z)-epi-beta-Santalol	C15H24O	Terpenoids	79081-90-6	94	122	220.183	1709.0	-	-	34802	30847.1	55621.4	41414.5	45260.4	37549.6	4564.33	5457.37	2461.54	4322.33	10034	2795.93	46565.5	56268.3	31815.1	41952.9	50592.8	31292.1	48416.6	18459.6	27967.8	20999.4	65572.9	12347.5	-	-
(Z,Z)-3,6-Nonadienal	C9H14O	Aldehyde	21944-83-2	81	41	138.104	1100.0	fatty, soapy, cucumber	5e-05	108917	111521	78290.1	129154	96681	117728	105306	97142.6	87087.2	100553	284834	52865.4	978869	495190	471174	285088	349190	296172	326655	872127	705807	886640	300208	879271	C16323	ko00592,ko01110
alpha-Bisabolol	C15H26O	Terpenoids	515-69-5	109	119	222.198	1684.0	mild, floral, peppery, balsamic, clean	-	191426	144546	319237	185175	196049	175009	16907.1	26484.8	10598.1	16042.8	39511.4	8917.73	185651	241421	176778	161758	205860	126812	200801	71416.1	110271	76125	253381	46515.9	-	-
alpha-Cadinol	C15H26O	Terpenoids	481-34-5	95	121	222.198	1653.0	herbal, woody	-	523805	480045	695102	618885	642027	499599	138035	193466	110703	113055	278770	109228	438638	558598	380513	403240	558382	378744	289337	104100	121548	20820	260545	20820	-	-
alpha-Calacorene	C15H20	Terpenoids	21391-99-1	157	142	200.157	1542.0	woody	-	961012	924843	767132	890038	1.01106e+06	794008	356600	394201	339265	288511	574474	291323	181715	193331	153454	153677	192459	145136	217458	100594	115054	95254.7	201007	83332.8	-	-
alpha-Corocalene	C15H20	Terpenoids	20129-39-9	185	200	200.157	1623.0	-	-	145796	138883	142554	136306	149025	123720	56885.7	60971.1	41223.2	46178.7	84527.5	44830	45784.6	55760.8	36039	38601.2	46647.5	45559.4	39205.4	21094.6	24298.7	18909.4	35863.2	17195.6	-	-
alpha-Cubebene	C15H24	Terpenoids	17699-14-8	161	105	204.188	1351.0	herbal, waxy	-	1.20542e+06	1.177e+06	1.20169e+06	1.11185e+06	1.32132e+06	1.0934e+06	336682	377614	272633	272412	546171	241289	920944	1.13025e+06	791761	818531	992481	749919	854425	372658	464224	307771	681573	254119	C09647	-
alpha-Farnesene	C15H24	Terpenoids	502-61-4	41	93	204.188	1508.0	citrus, herbal, lavender, bergamot, myrrh, neroli, green	0.087	354231	364522	359814	335241	400055	341167	80095.4	79323	60850.3	61774	103508	92092	62940.6	130163	71341.6	66553.5	82477	109812	56511	28529	35430.6	19966.8	49254.1	20175.5	C09665	ko00909,ko01110
alpha-Irone	C14H22O	Terpenoids	79-69-6	121	93	206.167	1526.0	orris, floral, berry, violet, woody, powdery	0.002	427508	384744	539119	335902	502032	398728	123840	155005	111060	105665	229244	99687.3	0	0	0	0	0	0	0	0	0	0	0	0	C09690	-
alpha-Muurolene	C15H24	Terpenoids	10208-80-7	105	161	204.188	1499.0	woody	-	554253	6909.49	605110	551965	6909.49	497258	141964	280249	104335	115436	234064	168045	1.81366e+06	2.2614e+06	1.69465e+06	1.64021e+06	2.09481e+06	1.70942e+06	808825	353252	431997	372734	682368	213012	C20272	-
alpha-Phellandrene 1	C10H16	Terpenoids	99-83-2	93	136	136.125	1006.0	citrus, herbal, terpene, green, woody, peppery	0.04	27828.9	23151.1	30999	20128.9	35365.7	18979.5	9469.12	8042.84	6371.58	5851.95	10946.6	7847.78	18545.6	12937.9	13690.3	15965.8	20533.8	9251.15	35171.1	22520.3	17838.1	25634	32663	17363.9	-	-
alpha-Pinene	C10H16	Terpenoids	80-56-8	93	91	136.125	936.4	fresh, camphor, sweet, pine, earthy, woody	0.274	803096	664472	473001	488932	761516	399333	54793.8	56427.8	74518.5	59141.6	62865.4	55469.2	0	0	0	0	0	0	0	0	0	0	0	0	C09880	ko01110
alpha-Terpineol	C10H18O	Terpenoids	98-55-5	136	93	154.136	1195.5	pine, iris, teil	0.3	15645.3	10958.7	15996.5	12422.8	14337.3	10229.9	4158.07	3776.84	9145.1	3254.3	4714.07	11654.2	0	0	0	0	0	0	0	0	0	0	0	0	-	-
alpha-Terpinyl acetate	C12H20O2	Ester	80-26-2	136	121	196.146	1350.0	herbal, bergamot, lavender, lime, citrus	2.5	72441.4	74058	75357.5	61922.8	90369.8	64801.6	16525.8	16673.7	10516.5	11392.5	18783.3	11161.1	14776.7	19575.5	9547.39	8762.82	10004.3	10735.8	10368.4	3692.64	4610.26	3409.65	8570.62	3404.3	-	-
beta-Acorenol	C15H26O	Terpenoids	28400-11-5	119	93	222.198	1649.0	-	-	384192	349808	506877	448861	475440	363041	103864	143720	87823.4	90201.4	182111	83858.9	310871	389771	287356	297443	354952	281272	208699	71178.5	91725.8	63712.9	181501	44410.8	-	-
beta-Bisabolene	C15H24	Terpenoids	495-61-4	69	93	204.188	1509.0	balsamic, woody	-	154273	150014	168346	144057	178125	142105	33286.5	22225.9	28689.2	27151.9	41960.7	25853.9	251893	247116	176546	175109	157460	168886	110764	81591	66661.5	43409.9	104728	56278.9	C16775	ko00909
beta-Guaiene	C15H24	Terpenoids	88-84-6	161	105	204.188	1490.0	sweet, woody, dry, guaiacwood, spicy, powdery	-	8.66535e+06	9.17978e+06	9.51371e+06	8.23328e+06	1.10767e+07	8.50526e+06	3.06385e+06	2.92346e+06	1.98084e+06	2.30535e+06	4.32358e+06	1.90788e+06	824988	1.09855e+06	779839	782751	994759	833473	851173	230051	393185	173385	1.0333e+06	137072	-	-
beta-Phenylethyl butyrate	C12H16O2	Ester	103-52-6	104	105	192.115	1444.0	musty, sweet, floral, yeasty, strawberry	0.376	528.484	528.484	528.484	528.484	528.484	528.484	3735.88	4200.87	3244.45	2642.42	6479.38	3824.86	0	0	0	0	0	0	0	0	0	0	0	0	-	-
beta-Phenylethylmethylethylcarbinol	C12H18O	Alcohol	10415-87-9	91	73	178.136	1415.5	sweet, fresh, cayloxol, lilac, anisic, earthy, narcissus, peony	0.22	1.49896e+07	1.54534e+07	1.4583e+07	1.38791e+07	1.59621e+07	1.41111e+07	3.16822e+06	2.98085e+06	2.42153e+06	2.03321e+06	3.65292e+06	1.4461e+06	0	0	0	0	0	0	0	0	0	0	0	0	-	-
beta-Pinene	C10H16	Terpenoids	127-91-3	93	41	136.125	979.7	dry, woody, resinous, pine, hay, green	0.14	7544.58	115485	117551	144670	152109	7544.58	45295.9	7544.58	41549.4	7544.58	48337.2	37722.9	0	0	0	0	0	0	0	0	0	0	0	0	C09882	-
beta-Santalol	C15H24O	Terpenoids	77-42-9	93	121	220.183	1718.0	woody	-	129681	113321	203013	145982	161329	135947	14997.9	24368.7	10015.7	15291.3	37816.9	8591.32	219427	195040	157774	143206	175122	107979	224192	63807.5	97858	70532.8	219836	40171.5	C09720	-
delta-Dodecalactone	C12H22O2	Ester	713-95-1	99	71	198.162	1720.0	peachy, oily, creamy, soapy	0.0076	3616.68	4879.52	5146.04	4929.15	3604.2	5477.5	4131.44	4923.9	2666.25	2579.43	8262.16	3769.73	19124.4	21163.8	35021.1	51302.2	40072	31630.2	34476.7	17347.6	28155.8	21202	25838.2	23233.7	-	-
gamma-Elemene	C15H24	Terpenoids	29873-99-2	121	93	204.188	1433.0	green, woody, oily	-	7.85586e+06	8.14037e+06	7.61432e+06	7.22997e+06	8.31982e+06	7.35225e+06	1.44598e+06	1.35257e+06	1.07828e+06	1.17273e+06	1.75284e+06	900405	4.6804e+06	6.797e+06	5.06096e+06	4.60096e+06	4.59621e+06	5.77739e+06	3.06964e+06	1.88928e+06	1.90657e+06	1.33568e+06	2.8714e+06	1.29687e+06	-	-
gamma-Muurolene	C15H24	Terpenoids	30021-74-0	161	105	204.188	1477.0	herbal, woody, spice	-	4.32224e+06	4.11269e+06	5.02379e+06	4.64254e+06	4.99437e+06	4.08508e+06	794090	1.58793e+06	1.02668e+06	1.0153e+06	2.16852e+06	916378	829020	998002	713145	737802	922288	696529	746564	270482	311201	216791	614531	161508	-	-
1(2H)-Naphthalenone, octahydro-4-hydroxy-, trans-	C10H16O2	Ketone	21766-50-7	81	109	168.115	1461.0	-	-	2.99258e+06	3.19003e+06	2.67915e+06	2.90084e+06	3.10532e+06	2.89715e+06	657662	573268	459979	264007	803065	286598	1.37043e+06	1.95399e+06	1.81565e+06	1.70409e+06	2.1063e+06	2.31712e+06	1.29897e+06	1.41048e+06	870057	595905	1.27458e+06	901738	-	-
1,1'-(1,4-phenylene)bis-Ethanone	C10H10O2	Ketone	1009-61-6	147	91	162.068	1461.0	-	-	149265	140913	1433.28	149819	181364	116579	25965.8	25493.4	28549.9	20987	42822	20995.2	0	0	0	0	0	0	0	0	0	0	0	0	-	-
1,1,7,7a-Tetramethyl-1a,2,6,7,7a,7b-hexahydro-1H-cyclopropa[a]naphthalene	C15H22	Terpenoids	154098-14-3	159	117	202.172	1440.0	-	-	134295	137223	129366	123339	140353	124104	24398.4	23792.5	20565.1	19685.6	37470.4	15190.9	81115.3	110348	85673.6	79445	78727.2	99865.5	47320.8	42512.6	29868.3	22740.8	43895.4	28780.8	-	-
1,2,3,3a,8,9,9a,9b-Octahydrocyclopenta[def]phenanthrene	C15H18	Aromatics	148145-44-2	169	170	198.141	1552.0	-	-	57294.6	58370.3	73346.2	77738.5	67070.7	62373.9	46871.8	38023.8	41429.6	35720	50038.9	30201.6	0	0	0	0	0	0	0	0	0	0	0	0	-	-
(2S,9S)-2,6,6,9-tetramethyltetracyclo[5.4.0.02,9.08,10]undecane	C15H24	Terpenoids	1137-12-8	94	41	204.188	1374.0	-	-	42844.8	42287.5	46068.5	43101	48864.1	40810.2	13677.4	16032.5	10991	11040	21584.8	9724.77	27160.9	30046.3	23029.2	22613.5	31425.3	23193.3	21761.7	8500.94	15834.5	7510.82	16705.1	6042.91	-	-
1,2-Cyclohexanedione	C6H8O2	Ketone	765-87-7	112	70	112.052	1062.0	sweet, acorn, nut skin, maple, caramel, brothy	450	10133.1	13452.5	15346	14273.4	13439.9	12201.4	12844.1	11473.2	13256.8	12299.4	14126.9	14099.1	97623.6	102977	108847	100816	120617	98131.7	80476.1	94397.2	97704.8	15198.2	88051.2	75990.8	C06105	-
1,2-Ethanediol, monobenzoate	C9H10O3	Ester	94-33-7	105	77	166.063	1402.0	-	-	1.11105e+06	1.10419e+06	1.19318e+06	1.08491e+06	1.31559e+06	1.07481e+06	230207	253330	176187	179505	377376	150958	1.06254e+06	1.3873e+06	980364	972981	1.10794e+06	975063	906228	404655	456922	294718	752338	251462	-	-
1,3-Benzodioxole, 4-methoxy-6-(2-propenyl)-	C11H12O3	Aromatics	607-91-0	192	91	192.079	1520.0	spicy, warm, balsamic, woody	0.088	5402.64	7931.28	10165.2	8073.46	3823.35	8609.67	764.67	764.67	764.67	764.67	764.67	764.67	0	0	0	0	0	0	0	0	0	0	0	0	C10480	-
1,3-Cyclohexadiene, 1-methyl-4-(1-methylethyl)-	C10H16	Terpenoids	99-86-5	121	93	136.125	1018	woody, terpene, lemon, herbal, medicinal, citrus	0.858	38989.6	23145.5	42307.1	22713.8	50144.3	24149.1	8633.86	4128.82	6054.57	3313.63	8150.05	4528.05	27898.5	22176	21997.3	24071.3	28769.4	16672.4	57040	26927.9	31386.5	56484.1	48105.3	24764.8	C09898	-
1,3-Cyclohexadiene-1-carboxaldehyde, 2,6,6-trimethyl-	C10H14O	Terpenoids	116-26-7	107	91	150.104	1205.7	fresh, herbal, phenol, metallic, rosemary, tobacco, spicy	0.003	522268	542457	578517	641243	509188	472728	519377	538395	502546	494769	564439	511877	1.04485e+06	1.2889e+06	1.19715e+06	1.06669e+06	1.24322e+06	1.10277e+06	1.25447e+06	1.31164e+06	1.07947e+06	1.28195e+06	1.18312e+06	1.15258e+06	C17062	ko00999
1,3-Cyclohexadiene-1-carboxylic acid, 2,6,6-trimethyl-, ethyl ester	C12H18O2	Ester	35044-59-8	107	121	194.131	1434.0	fresh, natural, herbal, damascone, rose, apple, woody	-	1.03866e+07	1.07701e+07	1.01565e+07	9.62307e+06	1.11039e+07	9.74086e+06	2.0198e+06	1.90367e+06	1.51422e+06	1.63387e+06	2.31367e+06	994234	6.18092e+06	8.91165e+06	6.6668e+06	6.0857e+06	6.07262e+06	7.61789e+06	4.85628e+06	3.44655e+06	2.90621e+06	2.08475e+06	4.45397e+06	2.36263e+06	-	-
1,3-Dioxolane, 2-butyl-2-ethyl-	C9H18O2	Heterocyclic compound	935-49-9	101	57	158.131	1110.0	-	-	14177.8	13478.5	26398.8	14502.9	18657	32741.1	21559.6	37683.3	12182.2	24295	32037.2	20968.5	4545.19	4545.19	51497.8	31028.5	26524.7	49465.7	23343.2	41961.8	42383.2	22726	42081.8	27424.5	-	-
1,3-Dioxolane-2,2-diethanol	C7H14O4	Alcohol	5694-95-1	117	99	162.089	1396.0	-	-	128890	128820	144013	130331	156147	123551	31081.3	36419.2	25841.8	25585.2	52268.3	23245.5	16972.8	726.84	15258.1	17664.8	726.84	14505.2	11228.4	5719.45	5866.62	4191.26	9201.07	3634.2	-	-
1,3-Hexadiene, 3-ethyl-2-methyl-	C9H16	Hydrocarbons	61142-36-7	67	95	124.125	1031.0	nutty	-	132632	134012	153712	149404	147872	132152	80948	113452	41098.8	74052.6	8219.76	98532.3	0	0	0	0	0	0	0	0	0	0	0	0	-	-
1,3-Pentanedione, 4,4-dimethyl-1-phenyl-	C13H16O2	Ketone	13988-67-5	147	69	204.115	1578.0	-	-	107285	89755.6	145922	122963	128058	107402	11398.6	16104.4	9464.11	9735.13	24073.8	9737.79	107254	139694	72869.8	83350.4	118091	91323.2	50756.4	20461.2	23582.8	11760.3	33692.2	9857.4	-	-
1,4-Cyclohexadiene-1-methanol, 4-(1-methylethyl)-	C10H16O	Alcohol	22539-72-6	79	91	152.12	1330.0	-	-	18273.6	9889.68	67660.5	27781.6	13340.4	47569.7	12700.1	26281	9831.37	16782.3	47216.2	19533	17997.9	28879.4	19692.7	18903.5	25639.1	21188.8	16929.2	7520.85	12971.6	6058.28	16332.1	5706.65	-	-
1,4-Methanobenzocyclodecene, 1,2,3,4,4a,5,8,9,12,12a-decahydro-	C15H22	Terpenoids	74708-73-9	79	91	202.172	1567.0	-	-	38056.2	33376.9	52775.3	67050.9	74699.9	39244.4	6430	7333.98	3608.17	3800.45	9827.88	3670.27	26039.1	31157.5	21909.7	24554.7	28220.2	22027.8	29662.2	15955.5	15215.4	11443.4	21981.7	9921.83	-	-
Germacrene B	C15H24	Terpenoids	15423-57-1	204	93	204.188	1557.0	woody, earthy, spicy	-	736163	676879	1.06972e+06	800350	1.09638e+06	662415	215627	283323	192482	182669	374601	174961	402341	487857	345462	375944	492450	327358	274531	97916.6	144439	106592	201786	69366.8	C09672	ko00909
1,5-Cyclooctadiene, 1,6-dimethyl-	C10H16	Hydrocarbons	3760-13-2	136	67	136.125	1103.0	-	-	6050.98	3028.97	5322.73	3502.85	5486.67	4001.5	4144.51	3252.69	2334.54	3554.14	4151.23	2903.38	143859	237327	196612	113965	231531	132411	113287	155397	74899.8	139894	162425	94239.6	-	-
1,5-Cycloundecadiene, 8,8-dimethyl-9-methylene-	C14H22	Hydrocarbons	62338-54-9	93	41	190.172	1485.0	-	-	1.85989e+06	1.81476e+06	2.00743e+06	1.87989e+06	1.76694e+06	1.77582e+06	429459	416846	309094	308341	842979	597068	2.26754e+06	2.9311e+06	2.46815e+06	2.24888e+06	2.69306e+06	2.52934e+06	1.46044e+06	1.11235e+06	1.52224e+06	1.23066e+06	5.59314e+06	677917	-	-
1,5-Diazabicyclo[3.1.0]hexane	C4H8N2	Heterocyclic compound	13090-31-8	83	84	84.069	951.0	-	-	58205.2	62831.2	126626	83260.1	65718.4	118306	82769.4	130168	69082	93690.9	130319	92753	0	0	0	0	0	0	0	0	0	0	0	0	-	-
1,5-Dimethyl-1-vinyl-4-hexenyl butyrate	C14H24O2	Ester	78-36-4	93	41	224.178	1418.0	bergamot, fruity, banana, berry	-	2.0439e+07	2.11356e+07	1.99386e+07	1.89658e+07	2.19542e+07	1.92895e+07	4.20487e+06	3.96299e+06	3.19237e+06	3.41416e+06	4.85138e+06	1.97173e+06	1.2434e+07	1.77936e+07	1.35496e+07	1.24491e+07	1.22765e+07	1.53167e+07	9.90941e+06	6.82978e+06	4.95058e+06	4.18994e+06	9.08243e+06	4.71501e+06	-	-
1,5-Heptadien-4-ol, 3,3,6-trimethyl-	C10H18O	Terpenoids	27644-04-8	121	85	154.136	1084.0	-	-	67633.9	47214.2	52643.9	44646.3	79385.9	36512.9	9658.99	9563.92	8653.91	6865.03	9578.11	9795.09	38468.2	38262.5	38953.3	34615.6	50121.4	36228.1	49606	31396.1	31797.3	40204.3	48703.5	32300.1	-	-
1,5-Heptadien-4-one, 3,3,6-trimethyl-	C10H16O	Terpenoids	546-49-6	83	55	152.12	1062.0	herbal, honey, minty, berry	-	83034	89514.6	92119.6	90909.8	84677.5	87993.3	89207.7	83239.5	89065.2	85357.3	95090.3	89756.2	193079	209748	254100	258460	311542	258913	444294	271262	239848	243367	412734	259495	-	-
1,6,10-Dodecatriene, 7,11-dimethyl-3-methylene-	C15H24	Terpenoids	77129-48-7	204	69	204.188	1458.0	-	0.087	1.03684e+06	1.12157e+06	933838	992127	1.04112e+06	988353	182742	178683	167275	126893	311073	94494.9	0	0	0	0	0	0	0	0	0	0	0	0	C09666	ko00909,ko01110
1,7-Nonadiene, 4,8-dimethyl-	C11H20	Hydrocarbons	62108-28-5	41	69	152.157	1026.0	-	-	372275	440877	487871	465151	393772	506113	684998	662764	435044	590092	440188	598692	1.61449e+06	1.27718e+06	1.34443e+06	840238	952568	1.17092e+06	966897	247593	1.25105e+06	372739	1.34191e+06	1.68103e+06	-	-
1,7-Octadiene, 2-methyl-6-methylene-	C10H16	Terpenoids	1686-30-2	79	68	136.125	984.0	-	-	30357.9	25687.2	17518.9	26807.4	32087.6	13506	10749.1	10337.3	17561.7	7418.3	3916.2	18076.2	0	0	0	0	0	0	0	0	0	0	0	0	-	-
1,8,11,14-Heptadecatetraene, (Z,Z,Z)-	C17H28	Hydrocarbons	10482-53-8	79	67	232.219	1664.0	costus	-	167624	163717	247827	215028	214533	175178	53096.4	71752.6	47333.5	34270.3	104868	42052.1	113165	137344	97469.9	103253	144878	97559.9	101843	41503.5	41118.1	33625.9	92843.3	30488.3	C17535	-
1-(2,3,4,5-Tetramethylphenyl)ethanone	C12H16O	Ketone	34764-71-1	176	161	176.12	1482.0	-	-	37038.6	35641.3	38321.7	33829.7	39727.8	30118.4	9425.7	11004.7	5826.09	7457.62	11775.7	6532.13	91838.2	93003	85220.8	69077	91030.5	74593.8	123292	147568	87917	98713.3	86851.6	101041	-	-
1-(3-Ethoxyphenyl)acetone	C11H14O2	Ketone	23037-47-0	178	135	178.099	1417.0	-	-	359.961	359.961	15635.6	16486.6	359.961	12573	3738.96	3101.29	2371.6	2559.92	3839.78	1799.8	0	0	0	0	0	0	0	0	0	0	0	0	-	-
1-(3-Methylbutyl)-2,3,5,6-tetramethylbenzene	C15H24	Aromatics	116761-73-0	148	147	204.188	1580.0	-	-	70764.7	59018.4	96233.1	79670.6	86059	71100.5	7466.23	10304.4	7283.34	5620.02	15003.1	5824.6	0	0	0	0	0	0	0	0	0	0	0	0	-	-
1-(5-Dimethylethyl)pyrazin-2-yl-ethan-1-one	C10H14N2O	Heterocyclic compound	182306-61-2	163	136	178.111	1344.0	-	-	10500.4	10195	10901.3	9579.59	13012.9	10801.9	2670.16	2735.8	2582.74	2259.9	5153.52	1823.56	11389.2	15293.8	8815.54	8197.59	10467.2	10209.8	9276.02	4031.42	4816.87	2845.83	7368.07	3188.35	-	-
1-Adamantanol	C10H16O	Alcohol	768-95-6	95	152	152.12	1333.0	-	2	10262.3	7734.5	28342.1	13606.5	7216.12	20607.1	1443.22	1443.22	1443.22	1443.22	1443.22	1443.22	0	0	0	0	0	0	0	0	0	0	0	0	-	-
1-ButanAmine, N-(2-pyridinylmethylene)-	C10H14N2	Heterocyclic compound	7032-24-8	92	119	162.116	1401.0	-	-	17851.4	16463	449.769	449.769	20859.2	16249.5	5186.24	6508.78	4850.82	4055.98	10169.1	449.769	21797.7	27757.3	20918.3	17846.5	17099.3	26438	17361.3	10258.5	10984.6	8060.57	15992	7106.98	-	-
1-Butanone, 2-hydroxy-1-phenyl-	C10H12O2	Ketone	16183-46-3	105	77	164.084	1390.0	-	-	1.13281e+06	1.12537e+06	1.21578e+06	1.10608e+06	1.34117e+06	1.09301e+06	233930	264066	182067	182755	386674	153311	1.04582e+06	1.32324e+06	932542	913571	1.04815e+06	929780	891039	409584	446122	290766	737054	254245	-	-
1-Cyclohexene-1-carboxylic acid, 4-(1-methylethenyl)-	C10H14O2	Terpenoids	7694-45-3	68	67	166.099	1484.0	-	-	104557	96114.1	103535	98900.9	105629	91790.1	28270.7	31042.1	21650.4	22489.4	36463	19428.9	160474	217936	182164	161658	202875	198094	149515	211178	104438	76185.4	129243	169474	C11924	-
1-Decen-3-one	C10H18O	Ketone	56606-79-2	70	55	154.136	1141.0	-	-	74877.5	61150	135077	111840	82404.1	102633	57717.5	84852	47839.5	65620.8	101109	65631.3	18549.4	1453.36	10655.7	7377.45	9432.82	10350.1	1453.36	1453.36	16074.6	1453.36	1453.36	1453.36	-	-
1-Hexanol, 4-methyl-	C7H16O	Alcohol	818-49-5	70	69	116.12	953.0	sweaty	-	1044.96	1044.96	23565.9	7210.86	5950.94	42578.4	10142.1	11173.8	9095.2	1044.96	15882.6	10308.4	0	0	0	0	0	0	0	0	0	0	0	0	-	-
1-Isopropyl-4,7-dimethyl-1,2,3,4,5,6-hexahydronaphthalene	C15H24	Terpenoids	16729-00-3	189	105	204.188	1481.0	-	-	581831	555003	570336	563872	626960	517218	147302	165650	123628	112262	224675	107621	195854	229944	178444	169933	204055	140113	140199	68408.9	56507	54127.7	124858	43503.1	-	-
1-Isopropyl-4,7-dimethyl-1,2,3,5,6,8a-hexahydronaphthalene	C15H24	Terpenoids	16729-01-4	204	189	204.188	1469.0	-	-	1.12063e+06	1.0556e+06	1.27391e+06	1.23044e+06	1.33379e+06	1.04405e+06	299273	269747	255739	248988	540911	160534	544877	691509	507123	460668	536520	587035	622680	626105	365143	424455	609097	583865	-	-
1-NaphthalenecarboxAldehyde	C11H8O	Aldehyde	66-77-3	156	127	156.058	1547.0	-	3.6	162345	154163	129232	149308	168567	134778	60422.2	67051.7	59483.8	49528.5	97414.5	49955.9	30316.9	32872.2	24362.9	21376.5	33296.5	24143.5	36815.1	16864	20337.3	14381.2	34082.5	14290.5	C14090	-
1-Nonanol	C9H20O	Alcohol	143-08-8	56	55	144.151	1170.6	fresh, clean, fatty, floral, rose, orange, dusty, wet, oily	0.0053	132109	147251	184100	210923	141681	177817	110750	175780	132531	131655	162917	137517	481854	584924	423404	416494	492359	480545	302065	331590	336215	312021	356056	326020	C14696	-
1-Nonen-4-ol	C9H18O	Alcohol	35192-73-5	83	101	142.136	1103.0	-	-	466659	488425	525508	572035	425846	524287	459990	398291	377110	433291	471880	434452	1.56799e+06	2.25167e+06	1.33589e+06	1.20585e+06	1.51507e+06	1.73206e+06	1.75122e+06	1.1785e+06	1.11199e+06	1.31918e+06	1.82784e+06	1.44942e+06	-	-
1-OctanAmine,N-methyl-	C9H21N	Amine	2439-54-5	44	58	143.167	1088.0	-	-	43935.6	48945.3	48357.8	51769.5	39520.2	48637.4	42095.1	37431.8	34640.1	44150.2	44770.9	39722.9	80129.8	295495	96039.1	96747.4	113361	87118.1	106192	148749	93445.4	159520	278637	112143	-	-
1-Pentanone, 1-(1H-imidazol-4-yl)-	C8H12N2O	Heterocyclic compound	69393-15-3	110	95	152.095	1371.0	-	-	1522.02	8432.41	1472.28	1378.21	1782.33	1208.99	4208.78	1263.85	4277.57	1159.95	983.673	2136	0	0	0	0	0	0	0	0	0	0	0	0	-	-
1-Pentanone, 1-(2-furanyl)-	C9H12O2	Heterocyclic compound	3194-17-0	110	95	152.084	1176.0	sweet, caramel	-	4340.97	3837.82	5625.31	4338.17	4851	5621.42	2542.68	7620.61	2731.71	3806.17	5222.03	2940.48	0	0	0	0	0	0	0	0	0	0	0	0	-	-
1-Pentanone, 1-(p-anisyl)-3-methyl-	C13H18O2	Ketone	66333-82-2	135	150	206.131	1552.0	-	-	74965.2	70123.3	75861.9	84318.8	76876.8	66867.6	20789.7	28385.4	20494	17649.1	38107.4	17139.1	0	0	0	0	0	0	0	0	0	0	0	0	-	-
1-Pentanone, 1-phenyl-	C11H14O	Ketone	1009-14-9	105	77	162.104	1374.0	balsamic, valerian	-	525857	512398	559512	518481	605618	478243	158919	176895	126662	127523	257428	116110	471132	608248	417772	427402	533842	412819	375721	158537	211812	124475	310599	111616	-	-
1-PhenylcyclohexylAmine	C12H17N	Amine	2201-24-3	175	132	175.136	1517.0	-	-	67540	89151.9	104173	98670.5	83013.7	90621.9	30752.1	39834.2	25985.7	23337.6	53484.5	25118.1	79926.8	93691.8	67771.3	70817.7	93139.9	43442	53018.8	19036.1	19274.5	16508	26387	11377.6	-	-
1-Propanol, 3-(methylthio)-	C4H10OS	Alcohol	505-10-2	106	61	106.045	978.3	cabbage, cooked potato, garlic	0.036	10812.7	11453.1	723.832	6713.7	13957	17503.5	7913.44	19775.1	19516.1	16603.8	11289.1	14063.4	661.194	661.194	661.194	19377.4	27892.3	22445.4	29075.9	134359	76121.2	3305.97	661.194	52167.1	-	-
1-Tetradecanol	C14H30O	Alcohol	112-72-1	55	69	214.23	1680.5	fruity, waxy, orris, coconut	5	18890.7	13275.3	19690.7	18550.6	21194.1	14560.8	3210.87	4586.28	3104.63	3451.18	7040.6	2573.87	0	0	0	0	0	0	0	0	0	0	0	0	D05097	-
1-Tridecene	C13H26	Hydrocarbons	2437-56-1	83	55	182.203	1292.0	-	-	10231.2	6350.31	47273	14407.2	11174.9	40007	6464.33	21551.3	6007.65	13567.1	33347	12123.3	32550.7	70561.8	20000.6	16392.4	25714	38709.8	42070.1	9542.82	11746.9	11691.2	16704.1	11934.7	-	-
1-Undecanol	C11H24O	Alcohol	112-42-5	55	69	172.183	1371.0	fresh, waxy, rose, soapy, clean, cloth, floral, citrus	0.05	56542	53874.8	62058.5	54617.6	63526	48433.1	16866.1	25449.2	12217.6	14291.7	30644.6	13380.8	37362.5	68063.7	33071	35061.7	40195.2	32842.6	28857	13467.9	20292.5	13810.3	25506	11207	-	-
1-methyl-4-(1,2,2-trimethylcyclopentyl)cyclohexa-1,3-diene	C15H24	Terpenoids	29621-78-1	119	204	204.188	1509.0	-	-	2.36151e+06	1.93051e+06	2.26182e+06	2.38852e+06	2.29341e+06	1.86067e+06	115199	180892	136590	128183	245893	342559	1.28288e+06	1.51623e+06	1.08316e+06	1.14108e+06	1.51739e+06	1.06312e+06	850129	378675	441322	339211	665753	237073	-	-
10-epi-gamma-Eudesmol	C15H26O	Terpenoids	15051-81-7	189	204	222.198	1619.0	sweet, woody, floral	-	81876.8	70256.6	122778	94971.2	104595	85203.2	10643.6	17987.4	11397.1	11341	28194.8	9074.39	0	0	0	0	0	0	0	0	0	0	0	0	C19893	-
11,11-Dimethyl-4,8-dimethylenebicyclo[7.2.0]undecan-3-ol	C15H24O	Alcohol	79580-01-1	136	69	220.183	1646.0	-	-	99965.6	101119	146867	137745	120151	111535	23803.9	38269.4	20496.6	21304.4	49723.4	20089.3	0	0	0	0	0	0	0	0	0	0	0	0	-	-
11-Dodecen-1-yl acetate	C14H26O2	Ester	35153-10-7	109	82	226.193	1604.0	-	-	314600	276654	452086	376717	381966	333664	42558	67826.6	32499.9	38613.2	99606	32971.9	0	0	0	0	0	0	0	0	0	0	0	0	-	-
11-Tetradecen-1-ol, (E)-	C14H28O	Alcohol	35153-18-5	55	82	212.214	1673.0	-	-	62241.7	59743	92079.1	79950.2	77686.3	66193	19122.7	27202.4	15747.4	12628.5	38796.9	15648.3	47326.3	56387.8	41258.4	42809.9	61470.8	41827.7	32261.1	11509.4	17174.6	10010.3	28549.9	8775.28	-	-
Cedrenol	C15H24O	Terpenoids	28231-03-0	95	41	220.183	1610.0	cedarwood, woody, sweet, soft	-	188204	164819	265444	224003	227740	196830	27232.1	41223.9	18787	23896.5	59484.9	21981.4	387058	514870	301220	317605	481860	296734	489565	191749	187426	149464	349343	116138	-	-
1H-3a,7-Methanoazulene, 2,3,4,7,8,8a-hexahydro-3,6,8,8-tetramethyl-, (3R,3aS,7S,8aR)-	C15H24	Terpenoids	65354-33-8	119	93	204.188	1389.0	-	-	1.01719e+06	999704	1.07887e+06	992432	1.23561e+06	970963	202995	223808	155814	155362	327893	130855	1.02444e+06	1.46154e+06	1.00516e+06	944654	1.10813e+06	1.05776e+06	863208	335852	449446	258048	745774	203281	-	-
(-)-Cedrene	C15H24	Terpenoids	469-61-4	204	189	204.188	1411.0	woody, cedary, sweet, fresh	-	269911	269317	309770	280144	337086	257529	72290.9	92872.5	57120.7	56782.8	137000	56863.7	204935	245003	166821	172914	207145	177760	190945	83212.3	101810	64681.6	143843	53169.4	-	-
beta-Maaliene	C15H24	Terpenoids	489-29-2	189	161	204.188	1398.0	-	-	624495	640011	686280	592057	721751	610563	93668.6	83502.7	65516.4	69650.7	121441	46745	743131	905904	656459	641464	678229	702636	645308	302563	374473	208334	551159	179929	-	-
Calarene	C15H24	Terpenoids	17334-55-3	161	105	204.188	1432.0	-	-	1.26791e+07	1.30372e+07	1.23025e+07	1.16546e+07	1.34071e+07	1.19363e+07	2.17595e+06	2.06046e+06	1.77904e+06	1.71496e+06	3.30711e+06	1.28545e+06	7.9126e+06	1.11665e+07	8.54948e+06	7.77484e+06	7.77063e+06	9.67697e+06	6.11263e+06	5.19568e+06	3.74488e+06	2.69531e+06	5.65507e+06	3.48038e+06	-	-
1H-Inden-1-one, 2,3-dihydro-	C9H8O	Ketone	83-33-0	104	132	132.058	1292.0	-	-	4200.71	3520.62	6553.09	3519.64	5888.74	5170.68	2821.67	4029.98	2944.27	3335.34	3527.11	2883.52	0	0	0	0	0	0	0	0	0	0	0	0	C01504	-
1H-Inden-5-ol, 2,3-dihydro-	C9H10O	Phenol	1470-94-6	133	134	134.073	1335.0	-	-	41426.1	41495	39676.1	29236.2	48102.9	36849.9	8396.87	8444.87	6728.95	5959.26	12559	6178.78	0	0	0	0	0	0	0	0	0	0	0	0	-	-
1H-Indene, 1-ethylidene-	C11H10	Hydrocarbons	2471-83-2	141	142	142.078	1315.0	-	-	24232.2	19648.5	24906.3	22405.7	21662	20677.1	17161.9	17405.6	12839.8	14635.5	20023.9	14337.9	21810.2	23326	21025.5	22087.7	25949.3	17158	31944.5	29676.8	24255.7	20563.1	31945.2	29479.9	-	-
1H-Pyrazole, 1,3,5-trimethyl-	C6H10N2	Heterocyclic compound	1072-91-9	110	109	110.084	1032.0	-	-	106073	107630	141820	151724	125887	135095	118668	118768	124494	144682	129036	148164	0	0	0	0	0	0	0	0	0	0	0	0	-	-
1H-Pyrazole-1-carboximidamide, 3,5-dimethyl-	C6H10N4	Heterocyclic compound	22906-75-8	96	95	138.091	1096.0	-	-	1.00727e+06	1.06043e+06	1.15498e+06	1.23186e+06	939925	1.15449e+06	1.00398e+06	913338	823280	970009	1.05319e+06	971386	2.35216e+06	2.84175e+06	2.58807e+06	2.46489e+06	3.11454e+06	3.10697e+06	3.47503e+06	2.44312e+06	2.32803e+06	2.79417e+06	3.54611e+06	3.13504e+06	-	-
1H-Pyrazolo[3,4-d]pyrimidin-4-amine	C5H5N5	Heterocyclic compound	2380-63-4	135	108	135.054	1595.0	-	-	16553.1	27116.7	44537.5	46559.2	15206.7	41028.1	2948.49	7263.03	3522.67	4537.42	8999.01	4924.46	60160.4	72574.9	69096.2	51752.4	58437	52219.9	86278.7	74213.5	40998.5	41602.5	79308.8	49957.4	-	-
1H-Pyrrole-2,5-dione, 3-ethyl-4-methyl-	C7H9NO2	Heterocyclic compound	20189-42-8	139	67	139.063	1239.0	-	-	139598	147837	166642	174693	134605	153612	140221	130279	128745	129746	151888	146493	280437	363259	301690	269543	304452	345321	378129	488315	283982	306038	337137	342072	-	-
1H-Pyrrole-2-carbonitrile	C5H4N2	Heterocyclic compound	9513-94-4	92	65	92.037	1044.0	-	-	68949.2	66204.4	45518.3	49836.4	73664.7	36287.8	31939.7	23965.9	25547.3	24131.9	25173.9	26309	0	0	0	0	0	0	0	0	0	0	0	0	-	-
1H-Pyrrole-3-carbonitrile	C5H4N2	Heterocyclic compound	7126-38-7	92	65	92.037	1044.0	-	-	68949.2	66204.4	45518.3	49836.4	73664.7	36287.8	31939.7	23965.9	25547.3	24131.9	25173.9	26309	0	0	0	0	0	0	0	0	0	0	0	0	-	-
1H-Pyrrolizine-7-methanol, 2,3,5,7a-tetrahydro-1-hydroxy-, (1S-cis)-	C8H13NO2	Heterocyclic compound	520-63-8	80	111	155.095	1495.0	-	-	84416.2	84131.3	76175	74874	91672.7	76669.4	37564.8	30055.6	23890.5	22150.7	46875.1	16093.9	0	0	0	0	0	0	0	0	0	0	0	0	-	-
1H-Pyrrolo[2,3-b]pyridine, 2-(1-methylethyl)-	C10H12N2	Heterocyclic compound	27257-18-7	145	131	160.1	1392.0	-	-	59656.4	61650.7	66353.1	60424.8	72298.3	57668.4	15937	16554	12569.5	11743.4	23920	9144.28	56528	70729.5	50385.1	49462.2	53924.8	49783.3	46040.5	24249	24263	17346.1	40686.3	14215	-	-
1H-Tetrazole	CH2N4	Heterocyclic compound	288-94-8	42	41	70.028	1019.0	-	-	4912.36	89027	101646	95166.6	79985.8	104599	139175	133910	86595.8	121587	87419.9	122137	0	0	0	0	0	0	0	0	0	0	0	0	-	-
1R,4R,7R,11R-1,3,4,7-Tetramethyltricyclo[5.3.1.0(4,11)]undec-2-ene	C15H24	Terpenoids	137235-59-7	175	189	204.188	1416.0	-	-	86183.6	86183.6	86183.6	86183.6	86183.6	86183.6	618710	577587	457360	594752	733477	430918	2.65897e+06	3.70635e+06	2.82621e+06	2.63861e+06	2.59204e+06	3.20965e+06	2.08876e+06	1.77609e+06	1.29662e+06	941386	1.93619e+06	1.19293e+06	-	-
2(1H)-Pyridinone	C5H5NO	Heterocyclic compound	142-08-5	67	95	95.037	1094.0	-	-	142413	149322	166621	172570	130375	161645	139104	126694	115410	138929	146199	133618	472696	873326	818270	469443	626922	491094	667288	500182	394694	510619	735923	500323	C02502	-
2(3H)-Benzofuranone, 3-methyl-	C9H8O2	Heterocyclic compound	32267-71-3	120	91	148.052	1333.0	-	-	17347.7	17113.3	18181.3	16409.1	20806.3	15294.1	4278.03	3543.9	2890.44	2570.26	5009.75	2787.26	0	0	0	0	0	0	0	0	0	0	0	0	-	-
2(5H)-Furanone, 5-ethyl-	C6H8O2	Heterocyclic compound	2407-43-4	112	83	112.052	966.0	spice	0.0097	603314	1.13857e+06	1.02918e+06	1.10348e+06	1.13522e+06	967885	1.11646e+06	1.01151e+06	1.09916e+06	636164	992109	1.16372e+06	0	0	0	0	0	0	0	0	0	0	0	0	-	-
2,2'-Ethylidenebis(5-methylfuran)	C12H14O2	Heterocyclic compound	3209-79-8	175	190	190.099	1379.0	-	-	5811.54	6307.03	7483.42	6173.74	6449.41	6779	2770.57	4841.42	3283.31	3321.75	6712.68	1788.37	0	0	0	0	0	0	0	0	0	0	0	0	-	-
2,2'-Isopropylidenebis(5-methylfuran)	C13H16O2	Heterocyclic compound	59212-75-8	189	204	204.115	1458.0	-	-	525052	540127	452515	495165	521030	493618	124043	108415	103622	77757.8	177858	54071.2	704524	1.21961e+06	805211	742355	912150	993561	305038	430609	272986	190713	307962	259116	-	-
2,2,6-Trimethyl-4H-1,3-dioxin-4-one	C7H10O3	Heterocyclic compound	5394-63-8	84	69	142.063	1140.0	-	-	37425.2	46425.3	50171.5	67362	38624	49150.5	17450.5	20156.7	23326.6	16320.1	15185.5	24831.8	65323.7	37317.2	40633.5	30092.7	25537.1	41955.8	11511.5	12374.4	23433.1	9370.72	20656.7	22682.1	-	-
2,3,5,9-tetramethyltricyclo[6.3.0.01,5]undec-3-ene	C15H24	Terpenoids	138752-23-5	121	119	204.188	1348.0	-	-	256138	266279	280865	251773	326394	240979	44787	46676.7	36400.1	31727	68575.5	29500.5	60665.9	85909.8	51931	51564.8	63588.1	48976.4	54890	23631.8	30289.4	19633.8	46460.5	17591.6	-	-
2,4,4-Trimethyl-3-(3-methylbutyl)cyclohex-2-enone	C14H24O	Ketone	88725-82-0	137	109	208.183	1520.0	-	-	29171	27004.2	37078.6	21359.1	34807.4	27414.7	8513.68	11050.3	8068.82	7282.36	16362.8	6153.59	26052.7	31530.3	21871.7	21576.4	31418.8	21414.5	17021.5	1031.31	8605.34	5156.53	13849.4	1031.31	-	-
2,4-Cycloheptadien-1-one, 2,6,6-trimethyl-	C10H14O	Terpenoids	503-93-5	107	91	150.104	1243.0	minty	-	522268	542457	578517	641243	509188	472728	519377	538395	502546	494769	564439	511877	1.04485e+06	1.2889e+06	1.19715e+06	1.06669e+06	1.24322e+06	1.10277e+06	1.25447e+06	1.31164e+06	1.07947e+06	1.28195e+06	1.18312e+06	1.15258e+06	C16955	-
2,4-Decadienoic acid, ethyl ester, (E,Z)-	C12H20O2	Ester	3025-30-7	125	97	196.146	1479.0	green, waxy, pear, apple, sweet, fruity, tropical	0.1	265559	244816	372092	414658	236460	305978	263625	266360	233494	225339	343850	257269	507552	587197	497582	653702	658767	416181	710867	510604	493190	573956	636696	517671	C08486	-
2,4-Dimethyl 1,4-pentadiene	C7H12	Hydrocarbons	4161-65-3	79	81	96.094	780.0	-	-	11679.3	16882.8	37991.5	20241.5	19891.2	60081.2	15699	56076.8	14632.9	16156.1	47245.3	25061.8	0	0	0	0	0	0	0	0	0	0	0	0	-	-
2,4-Hexadienoic acid, ethyl ester, (2E,4E)-	C8H12O2	Ester	2396-84-1	140	67	140.084	1094.0	warm, fruity, anisic, licorice, ether	0.56	17422.4	13140.6	15374.4	16279.2	11813.5	19950.9	19101.2	17376.7	14200	16631.9	20145.8	18224.2	58213.1	64339.2	61700.5	58791.9	70660.8	55369.5	79917.2	80779.1	74750	93656.8	83017.2	93492.1	-	-
2,4-Imidazolidinedione, 1-methyl-	C4H6N2O2	Heterocyclic compound	616-04-6	114	43	114.043	1084.0	-	-	35677.6	37495	54527.2	56381.2	44073.2	40890.8	35252.1	32396.1	26878.8	32792.4	48462.3	25629.8	0	0	0	0	0	0	0	0	0	0	0	0	C02565	ko00330,ko01100
2,4-Quinolinediol	C9H7NO2	Heterocyclic compound	86-95-3	133	161	161.048	1442.0	-	-	2.52211e+07	2.60282e+07	2.45197e+07	2.34287e+07	2.66538e+07	2.37636e+07	4.51663e+06	4.25278e+06	3.60927e+06	3.71636e+06	5.86738e+06	2.85165e+06	0	0	0	0	0	0	0	0	0	0	0	0	C16716	ko00996
2,6,10-Dodecatrien-1-ol, 3,7,11-trimethyl-	C15H26O	Terpenoids	4602-84-0	69	41	222.198	1702.64	mild, fresh, sweet, linden, floral, angelica	1	97325.5	93249	162932	121675	132065	111835	10324.2	15760.8	5883.44	8696.87	22281.4	6669.41	129932	162575	90092.2	85648.5	145610	90709.4	142048	35346.9	52956.3	35796	134933	24487.9	C06081	ko00510,ko00900,ko01100,ko01110
2,6,10-Dodecatrien-1-ol, 3,7,11-trimethyl-, (Z,E)-	C15H26O	Terpenoids	3790-71-4	41	69	222.198	1697.0	-	-	72879.1	69505.1	123941	90576.6	133219	86332.5	8336.32	12124.5	5017.8	7447.78	17234.2	3501.97	51514.3	63603.5	35319.2	34125.8	41937.2	36338.1	56235.8	20141.1	34207.7	21095	68668.1	11379.2	C03220	ko00909
2,6,10-Dodecatrienal, 3,7,11-trimethyl-, (E,E)-	C15H24O	Terpenoids	502-67-0	69	41	220.183	1737.0	-	-	77798.6	74946.7	70589	67360	72043.2	64242.2	22703.4	21704.8	22936.2	14479.2	28252.7	10818.8	22217.4	25189.7	24036.2	26089.7	28838.3	25417.7	25917.9	17128.2	15167.8	13083	22864	17569	C03461	ko00900,ko00909,ko01110
2,6,10-Trimethyltridecane	C16H34	Hydrocarbons	3891-99-4	57	71	226.266	1449.0	-	-	482640	505077	375408	401961	490949	419842	293102	151151	217061	114085	172455	115429	0	0	0	0	0	0	0	0	0	0	0	0	-	-
2,6,6-Trimethyl-2-cyclohexene-1,4-dione	C9H12O2	Ketone	1125-21-9	96	68	152.084	1146.95	musty, woody, sweet, tea, tobacco, leafy	0.025	3377.18	674.685	674.685	674.685	3373.42	3699.44	4261.22	4778.47	4422.99	3836.32	3749.86	4050.09	0	0	0	0	0	0	0	0	0	0	0	0	-	-
2,6-Dimethyl-1-nonen-3-yn-5-ol	C11H18O	Alcohol	19780-98-4	95	41	166.136	1300.0	-	-	5719.18	3773.99	59113.1	22838.3	5125.99	46037.9	7470.24	19420.2	4210.32	11755.3	30278.2	9617.03	0	0	0	0	0	0	0	0	0	0	0	0	-	-
2,6-Dimethyl-2-trans-6-octadiene	C10H18	Terpenoids	2609-23-6	69	41	138.141	993.0	-	-	17327.5	151998	141428	161194	176451	17327.5	96030.4	17327.5	95800.6	17327.5	101715	102189	96724.4	93365	73052.9	46643.4	41682.3	35129.4	47512.9	51376.5	32164.5	5378.54	47078.3	52761.3	-	-
2,6-Dodecadien-1-al	C12H20O	Aldehyde	21662-13-5	111	70	180.151	1449.0	citrus, mandarin, orange, melon	-	218990	232206	192662	213924	221356	213796	57113.3	50174.7	43178.9	33720.5	76801.3	27670.5	0	0	0	0	0	0	0	0	0	0	0	0	-	-
2,6-Nonadienal, (E,E)-	C9H14O	Aldehyde	17587-33-6	41	69	138.104	1153.0	fresh, citrus, green, cucumber, melon	0.0005	48149	44929.4	124500	68977.4	51967.5	63766.6	37847.2	53486.7	32485.2	43430.6	64377.4	43490.1	0	0	0	0	0	0	0	0	0	0	0	0	-	-
2,6-Nonadienal, (E,Z)-	C9H14O	Aldehyde	557-48-2	41	69	138.104	1154.75	cucumber, green	1e-05	48149	44929.4	124500	68977.4	51967.5	63766.6	37847.2	53486.7	32485.2	43430.6	64377.4	43490.1	0	0	0	0	0	0	0	0	0	0	0	0	C08499	-
2,6-Octadien-1-ol, 3,7-dimethyl-, acetate, (Z)-	C12H20O2	Ester	141-12-8	93	69	196.146	1365.22	floral, rose, soapy, citrus, dewy, pear	2	169591	167245	166050	159483	185764	154180	59174.5	53493.6	37733.7	39600.3	79018	40742.7	127795	155544	111279	116855	141128	104561	122609	50761	61572.7	41419.9	98150	36040.3	-	-
2,6-Octadienal, 3,7-dimethyl-, (Z)-	C10H16O	Terpenoids	106-26-3	152	69	152.12	1240.0	sweet, citral, lemon, peel	1	8093.75	8125.67	967.509	9184.2	7992.24	967.509	8497.33	967.509	8628.88	7343.05	967.509	7610.66	0	0	0	0	0	0	0	0	0	0	0	0	C09847	ko01110
2,6-dihydroxy-Benzoic Acid	C7H6O4	Acid	303-07-1	108	136	154.027	1397.0	-	25	574778	581067	620223	557272	710711	564818	94536.3	102616	64639	71220.3	130107	62079.5	536456	697742	362688	473727	506022	372967	335033	216304	248367	133924	412183	120839	C21298	-
2,7-Nonadien-5-one, 4,6-dimethyl-	C11H18O	Ketone	74630-80-1	97	69	166.136	1138.0	-	-	24997.8	33933.1	36895.8	51657.9	25109.6	33329.1	11504.6	12678.3	18348.2	10721.2	10526.2	20454.8	20861.7	1452.95	17383.4	10800.3	12052.6	16874.1	7264.76	8872.59	13313	8489.77	11758.2	12754.9	-	-
2-(3-Thienyl)pyridine	C9H7NS	Heterocyclic compound	21298-55-5	117	160	161.03	1362.0	-	-	79076.8	79637.3	79880	71103.4	92400.9	73200.8	22570.8	25091.4	18979.9	16684.5	35606.1	14944.9	54298.2	70154	48334.4	49529.6	60684.8	47305	56173.2	23665.7	28529.2	19831.3	41651.6	15447.6	-	-
2-Acetoxyacetophenone	C10H10O3	Ketone	7250-94-4	121	136	178.063	1409.0	-	-	819304	844484	895936	797904	921019	810288	127855	133310	92203.4	91683.5	179753	79293.4	530021	733365	515483	472042	498713	525029	480928	296828	344954	198600	405215	174682	-	-
2-Acetyl-3,4,5,6-tetrahydropyridine	C7H11NO	Heterocyclic compound	27300-27-2	125	82	125.084	1064.0	roasted, caramel, bread	0.001	5949.77	596.614	4121.1	5778.69	6142.12	596.614	8472.08	5242.73	7979.42	4993.53	4966.53	6778.12	0	0	0	0	0	0	0	0	0	0	0	0	-	-
2-Acetyl-3-methylpyrazine	C7H8N2O	Heterocyclic compound	23787-80-6	136	108	136.064	1082.0	nutty, flesh, roasted hazelnut, toasted grain, corn, chip, vegetable, nut skin, caramel	0.02	65874.3	52014.5	58890.9	50388.6	86275.8	40676	405.732	405.732	7122.9	405.732	10684.3	405.732	0	0	0	0	0	0	0	0	0	0	0	0	-	-
2-Acetylbenzofuran	C10H8O2	Heterocyclic compound	1646-26-0	160	145	160.052	1395.0	sweet, coumarin, floral, orange, flowery, tropical, neroli, lactonic, honeysuckle, honey	-	30697.3	30169.7	32343.8	30405.1	35024.3	27825.4	8043.43	10546.1	8068.76	7302.98	14954.7	6453.15	46242.9	60931.2	40555.2	40745.2	47178.9	40828.3	41231.6	18509.5	20751.5	13537.9	33897.2	11549.2	-	-
2-Benzylidene-1-heptanol	C14H20O	Alcohol	101-85-9	91	133	204.151	1675.0	sweet, spicy, astringent, green, floral, rosy	-	134706	129347	213784	184731	165825	152305	44218.1	66466.4	30579	32249.7	92904.5	38011.3	23456.5	32787.7	21671.8	20201.2	29998	22427	30516.2	14418.6	11551.7	11115.6	24687.2	11341.1	-	-
2-Buten-1-ol, 2-ethyl-4-(2,2,3-trimethyl-3-cyclopenten-1-yl)-	C14H24O	Alcohol	28219-61-6	108	121	208.183	1559.0	woody, sandalwood, greasy, oily, waxy	-	86107.7	61751.6	80950.7	73381.4	104869	81045.8	18427.8	24790.7	17011.5	15533.6	33995.1	14723.9	0	0	0	0	0	0	0	0	0	0	0	0	-	-
2-Buten-1-one, 1-(2,6,6-trimethyl-1,3-cyclohexadien-1-yl)-, (E)-	C13H18O	Terpenoids	23726-93-4	121	69	190.136	1386.0	apple, rose, honey, tobacco, sweet	0.0015	79658.3	82792.2	92535.5	81041.6	96459.9	79242.5	23744.4	29374.2	21986.2	19555.2	41776.8	16708.7	53008	67848.8	47723.8	48687.2	62509.4	48675	44253.4	18402.6	25975.2	17542.4	36111.1	18842.5	-	-
2-Buten-1-one, 1-(2,6,6-trimethyl-1-cyclohexen-1-yl)-	C13H20O	Ketone	35044-68-9	177	69	192.151	1419.0	fruity, floral, black currant, currant, plum, rose, honey, tobacco	-	6434.78	6434.78	6434.78	6434.78	6434.78	6434.78	55876.4	53870.5	36050.3	44182.3	52274	32173.9	193408	270177	206768	189549	190626	233157	112071	94838.1	70005.9	51483.3	104197	66396.7	-	-
2-Butenal, 2-methyl-4-(2,6,6-trimethyl-1-cyclohexen-1-yl)-	C14H22O	Aldehyde	3155-71-3	107	123	206.167	1584.0	dry, sweet, tobacco, nutty, violet, boronia, dry leaf, hay, woody, acorn	-	151081	125318	196407	199549	223348	181924	16030.5	25639.2	13281.5	14476.7	34485.9	13030.4	198072	255902	137257	100834	215760	88703.8	98210.6	19890.2	42799.2	30893	66731.4	22055.9	-	-
2-Cyclohexen-1-one, 3-methyl-	C7H10O	Ketone	1193-18-6	82	110	110.073	1075.0	nutty, caramel, phenol, cherry	-	1.97739e+06	2.05197e+06	1.8531e+06	1.31766e+06	1.22264e+06	1.73047e+06	1.29726e+06	1.15823e+06	1.98117e+06	1.23681e+06	1.79713e+06	1.28206e+06	3.64151e+06	728303	4.28236e+06	3.843e+06	728303	4.22151e+06	728303	4.28309e+06	3.92387e+06	4.0946e+06	728303	4.30589e+06	-	-
2-Cyclohexen-1-one, 4-(3-hydroxy-1-butenyl)-3,5,5-trimethyl-	C13H20O2	Ketone	34318-21-3	108	109	208.146	1647.0	spicy	-	97199.7	122677	170474	152948	158217	125470	32453.8	10080.3	24869.1	9267.18	20991.5	5922.65	0	0	0	0	0	0	0	0	0	0	0	0	-	-
2-Cyclohexene-1-carboxaldehyde, 2,6,6-trimethyl-	C10H16O	Aldehyde	432-24-6	123	81	152.12	1116.0	-	-	5472.91	5694.08	8823.99	8769.35	4299.8	9229.32	7521.62	5963.22	7832.96	8602.4	8727.46	5576.9	793296	1.72811e+06	904399	888788	1.79462e+06	963556	179174	73389.1	26875.8	5375.16	183048	54123.2	-	-
2-Cyclopenten-1-one, 2-hydroxy-3,4-dimethyl-	C7H10O2	Ketone	21835-00-7	111	126	126.068	1075.0	strong, caramel	0.02	200600	214024	295929	222335	204045	193828	211030	191879	205931	205382	199258	289190	546878	554913	628378	187321	621763	598072	676455	656682	586151	275288	699077	558254	-	-
2-Cyclopentylethanol	C7H14O	Alcohol	766-00-7	81	68	114.104	1003.0	-	-	57449.8	74995.1	311309	213627	66458	547958	44424.4	210253	49897	164890	238332	103011	0	0	0	0	0	0	0	0	0	0	0	0	-	-
2-Decenal, (Z)-	C10H18O	Aldehyde	2497-25-8	41	55	154.136	1252.0	tallow	0.05	144093	133908	171627	179414	121191	161742	126390	135232	116507	115291	159045	127291	133458	146743	138871	109869	153159	151911	153578	162429	145200	155730	149401	154273	-	-
2-Dimethylamino-4-methyl-pent-4-enenitrile	C8H14N2	Amine	94492-10-1	83	42	138.116	1014.0	-	-	43124.2	649238	704513	673075	574816	737888	1.02958e+06	978362	784335	862637	821539	882183	0	0	0	0	0	0	0	0	0	0	0	0	-	-
2-Dodecenal, (E)-	C12H22O	Aldehyde	20407-84-5	83	41	182.167	1468.0	citrus, metallic, mandarin, orange, waxy, aldehydic	0.0073	178883	191187	158878	172958	186638	173671	66194.9	22920.8	50418.2	16352.7	38372.3	11333.3	87202.3	200287	113935	105786	113802	175642	80515.7	98824.5	62658.9	44049.5	81642.5	66905.6	-	-
2-Ethoxy-3-methylpyrazine	C7H10N2O	Heterocyclic compound	32737-14-7	81	82	138.079	1065.0	hazelnut, roasted, almond, pineapple, earthy	0.0008	55806.8	56790.3	58259.7	59320.2	54939.9	54060.1	59376.4	52695.9	54633.4	56085.8	55312.4	58917.4	98323.9	169378	123139	143961	139878	114283	127774	120352	108330	104574	127659	127636	-	-
2-Ethylpiperidine	C7H15N	Heterocyclic compound	1484-80-6	112	56	113.12	1026.0	-	-	69802.2	84639.7	89331.5	84151.6	74660.5	93926.1	132758	124668	107473	108470	115261	112038	308889	251305	220074	110160	190089	285166	33744.1	116578	65016	92261	96146.3	122981	-	-
2-Fluoro-5-methylaniline	C7H8FN	Amine	452-84-6	125	124	125.064	1080.0	-	-	14305.6	15098.4	22610	23979.1	15819.3	22110.8	16685.1	19308.6	23832.2	14962.5	23107.2	19861.3	33768.9	72102	46215.6	29025.6	81205.7	39914.9	83130.7	23218.4	29259.4	12431.9	73784.2	26884.9	-	-
2-FurancarboxAldehyde, 5-methyl-	C6H6O2	Aldehyde	620-02-0	110	109	110.037	964.603	spice, caramel, maple	0.5	579228	1.14539e+06	1.0181e+06	1.10612e+06	702421	956098	1.12216e+06	1.00075e+06	1.09942e+06	951518	977601	701343	0	0	0	0	0	0	0	0	0	0	0	0	C11115	-
2-Furancarboxylic acid, hexyl ester	C11H16O3	Ester	39251-86-0	113	95	196.11	1436.0	floral, waxy, green, sweet, pear, apple	-	34462.2	35949	29641	17219.7	37266.7	29253	6601.68	6383.27	4757.01	5206.57	7265.46	2953.49	16052.3	23753.3	17995.9	12794.1	11675	21082.3	10819.5	8699.65	5953.01	3295.98	9299.94	6372.42	-	-
2-Furanmethanethiol, 5-methyl-	C6H8OS	Heterocyclic compound	59303-05-8	96	95	128.03	995.0	sulfury, roasted, coffee	5e-05	139667	156955	137289	183336	145462	148736	157539	106920	156126	135170	175797	169969	32618.6	40710.3	14946.3	8938.18	19363.7	1064.46	5700.28	8844.93	6009.39	5322.3	1064.46	6806.71	-	-
2-Furanpropanoic acid, ethyl ester	C9H12O3	Heterocyclic compound	10031-90-0	94	81	168.079	1192.0	pineapple, fruity, spicy, jammy	-	18513.5	14276.4	16744.1	18649.6	19632.3	15884.7	22936.3	24304	17513.3	18871	37135.1	18617.5	0	0	0	0	0	0	0	0	0	0	0	0	-	-
2-Hexanoylfuran	C10H14O2	Heterocyclic compound	14360-50-0	110	95	166.099	1239.0	sweet, fruity, ketonic, green, apricot, peach	-	1.35747e+06	1.42824e+06	1.40319e+06	1.55066e+06	1.3355e+06	1.48836e+06	1.24693e+06	1.26179e+06	1.17999e+06	1.18806e+06	1.36338e+06	1.23989e+06	2.63112e+06	3.06611e+06	2.83438e+06	2.52852e+06	2.93933e+06	2.63033e+06	2.98664e+06	3.06929e+06	2.70499e+06	2.94271e+06	2.82578e+06	3.16713e+06	C02088	-
2-Hexenal	C6H10O	Aldehyde	505-57-7	41	83	98.073	853.0	sweet, almond, fruity, green, leafy, apple, plum, vegetable	0.017	3.27571e+06	4.95355e+06	1.00666e+07	6.57711e+06	3.61067e+06	1.22896e+07	4.55751e+06	1.14555e+07	3.81055e+06	7.01627e+06	1.13786e+07	7.19389e+06	0	0	0	0	0	0	0	0	0	0	0	0	C08497	-
2-Hexenal, (E)-	C6H10O	Aldehyde	6728-26-3	41	83	98.073	853.203	green, grassy	0.0031	3.27571e+06	4.95355e+06	1.00666e+07	6.57711e+06	3.61067e+06	1.22896e+07	4.55751e+06	1.14555e+07	3.81055e+06	7.01627e+06	1.13786e+07	7.19389e+06	0	0	0	0	0	0	0	0	0	0	0	0	C08497	-
2-Hydroxymethylbenzimidazole	C8H8N2O	Heterocyclic compound	22128-99-0	148	147	148.064	1437.0	-	-	8.82691e+06	9.14524e+06	8.53879e+06	8.1719e+06	9.73451e+06	8.33199e+06	1.55705e+06	1.50264e+06	1.26815e+06	1.23462e+06	1.67512e+06	916676	5.42553e+06	7.80823e+06	5.92831e+06	5.39476e+06	5.35281e+06	6.71221e+06	4.19145e+06	3.55065e+06	2.5387e+06	1.82429e+06	3.87535e+06	1.88696e+06	-	-
2-Isobutylthiazole	C7H11NS	Heterocyclic compound	18640-74-9	99	58	141.061	1043.0	green, wasabi, privet, tomato, leafy, earthy, vegetable, metallic	0.0035	26086.8	30579.7	36429.6	33754.4	28145.2	36871.1	47542.7	45973.1	34193.1	42237.6	35623	41971.4	0	0	0	0	0	0	0	0	0	0	0	0	-	-
2-Isopropyl-5-methylhex-2-enal	C10H18O	Aldehyde	35158-25-9	41	43	154.136	1106.0	herbal, lavender, woody, green, blueberry, tomato	-	308243	316278	421905	370079	278416	345516	301834	326332	244586	289623	384113	354067	724436	755908	529466	472223	618847	441600	653855	474373	392330	479218	712606	458261	-	-
2-Methyl-6-(p-tolyl)hept-2-en-4-ol	C15H22O	Terpenoids	38142-57-3	119	120	218.167	1583.0	-	-	150444	154735	264414	186371	190563	184646	27285.5	42268.5	13952.5	28452.7	60746.6	18431.6	791049	1.00229e+06	568401	662612	868578	544660	424319	133421	144598	101568	290177	75876.1	-	-
gamma-Eudesmol	C15H26O	Terpenoids	1209-71-8	189	204	222.198	1631.0	waxy, sweet	-	81876.8	70256.6	122778	94971.2	104595	85203.2	10643.6	17987.4	11397.1	11341	28194.8	9074.39	0	0	0	0	0	0	0	0	0	0	0	0	C17124	-
beta-Eudesmol	C15H26O	Terpenoids	473-15-4	59	149	222.198	1673.0	woody, green	-	7290.56	7514.07	10454.7	8847.76	10635.6	6584.85	4664.51	6147.48	3510.35	4053.78	9991.57	4012.74	16441.2	17535.4	14180	14134.7	13938.4	12968.1	8173.48	5692.33	4688.07	5478.86	10037.9	822.076	C09664	-
2-Naphthalenol	C10H8O	Phenol	135-19-3	144	115	144.058	1523.3	-	3	25509.8	23137	29606.4	27253	28981.2	24181.6	6993.18	9287.1	7388.03	6205.5	14674.2	5158.68	17343.2	19523.3	13491.7	15817.8	20203	14264.1	11983.8	6017.93	6729.58	4854.04	9567.59	3465.35	C11713	-
2-Nonanol	C9H20O	Alcohol	628-99-9	143	69	144.151	1099.2	rose	0.058	4487.41	5442.24	5983.65	6628.97	4699.47	5708.34	5188.45	4631.9	4329.52	4843.42	4629.36	4779.8	13313	15591.8	14879	14617.1	17818	13627	18946.7	15202.4	15039.3	12245	18546.6	18770.6	-	-
2-Nonanone	C9H18O	Ketone	821-55-6	142	71	142.136	1091.46	fruity, floral, fatty	0.13	48098.4	49989.2	55734.9	59015.1	44742.1	53767.3	47639.8	43797.6	39315.1	45721	49439.2	45439.8	0	0	0	0	0	0	0	0	0	0	0	0	-	-
2-Nonen-1-ol, (E)-	C9H18O	Alcohol	31502-14-4	95	41	142.136	1168.13	waxy, green, violet, melon	0.209	7508.21	7415.2	14046.1	9854.36	8135.93	9725.55	2709.71	6291.43	2482.2	3887.78	7147.62	3999.89	12824.2	14737.8	9407.6	9239.55	8461.75	7952.55	1450.14	1450.14	8165.88	11857.1	1450.14	8799.57	-	-
2-Nonen-4-one	C9H16O	Ketone	32064-72-5	69	84	140.12	1124.0	-	0.02	91908.7	118141	144769	159853	93243.7	124169	38179.3	39829.9	48976	34665.5	39546.2	64177.5	0	0	0	0	0	0	0	0	0	0	0	0	-	-
2-Nonenal	C9H16O	Aldehyde	2463-53-8	70	83	140.12	1161.0	fatty, green, waxy, cucumber, melon	0.0001	11610.9	12341.1	21925	16804.4	12424.7	15820.2	9928.73	12327.4	7437.89	8086.29	18599.8	10655.1	230084	254613	224292	233414	250615	254264	128237	205883	172300	246815	127597	124362	-	-
2-Nonenal, (E)-	C9H16O	Aldehyde	18829-56-6	83	55	140.12	1161.21	fatty, green, cucumber, aldehydic, citrus	8e-05	13782.1	14718	17164.7	14358.1	15127.5	14045.2	12282	14282.9	9114.8	11043.5	18180.7	11895.9	0	0	0	0	0	0	0	0	0	0	0	0	-	-
2-Nonenal, (Z)-	C9H16O	Aldehyde	60784-31-8	96	83	140.12	1148.0	orris, fatty, waxy, cucumber	0.0045	6852.66	8064.36	9571.19	7666.47	8061.25	7787.52	5712.38	7048.83	6826.69	5392.18	8223.13	6433.2	0	0	0	0	0	0	0	0	0	0	0	0	-	-
2-Nonynoic acid, ethyl ester	C11H18O2	Ester	10031-92-2	137	67	182.131	1373.0	violet, leafy, green, cucumber, floral	-	7393.08	7722.61	11944.1	7391.95	9289.57	13108.5	3618.16	9877.83	3064.55	3216.69	7024.43	3364.9	3375.93	367.554	2889.62	4825.11	5835.99	3835.73	4143.5	2435.96	2488.41	1837.77	3537.1	2124.02	-	-
2-Octenal, 2-butyl-	C12H22O	Alcohol	13019-16-4	41	55	182.167	1378.0	aldehydic, green, watery, fruity, metallic, oily, tropical, fatty, sweaty, goaty	-	58368.4	57220.9	63890.9	55599.3	68021.5	58350.5	18499.1	25937.2	13959.1	14624.6	30741.9	13512	18896.8	27707.8	17054.6	17192.3	20988.5	15833.3	14476.9	9234.45	9797.86	7545.59	12271.6	7223.92	-	-
2-Octenoic Acid	C8H14O2	Acid	1470-50-4	73	41	142.099	1181.0	-	-	303356	282246	356218	408510	269303	336096	254416	303341	241612	254733	371783	319302	0	0	0	0	0	0	0	0	0	0	0	0	-	-
2-Octenoic acid, ethyl ester	C10H18O2	Ester	2351-90-8	55	125	170.131	1243.0	fruity, green, pineapple, pear skin, waxy, juicy	-	194059	209656	222783	241985	195422	206602	195923	146560	182638	180684	209925	198190	388485	423088	400458	366807	435490	428230	451876	473546	398256	465413	446780	416044	-	-
β-(E)-Santalol	C15H24O	Terpenoids	37172-32-0	94	122	220.183	1741.0	-	-	24953.4	23840.1	22970.3	22237.7	23481.3	21445.8	5823.84	5137.18	4797.83	4405.85	6880.85	3653.04	3365.96	6348.02	4665.03	3608.62	3787.77	5000.81	4133.5	3770.02	2440.59	2429.22	5098.01	3461.82	-	-
2-Pentyn-1-ol	C5H8O	Alcohol	6261-22-9	83	55	84.058	778.0	-	-	55833.3	68773.1	198038	104095	83075.8	300299	76561.7	284173	82101.7	111660	241006	122425	0	0	0	0	0	0	0	0	0	0	0	0	-	-
2-Phenoxyethyl isobutyrate	C12H16O3	Ester	103-60-6	115	71	208.11	1488.0	green, fruity, waxy, apple, nuances	-	261281	275704	259884	350981	292594	236245	121275	140337	103355	111645	206079	115980	47472.6	38216.3	44689.4	29307.6	57540.7	30215.9	37733.7	16880	20626	13189.4	29117.7	2637.89	-	-
2-Propen-1-ol, 3-phenyl-, acetate, (E)-	C11H12O2	Ester	21040-45-9	115	134	176.084	1446.0	sweet, floral, spicy, balsamic	0.002	74636.2	78988.1	274410	79448	86810.1	76719.2	70891.8	79123.2	58002	54280.6	110580	47109.8	165469	243693	162989	164688	209263	179018	104273	68955.3	54636.6	35619.3	89373.2	46520.3	C12299	-
2-Propenal, 3-(2-furanyl)-	C7H6O2	Heterocyclic compound	623-30-3	65	122	122.037	1111.0	green, grassy, fruity, spicy, vanilla, nutty, woody, cinnamon	13.128	160134	144711	199597	145940	208190	146095	275854	247631	284121	516192	426818	407592	0	0	0	0	0	0	0	0	0	0	0	0	-	-
2-Propenoic Acid, 3-phenyl-	C9H8O2	Acid	621-82-9	147	148	148.052	1427.53	balsamic, sweet, storax	-	9.49183e+06	9.86911e+06	9.20667e+06	8.82112e+06	1.04374e+07	8.9645e+06	1.67063e+06	1.60953e+06	1.35275e+06	1.33161e+06	1.82066e+06	1.00792e+06	5.8739e+06	8.47047e+06	6.42559e+06	5.83655e+06	5.81456e+06	7.28068e+06	4.54081e+06	3.85648e+06	2.75271e+06	1.97071e+06	4.19641e+06	2.04626e+06	C00423	ko00130,ko00360,ko00940,ko00996,ko00999,ko01100,ko01110
2-Propenoic acid, 2-methoxyethyl ester	C6H10O3	Ester	3121-61-7	58	45	130.063	851.0	-	-	8147.18	159888	372965	135521	121524	490458	143071	433806	128698	242252	370106	231410	0	0	0	0	0	0	0	0	0	0	0	0	-	-
2-Propenoic acid, 3-phenyl-, ethyl ester	C11H12O2	Ester	103-36-6	131	103	176.084	1471.2	sweet, balsamic, fruity, spicy, powdery, berry, plum	0.165	1.51263e+06	1.4184e+06	1.60906e+06	1.42775e+06	1.65332e+06	1.34657e+06	16547.5	40884.9	28370.7	26515.7	23650.4	25188	0	0	0	0	0	0	0	0	0	0	0	0	C06359	-
2-Propenoic acid, 3-phenyl-, ethyl ester, (E)-	C11H12O2	Ester	4192-77-2	131	103	176.084	1463.0	floral, honey, balsamic	0.0007	1.69194e+06	1.60263e+06	1.60906e+06	1.60349e+06	1.65332e+06	1.51569e+06	19496.9	43112.6	29375.1	27737.8	40836.5	26580.6	651884	1.30714e+06	696536	781280	1.081e+06	1.07227e+06	268717	124278	172726	90495.4	220309	63845.9	C06359	-
2-Propenoic acid, 3-phenyl-, methyl ester, (E)-	C10H10O2	Ester	1754-62-7	131	103	162.068	1379.0	sweet, balsamic, strawberry, cherry	-	39657	38052.1	47985.1	38692.6	44342.1	40720.8	11208.2	15434.2	12450.7	10034.2	18841.8	8454.02	33120.1	42124.8	29794.3	28531.9	37291.5	30225.8	25958.6	8947	14702.5	10226.6	21271.1	6055.95	C06358	-
2-PyridinemethanAmine	C6H8N2	Heterocyclic compound	3731-51-9	80	108	108.069	1054.0	-	-	32778	34603.8	34332.6	34993	32042.4	32185.5	34465.1	6287.94	32938.4	33527	6287.94	34692.2	86278.8	16213.3	16213.3	16213.3	16213.3	16213.3	112151	81066.5	96057.5	106694	110571	102679	C17926	-
2-Tetradecene, (E)-	C14H28	Hydrocarbons	35953-54-9	55	41	196.219	1406.0	-	-	335083	336028	363638	328068	398335	282530	65576.3	68456	47753.6	48560.1	96626.2	44456.5	315444	403255	279817	257284	287901	291776	263321	104685	135809	67955.8	221517	62507.8	-	-
2-Thiophenemethanethiol	C5H6S2	Heterocyclic compound	6258-63-5	97	45	129.991	1105.0	roasted, coffee, fishy	4e-05	159823	168120	183909	195928	149282	186952	157449	144083	129924	157376	165813	153247	400594	443237	402461	384713	473695	376523	557230	408421	380633	471052	584748	504890	-	-
2-Tridecanone	C13H26O	Ketone	593-08-8	58	59	198.198	1495.82	fatty, waxy, dairy, milky, coconut, nutty, herbal, earthy	0.5	24481.1	23779	33029.6	32096.5	28372.4	26711.8	15736.8	19934.7	15291.2	15683.1	25611.4	17520.8	0	0	0	0	0	0	0	0	0	0	0	0	-	-
2-Undecenal	C11H20O	Aldehyde	2463-77-6	70	41	168.151	1367.0	fresh, fruity, orange, peel	0.01	14722.4	13935.3	13694.9	12077	16266	23379.9	12668.1	5026.51	7782.14	9775.74	18815.2	6064.34	0	0	0	0	0	0	0	0	0	0	0	0	-	-
2-Undecenal, E-	C11H20O	Aldehyde	53448-07-0	70	41	168.151	1366.0	fresh, fruity, citrus, orange, peel	0.00078	14722.4	13935.3	13694.9	12077	16266	23379.9	12668.1	5026.51	7782.14	9775.74	18815.2	6064.34	0	0	0	0	0	0	0	0	0	0	0	0	-	-
7-epi-alpha-Eudesmol	C15H26O	Terpenoids	123123-38-6	161	122	222.198	1658.0	sweet, woody	-	284729	275283	388494	367838	364512	282529	90229	118382	85904.6	77640	181113	69584.2	0	0	0	0	0	0	0	0	0	0	0	0	C21689	-
2-bromo-4-methoxy-Phenol	C7H7BrO2	Phenol	17332-11-5	202	204	201.963	1410.0	-	-	18398.6	17350.1	15264.9	15380.4	17423.9	15759.3	4299.25	4166.48	3607.36	4069.33	4378.67	3529.41	23855.2	25319	21549	19096.8	19947.1	22965.5	17553.9	11283.5	13957.7	9779.54	18256.1	6538.52	-	-
2-hydroxy-BenzAldehyde	C7H6O2	Aldehyde	90-02-8	122	121	122.037	1045.6	medicnal, spicy, cinnamon, wintergreen, cool	0.34	8342.32	8064.2	9550.68	9631.39	7295.85	10006.6	9181.86	8710.65	8914.23	9150.72	6324.05	9329.43	0	0	0	0	0	0	0	0	0	0	0	0	C06202	ko01100
2-methoxy-Phenol	C7H8O2	Phenol	90-05-1	109	124	124.052	1090.7	nutty	0.0016	129070	74818.9	110293	65966.7	483045	62674.3	116099	90900.5	73643.7	100120	138506	460294	1.76061e+06	3.31129e+06	2.36021e+06	2.17713e+06	3.428e+06	2.47516e+06	2.96376e+06	300159	236082	154524	2.86193e+06	352071	C15572	-
2H-1-Benzopyran-2-one, 3-methyl-	C10H8O2	Heterocyclic compound	2445-82-1	131	160	160.052	1490.0	-	-	412078	419124	431573	399402	509903	388432	148461	150712	98843.7	109993	349151	110570	416100	465214	365557	394674	406266	395962	643556	489349	434095	441270	484798	413577	-	-
2H-1-Benzopyran-2-one, 4-hydroxy-	C9H6O3	Heterocyclic compound	1076-38-6	120	162	162.032	1656.0	-	-	70708	70290.5	101875	91163.8	90500.5	78018.1	22495.6	32630.2	18043.8	20430.8	45761.2	18926.1	1914.4	1914.4	1914.4	38536.1	1914.4	1914.4	1914.4	1914.4	1914.4	1914.4	1914.4	9572.01	C20414	-
cis-Isolongifolanone;	C15H24O	Terpenoids	23787-90-8	164	41	220.183	1613.0	dry, woody, patchouli, cedary, earthy, tobacco, incense	-	19103.2	17367.5	27240.7	22862.7	23800	19352.9	4446.98	6323.86	4790.45	4556.37	11222.9	4635.46	34020.5	52027.6	33389	34440.7	45950.3	32233.4	43035.6	17845.8	17887	15372.6	33330.1	11197.7	-	-
2H-Indol-2-one, 1,3-dihydro-	C8H7NO	Heterocyclic compound	59-48-3	133	104	133.053	1477.8	-	-	1.35264e+06	1.50379e+06	1.46512e+06	1.27396e+06	1.84231e+06	1.31105e+06	594019	554774	369908	438995	878956	598253	2.27878e+06	2.86429e+06	2.40749e+06	1.91233e+06	2.27215e+06	2.45632e+06	2.70519e+06	1.66183e+06	1.58776e+06	1.29857e+06	2.19386e+06	1.50891e+06	C12312	ko00402,ko00999,ko01100,ko01110
2H-Pyran, tetrahydro-4-methyl-2-(2-methyl-1-propenyl)-	C10H18O	Terpenoids	16409-43-1	139	69	154.136	1112.9	sweet, floral, aromatic, rose, fresh, bay, leafy	0.0002	156821	162346	179913	188503	145403	175282	154124	139501	126635	146980	112628	148790	573624	538738	504571	471929	581119	445986	635433	666446	609332	762073	714476	752306	-	-
2H-Pyran-2-methanol, tetrahydro-	C6H12O2	Heterocyclic compound	100-72-1	67	85	116.084	992.0	-	-	11269.5	11468.1	36252.3	21358.1	8500.7	58096.6	5578.7	19365	6789.35	20520.4	28004.6	9626.5	53056.7	59151.8	33622.7	30301.6	41253.1	26825.8	29081.1	19872.7	15243.8	9196.29	28882.8	25404	-	-
2H-Pyran-2-one, 5,6-dihydro-6-pentyl-	C10H16O2	Heterocyclic compound	54814-64-1	97	68	168.115	1501.0	coconut, dried fig	1.1	56269.9	57661.8	53790.4	55213.9	64314.1	50832.7	10604.8	11417.3	11002.2	9269.32	17135.8	9148.24	0	0	0	0	0	0	0	0	0	0	0	0	-	-
2H-Pyran-2-one, tetrahydro-4,6,6-trimethyl-	C8H14O2	Heterocyclic compound	20628-36-8	127	56	142.099	1141.0	-	-	10964.7	12703.2	15581.8	15476.7	11910.3	12496.8	20974.3	24482.2	21531.7	20765.3	16616.8	20203.7	0	0	0	0	0	0	0	0	0	0	0	0	-	-
2H-Pyran-2-one, tetrahydro-6-methyl-	C6H10O2	Heterocyclic compound	823-22-3	42	70	114.068	1095.1	creamy, fruity, coconut	0.02683	55085.9	53429.6	61032.5	64361.6	48515	60635.9	52013.3	57879.9	42261.2	52048.6	50099.6	44532.7	133189	151410	109429	93115.5	116077	96819.6	136364	91586.4	90145.8	104319	144947	102852	-	-
2H-Pyran-3-ol, 6-ethenyltetrahydro-2,2,6-trimethyl-	C10H18O2	Heterocyclic compound	14049-11-7	68	59	170.131	1173.0	floral, honey	3	102777	113334	144954	165934	109545	134645	85203.6	127487	93235.4	101387	126071	105690	275071	323028	230878	253387	282433	266923	162166	213917	203729	206750	216736	195580	-	-
Bisabolol oxide A	C15H26O2	Terpenoids	22567-36-8	143	93	238.193	1745.0	-	-	10914.7	11359.8	12704.6	12410.3	12075.2	11110.1	3903.91	1868.96	1436.49	2811.46	1762.71	1088.4	0	0	0	0	0	0	0	0	0	0	0	0	C16773	-
3,3-Dimethyl-6-methylenecyclohexene	C9H14	Hydrocarbons	20185-16-4	79	107	122.11	1001.0	-	-	12515.8	15030.6	1830.4	34367.6	9151.98	1830.4	14281.3	18145.5	22711.8	1830.4	23436.9	30490.3	134006	84911.8	10024.3	6723.42	11718.6	47134.3	31309.7	10928.5	9794.43	1344.68	17440.5	18120.1	-	-
3,4-Dimethylcyclohexanol	C8H16O	Alcohol	5715-23-1	95	71	128.12	1126.0	-	-	11149.4	12982.9	11310.3	14569.4	7282.04	13314.4	14209.9	12505.9	13736.3	16612.1	20456.6	16029.6	0	0	0	0	0	0	0	0	0	0	0	0	-	-
3,4-Hexanedione, 2,2,5-trimethyl-	C9H16O2	Ketone	20633-03-8	57	41	156.115	1039.0	-	-	1.63989e+06	1.96473e+06	2.13678e+06	2.04921e+06	1.74128e+06	2.21138e+06	3.0739e+06	2.95002e+06	2.11484e+06	2.60767e+06	2.16185e+06	2.63604e+06	8.20046e+06	8.61458e+06	7.19563e+06	4.36736e+06	5.99543e+06	8.16362e+06	2.01152e+06	4.00249e+06	3.37056e+06	2.73135e+06	3.42438e+06	4.56845e+06	-	-
3,5-Octadien-2-one	C8H12O	Ketone	38284-27-4	95	43	124.089	1091.0	fruity, fatty, mushroom	-	377884	398173	426445	453661	350582	427401	373144	334490	306710	358908	383077	360473	0	0	0	0	0	0	0	0	0	0	0	0	-	-
3,5-Octadien-2-one, (E,E)-	C8H12O	Ketone	30086-02-3	95	43	124.089	1073.0	fruity, green, grassy	0.0005	377884	398173	426445	453661	350582	427401	373144	334490	306710	358908	383077	360473	0	0	0	0	0	0	0	0	0	0	0	0	-	-
3,6-Dimethyl-2,3,3a,4,5,7a-hexahydrobenzofuran	C10H16O	Heterocyclic compound	70786-44-6	137	109	152.12	1192.0	herbal, dill	0.03	20701.9	13815.6	19224.9	10039.5	28964.8	9840.96	4709.27	3555.16	1927.09	3526.14	5392.65	4196.11	0	0	0	0	0	0	0	0	0	0	0	0	-	-
3,6-Octadien-1-ol, 3,7-dimethyl-, (Z)-	C10H18O	Terpenoids	5944-20-7	154	121	154.136	1240.0	-	-	538603	569062	612358	665834	528642	535359	542198	507406	489492	508383	588525	535649	1.14571e+06	1.33848e+06	1.17375e+06	1.07168e+06	1.25732e+06	1.18737e+06	1.30717e+06	1.28965e+06	1.17795e+06	1.26241e+06	1.2331e+06	1.28983e+06	-	-
3-(4-Hydroxyphenyl)propanal	C9H10O2	Aldehyde	20238-83-9	107	150	150.068	1490.0	-	-	879987	897152	1.02436e+06	952734	885508	897087	354466	325148	215892	185623	562344	421878	1.09173e+06	1.42745e+06	1.04015e+06	1.07566e+06	1.17103e+06	1.18233e+06	1.76995e+06	3.42467e+06	1.04588e+06	1.02298e+06	1.3502e+06	2.57055e+06	-	-
3-(4-Isopropylphenyl)-2-methylpropionAldehyde	C13H18O	Aldehyde	103-95-7	133	190	190.136	1464.0	floral, cyclamen, fresh, rhubarb, musty, green	-	642821	610440	691556	651295	753261	590244	80013.5	130067	87756.2	86922.9	226937	81375.7	344227	524626	314650	340241	460667	386596	271512	112570	126187	86257.4	206791	66596.5	-	-
3-Acetyl-1H-pyrroline	C6H7NO	Heterocyclic compound	1072-82-8	94	109	109.053	1035.0	roasted	-	21021.1	22092.4	19947.6	19127.1	16064.8	22003.7	17345.8	16534.5	19099.4	2354.3	64822.4	22092.8	2019.17	17166.3	13249.6	14045.8	20155.5	16482.4	2019.17	22444.6	2019.17	2019.17	2019.17	2019.17	-	-
3-Acetyl-2,5-dimethyl furan	C8H10O2	Heterocyclic compound	10599-70-9	138	123	138.068	1099.0	sweet, musty, nutty, earthy, cocoa, corn, leathery	-	64753.2	68846	76252.6	80139.1	59416.6	73870.6	63763.8	58708	53709.7	61900.7	67565.6	62139.9	163062	187773	180573	179055	211756	164085	227171	177066	174692	203875	232727	224543	-	-
3-Acetyl-2,5-dimethylbenzo(b)thiophene	C12H12OS	Heterocyclic compound	6179-04-0	189	204	204.061	1697.0	-	-	48730.6	43787.1	75665.2	52333	57905.4	50868.3	5019.19	7273.41	3342.12	4922.94	11467.9	3332.27	0	0	0	0	0	0	0	0	0	0	0	0	-	-
3-Buten-2-ol, 4-(2,6,6-trimethyl-2-cyclohexen-1-yl)-, (3E)-	C13H22O	Alcohol	25312-34-9	138	95	194.167	1455.0	ionone, tropical, sweet, floral, violet, woody	-	12512.9	12976.8	10495	10958.9	11559.3	11217	3769.6	5796.33	4283.4	3490.05	4725.39	3887.15	0	0	0	0	0	0	0	0	0	0	0	0	-	-
3-Buten-2-one, 4-(4-hydroxy-2,2,6-trimethyl-7-oxabicyclo[4.1.0]hept-1-yl)-	C13H20O3	Ketone	38274-01-0	123	41	224.141	1690.0	-	-	30134.6	31272.1	43053.2	38730.4	34408.8	33664.6	5231.17	7551.82	4727.98	4906.31	10456.1	4105.63	11127.7	14921.6	11087.5	9711.72	13255.1	10823.2	14548.7	7599.84	6127.31	5146.37	11360.8	1029.27	-	-
3-Butylisobenzofuran-1(3H)-one	C12H14O2	Heterocyclic compound	6066-49-5	133	105	190.099	1656.0	herbal, phenol, celery	0.01	174153	156546	221769	192921	216463	157250	49174.3	66389.7	42693.6	41903.7	102822	40586.7	137715	171879	128083	137187	184535	123601	111318	50623.5	54455.8	42999.4	108949	31389.7	C17854	-
3-Carene	C10H16	Terpenoids	13466-78-9	93	136	136.125	1012.5	citrus, terpenic, herbal, pine, solvent, resinous, phenol, cypress, medicinal, woody	9.3	27828.9	23151.1	30999	20128.9	35365.7	18979.5	9469.12	8042.84	6371.58	5851.95	10946.6	7847.78	18545.6	12937.9	13690.3	15965.8	20533.8	9251.15	35171.1	22520.3	17838.1	25634	32663	17363.9	C09839	ko01110
3-Cyclohexen-1-ol, 1-(1,5-dimethyl-4-hexenyl)-4-methyl-	C15H26O	Terpenoids	15352-77-9	93	82	222.198	1671.0	citrus, floral, tangy, lemon, fresh, sweet, herbal	-	176382	169491	262893	228086	222824	189081	54977.2	75580.1	37226.1	39223.5	111318	45606.5	108075	137577	94292.7	99755	171246	96124.9	80363.2	28922.7	31072.6	25556.4	77338.9	21620.9	-	-
3-Cyclohexen-1-one, 3,5,5-trimethyl-	C9H14O	Ketone	471-01-2	96	81	138.104	1044.0	-	-	57768.4	61562.9	53445.6	73922.7	56960.1	60083.5	61962.7	58290	61899.7	44892.5	69067.2	68463.4	0	0	0	0	0	0	0	0	0	0	0	0	-	-
3-Cyclohexene-1-acetAldehyde, alpha,4-dimethyl-	C10H16O	Aldehyde	29548-14-9	79	94	152.12	1225.0	spicy, herbal	-	35606.8	35136.7	75188.4	37676.3	31890.7	44422.7	18133.6	31322.8	26033.5	19826.2	67938.8	30664.9	155824	147843	122376	77856.6	109056	92286.9	193987	283688	176496	201689	149547	193067	-	-
3-Cyclohexene-1-carboxAldehyde, 4-(4-methyl-3-pentenyl)-	C13H20O	Aldehyde	37677-14-8	69	41	192.151	1540.0	citrus, grassy, aldehydic, floral, marine	-	97929.7	92757.7	117785	112027	116653	96379.4	26668.3	33916.6	19706.4	20899.1	63167.4	20498.5	0	0	0	0	0	0	0	0	0	0	0	0	-	-
3-Cyclohexene-1-ethanol, beta,4-dimethyl-	C10H18O	Alcohol	18479-68-0	94	93	154.136	1295.0	fruity, herbal	-	8654.37	4840.78	33312.4	11066.9	8679.41	25365	3704.3	11099.8	1117.05	7145.05	15412.4	6778.16	0	0	0	0	0	0	0	0	0	0	0	0	-	-
3-Hexen-1-ol, acetate, (E)-	C8H14O2	Ester	3681-82-1	82	67	142.099	1005.0	sharp, fruity, green, cortex, hyacinth, narcissus, rummy, unripe banana, pear	0.87	8667.87	17585.9	28289	31178.6	13583	46300.5	8239.06	41541.9	15764.8	21472.9	42340.8	21517	0	0	0	0	0	0	0	0	0	0	0	0	-	-
3-Hexen-1-ol, acetate, (Z)-	C8H14O2	Ester	3681-71-8	82	67	142.099	1006.92	fresh, green, sweet, fruity, banana, apple, grassy	0.031	8667.87	17585.9	28289	31178.6	13583	46300.5	8239.06	41541.9	15764.8	21472.9	42340.8	21517	0	0	0	0	0	0	0	0	0	0	0	0	C19757	ko00592,ko01110
3-Hexen-1-ol, benzoate, (Z)-	C13H16O2	Ester	25152-85-6	82	105	204.115	1570.0	fresh, green, leafy, floral, orchid, balsamic, fatty	0.5	76237.6	59876.7	101660	83458.2	94117.7	78298.5	7773.71	11393.4	6102.21	7144.82	16709.8	6220.55	32151.3	36136.5	25897	31135.3	34431.2	26343.1	71758.5	18856	17778.7	15094.7	27163.5	12032.8	-	-
3-Hexen-1-ol, propanoate, (Z)-	C9H16O2	Ester	33467-74-2	82	67	156.115	1100.0	green, fresh, fruity, apple, pear, vegetable, melon, banana, peach	-	320222	338559	363006	391004	296378	365399	316855	286762	266076	310497	332815	304555	821765	1.17611e+06	892050	842565	1.05871e+06	1.05645e+06	1.1503e+06	850670	805962	908124	1.17335e+06	1.03137e+06	-	-
3-Hexenal, (Z)-	C6H10O	Aldehyde	6789-80-6	69	98	98.073	800.0	green, fatty, grassy, weedy, fruity, apple	0.004	146732	213810	509195	284775	258909	830866	212765	705227	219213	257549	589885	336970	0	0	0	0	0	0	0	0	0	0	0	0	C16310	ko00592,ko01110
3-Hexene, 1-(1-methoxyethoxy)-, (Z)-	C9H18O2	Hydrocarbons	54340-96-4	59	55	158.131	1012.0	-	-	16011.8	18458.8	20599.2	20419.1	16415.4	21160.2	28825.1	27734.3	18741.9	25704.3	19031	25123.3	0	0	0	0	0	0	0	0	0	0	0	0	-	-
3-Mercaptohexanol	C6H14OS	Alcohol	51755-83-0	55	41	134.077	1127.0	sulfury, fruity, tropical	6e-05	45946.5	61616.1	77355.2	84693.4	48660.5	57985.3	24193.3	23485	36120	24194.8	18707.9	40303	0	0	0	0	0	0	0	0	0	0	0	0	-	-
3-MethoxycinnamAldehyde	C10H10O2	Aldehyde	56578-36-0	162	161	162.068	1451.0	-	-	155543	148859	191252	164099	184612	144885	35347.2	48777.9	32131.7	27952.3	74295.5	24317.4	611339	1.11945e+06	697467	683294	878000	828211	400815	300648	193913	135862	397884	251776	-	-
3-Methylheptyl acetate	C10H20O2	Ester	72218-58-7	70	85	172.146	1118.0	-	-	19585.4	24818.6	29773.9	30770.4	19918.4	28404.5	20051.7	21257.5	20338	20292.2	21137.2	26384.4	39940.8	26846.4	34888.7	21269.1	25325	24037.5	96772.2	227324	89393.7	50692.4	42034.7	95879.7	-	-
3-Nonen-1-ol, (Z)-	C9H18O	Alcohol	10340-23-5	55	68	142.136	1154.16	fresh, waxy, green, melon, rind, tropical, mushroom	-	9088.12	11082.1	13595.5	11049.7	8143.87	11329.8	5476	8307.43	1001.6	6858.21	12228	7296.57	0	0	0	0	0	0	0	0	0	0	0	0	-	-
3-Nonen-5-one	C9H16O	Ketone	82456-34-6	83	55	140.12	1052.0	-	-	10131.9	10095.5	32241	13469.3	11856.6	31975.2	1796.72	24771.9	1796.72	12576.2	39317.8	14321.7	0	0	0	0	0	0	0	0	0	0	0	0	-	-
3-Octen-1-ol, (Z)-	C8H16O	Alcohol	20125-84-2	55	81	128.12	1055.0	fresh, fatty, grassy, melon, green, cortex, herbal, earthy, fusel, spicy	-	26526.3	26802.4	25115.9	24633.1	26255.5	24098.7	29462.2	23373.4	25806.9	30691.9	26926.1	30322.6	149903	187014	99302.4	87440.4	114990	107555	239653	104128	100084	69258.6	212389	123464	-	-
3-Octen-1-ol, acetate, (Z)-	C10H18O2	Ester	69668-83-3	81	54	170.131	1195.0	-	-	15912.4	16121.2	20316.4	21103.8	17793	21129.4	12492.1	12960.9	9911.9	12251.8	14837.4	11126.3	0	0	0	0	0	0	0	0	0	0	0	0	-	-
3-Oxatricyclo[4.1.1.0(2,4)]octane, 2,7,7-trimethyl-	C10H16O	Terpenoids	1686-14-2	109	67	152.12	1103.1	green	-	126919	130063	150183	152688	121013	141924	122366	115375	98801.9	113879	95692	82064.7	304364	339315	346252	363228	437756	350263	436406	1.18734e+06	955696	1.05722e+06	420119	1.75331e+06	C02759	-
3-Pentyl-4,5,6,7-tetrahydro-1H-indazole	C12H20N2	Heterocyclic compound	22122-91-4	135	136	192.163	1757.0	-	-	26854.3	45834.7	53101.3	45783.4	44861.9	33178	14514.8	12855.2	7506.09	7892.71	15317.1	7508.86	0	0	0	0	0	0	0	0	0	0	0	0	-	-
3-Phenyl-1-propanol, acetate	C11H14O2	Ester	122-72-5	118	117	178.099	1373.0	sweet, balsamic, storax, spicy, cinnamon	0.1	33259.9	31098.8	35973.6	31671.8	36985.5	29630.8	9858.16	11004.3	8684.48	7820.35	15786.5	7766.31	26544.6	32925.7	24267	24836.2	29811.7	23235.3	19334.8	7018.59	12375.3	8029.67	17351.5	5948.09	C17663	-
3H-1,2,4-Triazol-3-one, 1,2-dihydro-	C2H3N3O	Heterocyclic compound	930-33-6	85	42	85.028	1012.0	-	-	680.904	23900.3	25434.7	24433.9	20846.6	26633.7	36376.6	34903.4	25063.2	31929.8	24217.7	31789	0	0	0	0	0	0	0	0	0	0	0	0	-	-
Cyperene	C15H24	Terpenoids	2387-78-2	204	189	204.188	1399.0	-	-	269911	269317	309770	280144	337086	257529	72290.9	92872.5	57120.7	56782.8	137000	56863.7	204935	245003	166821	172914	207145	177760	190945	83212.3	101810	64681.6	143843	53169.4	C17505	-
3H-Indazol-3-one, 1-ethyl-1,2-dihydro-	C9H10N2O	Heterocyclic compound	54385-62-5	162	147	162.079	1422.0	-	-	3.37048e+06	3.45079e+06	3.26085e+06	3.08763e+06	3.71452e+06	3.14678e+06	584076	555028	475240	460399	597158	336261	2.06258e+06	2.92038e+06	2.22082e+06	2.02435e+06	2.02639e+06	2.51642e+06	1.59247e+06	1.35046e+06	974058	708827	1.47732e+06	904708	-	-
beta-Patchoulene	C15H24	Terpenoids	514-51-2	161	189	204.188	1381.0	-	-	1.03499e+06	1.01799e+06	1.10702e+06	1.02645e+06	1.20622e+06	938821	246910	347138	259098	199306	504997	175434	814395	1.1199e+06	712833	728459	918286	705914	683489	273595	356609	234981	522831	185308	-	-
4-(1,5-dimethyl-1,4-hexadienyl)-1-methyl-Cyclohexene	C15H24	Terpenoids	17627-44-0	93	119	204.188	1518.0	balsamic, spicy, floral	-	1.25687e+06	1.09568e+06	1.54629e+06	1.18915e+06	1.47658e+06	1.16023e+06	477922	526020	347802	416965	672963	378897	806541	943766	679790	740376	952361	674904	535949	280356	278919	237110	426297	160611	-	-
4-Acetoxy-3-methoxystyrene	C11H12O3	Aromatics	46316-15-8	150	135	192.079	1452.0	-	-	35781.7	37387.2	32370.5	32645.2	32487.9	33303.6	7067.96	6629.07	6170.46	6143.3	11275.5	5020.33	30140.7	48883.8	31136.9	28377.4	36264.8	36293.8	22985.6	20463.6	14230.2	8449.53	21204.9	14134.7	-	-
4-Aminobenzoic acid	C7H7NO2	Acid	150-13-0	120	137	137.048	1547.0	-	4110	116562	111666	137596	122624	139342	102488	39268.6	46467.4	28259.3	29218.4	60765	28364.7	82592.8	98145.2	66262.3	51801.6	94168.6	66039.5	48507.6	23655.5	25958.1	20131.3	38634.3	16411.5	C00568	ko00790,ko01100,ko01240
4-Heptanol, 2,6-dimethyl-, acetate	C11H22O2	Ester	10250-45-0	129	69	186.162	1092.0	herbal, rhubarb, floral, lilac, banana	-	5668.61	44904.6	5668.61	5668.61	28733.7	28343	34025.4	41307.2	42511.9	50914.8	41074.8	47462	14302.6	14302.6	14302.6	14302.6	112096	14302.6	103600	14302.6	82489.5	71513.2	106476	14302.6	-	-
4-Heptanone	C7H14O	Ketone	123-19-3	71	114	114.104	872.0	fruity, cheese, sweet, cognac, pineapple	0.0082	5134.76	86877.8	177744	71042.1	100871	146586	61777.8	83305	43149.8	5134.76	68614.1	56675.7	0	0	0	0	0	0	0	0	0	0	0	0	-	-
4-Isobutylpyrimidine	C8H12N2	Heterocyclic compound	98489-37-3	94	121	136.1	1015.0	-	-	54535.2	45761.8	51117	48864.2	60890.9	40250.3	17222.4	16677.9	16782	14107.3	20042.6	16910.4	14075.7	18799.5	18364.1	19831.2	18317.9	18045.3	17638.3	2815.13	2815.13	2815.13	18908.7	2815.13	-	-
4-MethoxycinnamAldehyde	C10H10O2	Aldehyde	1963-36-6	162	131	162.068	1576.5	spicy, cinnamon, sweet, cherry, vanilla, floral	-	5209.72	9528.99	8329.97	7203.92	8948.67	5346.89	5820.17	5699.41	9030.19	4238.77	6005	6203.8	477803	578600	332951	388516	502947	319990	270925	67664.9	95451.4	59241.1	132540	38840.2	-	-
4-Methylthiazole	C4H5NS	Heterocyclic compound	693-95-8	99	71	99.014	818.0	nutty, green, vegetable, tomato	0.055	15488.9	15488.9	15488.9	94824.5	89146.1	15488.9	15488.9	15488.9	105253	15488.9	77444.4	91839.2	0	0	0	0	0	0	0	0	0	0	0	0	-	-
4-Nonenal, (E)-	C9H16O	Aldehyde	2277-16-9	122	41	140.12	1105.0	fruity	0.0022	431077	433579	637857	429233	544224	468365	1.0359e+06	1.00012e+06	825176	85846.7	1.6866e+06	1.07428e+06	0	0	0	0	0	0	0	0	0	0	0	0	-	-
4-Penten-1-ol, propanoate	C8H14O2	Ester	30563-30-5	68	57	142.099	974.0	-	-	601.36	601.36	5173.71	6034.43	3006.8	601.36	601.36	601.36	601.36	601.36	601.36	5254.38	0	0	0	0	0	0	0	0	0	0	0	0	-	-
4-Pyridinecarboxaldehyde	C6H5NO	Heterocyclic compound	872-85-5	107	51	107.037	976.0	fruity	-	788.448	5610.45	9915.76	7570.77	3942.24	11544.8	9081.3	13337.5	7031.18	10607.7	17167.9	10903.9	0	0	0	0	0	0	0	0	0	0	0	0	-	-
4-Undecanone	C11H22O	Ketone	14476-37-0	71	57	170.167	1208.0	fruity	0.041	82416.5	124707	148993	175546	132068	213010	183943	45449.5	42661.5	182110	186461	151361	0	0	0	0	0	0	0	0	0	0	0	0	-	-
4H-Inden-4-one, 1,2,3,5,6,7-hexahydro-1,1,2,3,3-pentamethyl-	C14H22O	Ketone	33704-61-9	191	135	206.167	1508.0	rich, spicy, musky, woody, clean	-	24788	19657.4	16232.1	19091	18672.6	16637	3296.22	2711.11	2956.36	2507.1	6140.91	2231.88	0	0	0	0	0	0	0	0	0	0	0	0	-	-
cis-cubenol	C15H26O	Terpenoids	73365-77-2	179	161	222.198	1614.0	-	-	55509.2	50830.1	81022	68425.5	71135.8	55463.6	15535.6	21337.6	13021.2	13944.1	29322.6	11721.6	61590.6	83429.5	55419	60301.9	85794.2	55786.7	39386.6	15390.3	16831.6	13359.1	28178.2	9001.98	-	-
(-)-geosmin	C12H22O	Aromatics	19700-21-1	112	41	182.167	1430.0	fresh, musty, earthy, soil	0.00021	2745.84	2745.84	2745.84	2745.84	2745.84	2745.84	22781.6	21697.7	17233	17907.6	29020	13729.2	59706.3	84598	70377.4	61633.5	60402.9	76146.9	36996.1	31713.3	22828.8	16494.1	34071.6	22486.1	C16286	ko00909,ko01110
4a,8-Dimethyl-2-(prop-1-en-2-yl)-1,2,3,4,4a,5,6,7-octahydronaphthalene	C15H24	Terpenoids	103827-22-1	189	133	204.188	1492.0	-	-	75508.4	73645.9	76817.9	67205.8	111233	64070.6	21572.5	19028.7	1753.82	16952.8	18090.8	12377.9	0	0	0	0	0	0	0	0	0	0	0	0	-	-
5,6-Dihydro-5-methyluracil	C5H8N2O2	Heterocyclic compound	696-04-8	42	128	128.059	1524.0	-	-	21177.6	19552.7	22440.7	21802.5	22875.2	19633.3	7287.06	9489.79	7525.71	6370.18	13865.1	5836.04	12270.7	12664.4	9849.3	10354.8	9810.02	7426.17	8166.58	3029.6	3574.38	2740.12	4906.16	2390.06	C00906	-
5,7-Octadien-4-one, 2,6-dimethyl-, (E)-	C10H16O	Terpenoids	6752-80-3	67	95	152.12	1146.0	-	-	18095.5	14629.1	42532.4	26678.4	18792.1	23552.4	13638.9	19414.8	11373	15734.1	23667.2	14931.8	0	0	0	0	0	0	0	0	0	0	0	0	-	-
5,9-Undecadien-2-one, 6,10-dimethyl-	C13H22O	Terpenoids	689-67-8	69	41	194.167	1452.0	fresh, rose, leafy, floral, green, magnolia, aldehydic, fruity	-	1.1725e+07	1.25332e+07	1.04489e+07	8.69236e+06	1.219e+07	1.14736e+07	2.52655e+06	2.14569e+06	2.00507e+06	1.56939e+06	3.47272e+06	1.08344e+06	4.00773e+06	7.98647e+06	5.70227e+06	4.16341e+06	5.22799e+06	8.1363e+06	5.07154e+06	6.09116e+06	3.49164e+06	2.29492e+06	5.16252e+06	3.59654e+06	-	-
5,9-Undecadien-2-one, 6,10-dimethyl-, (E)-	C13H22O	Ketone	3796-70-1	69	41	194.167	1453.0	fresh, green, fruity, waxy, rose, woody, magnolia, tropical	0.01	1.1725e+07	1.25332e+07	1.04489e+07	8.69236e+06	1.219e+07	1.14736e+07	2.52655e+06	2.14569e+06	2.00507e+06	1.56939e+06	3.47272e+06	1.08344e+06	4.00773e+06	7.98647e+06	5.70227e+06	4.16341e+06	5.22799e+06	8.1363e+06	5.07154e+06	6.09116e+06	3.49164e+06	2.29492e+06	5.16252e+06	3.59654e+06	C13297	-
5-Acetyl-2,4-dimethylthiazole	C7H9NOS	Heterocyclic compound	38205-60-6	140	155	155.04	1270.0	meaty, sulfury, nutty, boiled, meaty	-	4688.53	2838.66	3833.43	3928.99	3234.8	5243.21	5668.69	3283.95	1719.47	3916.47	4395.77	4592.24	0	0	0	0	0	0	0	0	0	0	0	0	-	-
Bulnesol	C15H26O	Terpenoids	22451-73-6	135	59	222.198	1667.0	spicy	-	90858	87691.3	139083	117304	104307	101868	25818.5	35307.1	19490	22043.3	52904.6	19312.6	68258.4	83793.4	56899.9	59149.1	88027.3	58092	69093.1	22549.8	24664.7	20832	59953	19677.9	-	-
5-Ethylcyclopent-1-enecarboxAldehyde	C8H12O	Aldehyde	36431-60-4	124	95	124.089	1040.0	-	-	37342.6	39276.3	76339	80719.5	35282.5	77265.4	31206.1	54898.7	39934.9	43401.6	103380	48720.5	0	0	0	0	0	0	0	0	0	0	0	0	-	-
5-Hepten-2-one, 6-methyl-	C8H14O	Ketone	110-93-0	108	111	126.104	987.7	herbal, green, citrus, musty, lemon grass	0.05	28912	20199.1	28973	33872.7	24945.6	27471	30600.3	37731	21593.3	32192.1	34070	21266.3	0	0	0	0	0	0	0	0	0	0	0	0	C07287	-
5-Hydroxymethylfurfural	C6H6O3	Aldehyde	67-47-0	97	126	126.032	1232.0	fatty, buttery, musty, waxy, caramel	1000	172065	178246	196255	209957	166622	176253	168466	161581	158571	161041	185239	174698	362506	438534	411406	375324	399989	380839	426629	424688	375043	435589	407302	456819	C11101	-
5-Methyl-(E)-2-hepten-4-one	C8H14O	Ketone	102322-83-8	111	41	126.104	972.0	hazelnut, nutty	5e-05	1637.44	8924.82	12738.3	11507.7	8305.25	1637.44	10139.6	1637.44	8187.18	1637.44	14704.4	8239.12	0	0	0	0	0	0	0	0	0	0	0	0	-	-
6,7-Dodecanedione	C12H22O2	Ketone	13757-90-9	99	71	198.162	1486.0	-	-	26203.3	17610.4	36642.7	39906.7	23435.4	22240.7	15512.8	17930	20258.4	19838.1	35873	24038.2	0	0	0	0	0	0	0	0	0	0	0	0	-	-
6,8-Nonadien-2-one, 8-methyl-5-(1-methylethyl)-, (E)-	C13H22O	Ketone	54868-48-3	136	93	194.167	1373.0	-	-	13677.4	13187.9	13091.4	12572.3	15655.6	12848.1	3878.23	321.186	3383.77	321.186	6137.07	2798.26	62474.6	82540.5	56276.8	56764.9	73066.3	55826.5	35070.7	21780.4	26454.4	16946.2	40548.5	13844.5	-	-
6-Methyl-2-(4-methylcyclohex-3-en-1-yl)hepta-1,5-dien-4-ol	C15H24O	Terpenoids	38142-56-2	119	91	220.183	1608.0	-	-	117005	102710	134302	134027	138822	118574	17633.7	26960.6	14286.8	16441	36287.3	13973.7	230702	273898	220015	190522	319929	214044	323221	142419	139205	116819	259403	88185.4	-	-
6-Nonenal, (E)-	C9H16O	Aldehyde	2277-20-5	41	55	140.12	1124.0	-	2.2e-05	17818.5	17900.1	25607.8	22554.7	20378.9	18518.6	27516.3	31842.1	22310.5	20279.1	56784.5	34877.3	0	0	0	0	0	0	0	0	0	0	0	0	-	-
6-Nonenal, (Z)-	C9H16O	Aldehyde	2277-19-2	55	41	140.12	1103.52	green, cucumber, melon, cantaloupe, honeydew, waxy, vegetable, orris, violet, leafy	0.00014	391236	414249	548892	484061	366565	533869	391570	400919	316113	376368	488813	454806	2.22521e+06	2.78528e+06	2.43188e+06	1.40854e+06	1.85013e+06	2.23198e+06	1.89624e+06	1.38534e+06	1.12946e+06	1.37327e+06	2.01534e+06	1.32262e+06	-	-
6-Octenal, 7-methyl-3-methylene-	C10H16O	Aldehyde	55050-40-3	69	41	152.12	1147.0	juicy, aldehydic, lemon grass, floral, lemon, bois, rose	-	63701.8	50822	112661	95253.2	68270.7	86504.6	46460.2	69989.7	40569.9	55367.9	85748	54582	0	0	0	0	0	0	0	0	0	0	0	0	-	-
7(1H)-Pteridinone	C6H4N4O	Heterocyclic compound	2432-27-1	120	148	148.039	1577.0	-	-	18101.6	15863.3	23622.3	19145.1	21662.4	16837.4	1856.55	2986.13	1021.44	1263.07	4418.71	1819.5	151596	282851	104524	75242.4	243511	154836	98231.7	22181.1	32142.9	23556.5	65341.2	15142.4	-	-
7-Methoxy-4-methyl-1,3-dihydro-2H-1,5-benzodiazepin-2-one	C11H12N2O2	Heterocyclic compound	64376-03-0	162	147	204.09	1748.0	-	-	15202.9	16958.3	14413.2	14636.6	12763.3	13566.3	3810.54	3545.89	2955.16	3003.12	4746.91	2226.36	0	0	0	0	0	0	0	0	0	0	0	0	-	-
7-Octen-4-ol, 2-methyl-6-methylene-, (S)-	C10H18O	Terpenoids	35628-05-8	68	69	154.136	1097.0	-	-	80327.4	83697.5	91071.7	95990.1	73361.1	90272	78026.4	71344.5	64671.8	79192.1	81810.6	73091.2	286830	344312	334252	272079	364702	293879	373602	285685	222867	281084	417890	268060	-	-
7-Octene-2,6-diol, 2,6-dimethyl-	C10H20O2	Alcohol	29210-77-3	71	68	172.146	1237.0	-	-	56463.2	61247.3	77048.4	84034	59177.8	69534.6	72639.2	66341.4	62945	69552.4	65597.7	70280.8	131199	88008.9	107950	86650.1	133422	112010	202658	57916.2	69045.3	59536.8	155204	160584	-	-
7-Octylidenebicyclo[4.1.0]heptane	C15H26	Hydrocarbons	82253-11-0	135	93	206.203	1522.0	-	-	654155	526620	753844	717241	757088	620847	158139	218716	158199	140846	375603	125917	473713	575504	406722	449944	570535	382702	314480	122030	144068	113373	242386	80395.7	-	-
8-Azabicyclo[3.2.1]octane, 3-chloro-8-methyl-	C8H14ClN	Heterocyclic compound	51275-31-1	124	96	159.081	1222.0	-	-	10877.8	10666.4	19790.6	20199.2	5224.7	20453.5	9904.74	14282.7	11334.1	10555.1	32340.2	14536.7	68399.8	59111.2	53987.9	30467.5	46608.3	38170.7	78789	116092	76235.7	90256	65222.1	87879.2	-	-
8-Dodecen-1-ol, (Z)-	C12H24O	Alcohol	40642-40-8	55	67	184.183	1468.0	-	-	137198	128206	145219	135864	153103	123607	23393.7	39448.1	13792.6	19406.1	36599.7	21897.4	79319.5	72598.4	48479.7	50751.9	67214.5	60766.3	51602.6	9463.92	9463.92	9463.92	9463.92	9463.92	-	-
8-Dodecen-1-ol, acetate, (Z)-	C14H26O2	Ester	28079-04-1	109	82	226.193	1605.0	-	-	314600	276654	452086	376717	381966	333664	42558	67826.6	32499.9	38613.2	99606	32971.9	0	0	0	0	0	0	0	0	0	0	0	0	-	-
8-Hexadecyne	C16H30	Hydrocarbons	19781-86-3	67	81	222.235	1695.0	-	-	91681.2	84655.6	153407	115065	124624	102821	8725.94	12991.4	6752.87	7859.98	19736.9	5299.4	125143	156039	115447	78977.7	133300	84790.5	170065	48030	75043.5	50717.7	165635	31219.7	-	-
8-Nonen-2-one	C9H16O	Ketone	5009-32-5	58	71	140.12	1085.0	fruity, baked	-	82894.5	84643.8	95854.7	99771.4	75796	92000.5	78557.9	76238.1	65258	78861.6	80272.1	72979.5	298729	358116	331704	217432	255303	319120	233271	316553	205707	248070	239132	253384	-	-
AcetAldehyde, (3,3-dimethylcyclohexylidene)-, (Z)-	C10H16O	Aldehyde	26532-24-1	137	109	152.12	1226.0	-	-	134174	135771	265884	271541	79388.4	272076	129379	192267	148584	131299	424464	186926	0	0	0	0	0	0	0	0	0	0	0	0	-	-
AcetAldehyde, tetramer	C8H16O4	Aldehyde	108-62-3	45	43	176.105	1160.0	-	-	113162	127091	153497	182591	121534	153454	121754	149818	118515	145844	181081	153249	0	0	0	0	0	0	0	0	0	0	0	0	C18744	-
Acetamide, N-(2-phenylethyl)-	C10H13NO	Amine	877-95-2	104	163	163.1	1512.0	-	-	184603	177735	201968	187503	213484	168640	49637.4	62938.2	45164.6	41831.5	83671.8	39851.7	19784.4	49482.6	20952.8	18188	26424.3	39113	15674.9	7507.67	8961.49	7614.68	13118.4	4566.03	C06746	-
Acetic Acid, cinnamyl ester	C11H12O2	Acid	103-54-8	115	134	176.084	1446.0	sweet, floral, spicy, balsamic, cinnamon	0.15	74636.2	78988.1	274410	79448	86810.1	76719.2	70891.8	79123.2	58002	54280.6	110580	47109.8	165469	243693	162989	164688	209263	179018	104273	68955.3	54636.6	35619.3	89373.2	46520.3	-	-
Acetic Acid, phenoxy-	C8H8O3	Acid	122-59-8	77	107	152.047	1389.0	sour, sweet	-	404397	408782	436328	392783	491860	392353	87962	96003.1	62029.1	58015.6	128693	48878.3	348908	448047	324089	308037	352396	345396	309107	130610	157118	90523.7	259443	78737.5	C02181	-
Acetic acid, (4,6,8,9-tetramethyl-3-oxabicyclo[3.3.1]non-6-en-1-yl)methyl ester	C15H24O3	Ester	309722-81-4	133	119	252.173	1667.0	-	-	59322.7	51063.6	86466.8	75066.2	69166	64990.6	19033.7	25930.8	16425.4	17841.2	40419.4	15895.6	51079.6	62459.9	45378.2	48949.1	68032.9	46884.6	39867.5	11119.6	11222.7	10017.3	30251.1	7388.71	-	-
Acetic acid, (propylthio)-, methyl ester	C6H12O2S	Ester	20600-65-1	74	75	148.056	1036.0	-	-	3069.1	3150.76	3882.82	3860.32	3408.13	3301.74	10047.5	10115	10939.1	11577.9	15978.6	16990.7	0	0	0	0	0	0	0	0	0	0	0	0	-	-
Acetic acid, 2-phenylethyl ester	C10H12O2	Ester	103-45-7	104	91	164.084	1260.09	floral, rose, sweet, honey, fruity, tropical	0.24959	467.623	467.623	2338.12	467.623	2903.29	2932.5	467.623	467.623	467.623	467.623	12842.5	467.623	0	0	0	0	0	0	0	0	0	0	0	0	C12303	-
Acetic acid, cyano-, 2-methoxyethyl ester	C6H9NO3	Ester	10258-54-5	45	68	143.058	1106.0	-	-	41425.2	32607.3	45658.4	46990.1	50940.1	63632.3	48928.4	61953.7	22219.2	43693.6	61685.8	49753	217335	386170	184833	156092	216648	198263	177356	50586.8	47176.9	55454.1	191922	55694.5	-	-
Acetic acid, hexyl ester	C8H16O2	Ester	142-92-7	69	56	144.115	1013.05	fruity, green, apple, banana, sweet	0.115	212349	255394	279826	266071	229635	294237	404145	389301	282273	346030	289835	350340	0	0	0	0	0	0	0	0	0	0	0	0	-	-
Acetic acid, phenyl ester	C8H8O2	Ester	122-79-2	94	43	136.052	1061.98	phenol, medicinal, animalic, resinous, castoreum, woody, smoky, burnt	0.2	15234.5	14999	15724.2	14893.3	18100.5	12689.9	3415.74	5486.34	5972.41	4150.7	6620.48	6133.26	0	0	0	0	0	0	0	0	0	0	0	0	C15583	-
Acetonitrile, 2,2'-iminobis-	C4H5N3	Nitrogen compounds	628-87-5	94	68	95.048	1108.0	-	-	240848	250807	271101	289845	222449	272049	236617	215427	195453	232484	247961	228506	625313	765723	722309	649174	834248	590984	886337	658166	583310	724577	937748	781405	-	-
Acetophenone	C8H8O	Ketone	98-86-2	105	77	120.058	1067.82	sweet, pungent, hawthorn, mimosa, almond, acacia	0.065	10460.9	10687.9	10418.3	12146.1	9189.45	10749.4	10759.2	9840.89	9951.44	9611.72	9734.56	10246.1	0	0	0	0	0	0	0	0	0	0	0	0	C07113	-
Alloaromadendrene	C15H24	Terpenoids	25246-27-9	204	189	204.188	1461.0	woody	-	1.12063e+06	1.0556e+06	1.27391e+06	1.23044e+06	1.33379e+06	1.04405e+06	299273	269747	255739	248988	540911	160534	544877	691509	507123	460668	536520	587035	622680	626105	365143	424455	609097	583865	-	-
AmphetAmine	C9H13N	Amine	300-62-9	44	91	135.105	1128.0	-	9600	3788.99	4024.4	5275.61	4428.4	4760.56	4900.69	6900.71	7373.91	6074.01	10873.7	10169.8	7043.04	0	0	0	0	0	0	0	0	0	0	0	0	C07514	-
Anethole	C10H12O	Aromatics	104-46-1	148	147	148.089	1287.0	sweet, exotic, flowery, stewed	0.015	97656.8	99138.5	96225.8	93830.3	93984.3	102299	91897.9	91424.3	93342.3	88661.8	90004.3	80803.5	0	0	0	0	0	0	0	0	0	0	0	0	C10428	ko00940,ko01110
Apocynin	C9H10O3	Ketone	498-02-2	151	166	166.063	1492.92	faint, sweet, vanillin	0.78	30679.2	31400.1	42117.5	45665.4	27467.9	29874.6	33047.5	34245.5	25828.7	27949.2	40064	32396.5	84679.1	84140.3	80850.6	71359.8	95100.6	58476.2	115483	109442	81535.8	100600	96116.1	95214.3	-	-
Aristolochene	C15H24	Terpenoids	26620-71-3	105	189	204.188	1487.0	-	-	3.90553e+06	4.1616e+06	4.09346e+06	3.72267e+06	4.40734e+06	3.76529e+06	923481	79009.6	79009.6	683108	1.80615e+06	584048	1.77433e+06	1.92562e+06	1.67595e+06	1.5527e+06	1.70299e+06	1.5924e+06	3.81172e+06	2.34207e+06	2.12203e+06	1.62679e+06	2.45521e+06	1.6335e+06	-	-
Aromandendrene	C15H24	Terpenoids	489-39-4	41	161	204.188	1440.0	woody	-	5.08097e+06	5.16419e+06	4.69992e+06	4.61753e+06	5.31073e+06	4.65871e+06	988011	919390	805230	859572	1.57951e+06	804061	2.01569e+06	2.6162e+06	2.08091e+06	1.94677e+06	1.97076e+06	2.36845e+06	1.5762e+06	1.34027e+06	998160	723763	1.46654e+06	900049	-	-
Azacyclohexan-3-one, 1,5,6-trimethyl-	C8H15NO	Heterocyclic compound	339590-59-9	98	71	141.115	1126.0	-	-	40087.9	53760.8	61503.6	67025.5	42668.2	56661.7	24234.3	24304	37859.2	21312.9	19480.4	39018.5	0	0	0	0	0	0	0	0	0	0	0	0	-	-
Azelaic Acid	C9H16O4	Acid	123-99-9	152	41	188.105	1672.0	-	188	55304.6	34815	81771.4	47913.3	46741.2	37604.5	11031.9	23005	11501.1	12099.8	33666.5	12666.8	44128.7	58244.1	38470.6	41650.1	60868.1	39384.1	29609.5	11024.5	12507.2	8406.73	28345.4	6323.48	C08261	-
BenzAldehyde	C7H6O	Aldehyde	100-52-7	77	106	106.042	962.461	sweet, bitter, almond, cherry	0.35	44136.1	48758.3	91527.7	54504.7	43868.2	92391.5	72353.8	98856.2	85072.7	83521.7	133438	81373.1	0	0	0	0	0	0	0	0	0	0	0	0	C00261	ko01100
BenzAldehyde, 3,4-dihydroxy-	C7H6O3	Aldehyde	139-85-5	137	138	138.032	1595.0	dry, medicinal, bitter, almond	-	17727.3	17233.2	28622.3	25893.1	13358.9	22577.6	3751.35	8239.42	5175.16	4870.34	10235.8	4052.23	26869.8	34075.6	32881.8	24303.5	44898.1	24374.8	49496.9	34555.2	17737.1	16551.2	37149.6	22584.5	C16700	ko00950
BenzAldehyde, 3-ethyl-	C9H10O	Aldehyde	34246-54-3	134	133	134.073	1168.0	-	-	6204.06	10509.1	44833.6	10217.7	9783.23	87034.3	8703.77	35729.1	8292.31	10082.4	24803.1	14864.9	0	0	0	0	0	0	0	0	0	0	0	0	-	-
BenzAldehyde, 3-methyl-	C8H8O	Aldehyde	620-23-5	91	119	120.058	1070.12	sweet, fruity, cherry, benzaldehyde, phenol	0.6	24801.5	17355	23281.3	15906.7	27886.9	18036.8	7772.46	1101.71	1101.71	5707.01	5544.14	5508.57	0	0	0	0	0	0	0	0	0	0	0	0	C07209	ko01100
BenzAldehyde, 4-ethyl-	C9H10O	Aldehyde	4748-78-1	134	133	134.073	1180.0	bitter, almond, sweet, anisic	0.12323	6204.06	10509.1	44833.6	10217.7	9783.23	87034.3	8703.77	35729.1	8292.31	10082.4	24803.1	14864.9	0	0	0	0	0	0	0	0	0	0	0	0	-	-
BenzAldehyde, 4-methyl-	C8H8O	Aldehyde	104-87-0	119	91	120.058	1084.21	fruity, cherry, deep, phenol	-	60369.7	49529.3	40886.2	50040	4343.17	110363	44037	26481	35060.8	48328.5	38136.4	28412.5	66475.3	91253.8	98899.7	91392.9	112088	72712.5	69412.1	71959.9	84678.4	83783.4	94186.6	97080.4	C06758	ko01100
Benzamide	C7H7NO	Amine	55-21-0	77	105	121.053	1344.0	-	97	45966.3	47379.6	47525.8	34535.6	57031.3	43235.9	7831.72	8144.78	6823.55	5342.38	11796.1	5380.08	9602.55	16948.8	12069.9	11442.5	15095.3	13033.3	10102.2	4608.1	6801.44	6269.5	8616.52	921.619	C09815	-
Benzene, (1-methoxypropyl)-	C10H14O	Aromatics	59588-12-4	121	77	150.104	1104.0	-	-	18426.5	10494	18422.5	12646.4	16152.2	11448.2	15229.4	12393.2	8030.42	14284.9	13139.8	10951.5	336194	504256	462587	257903	475454	307828	242972	346890	198464	274553	365860	255654	-	-
Benzene, (1-methyl-1-propylpentyl)-	C15H24	Aromatics	54932-91-1	105	91	204.188	1504.0	-	-	4.11198e+06	3.90989e+06	4.49827e+06	4.22578e+06	4.78748e+06	3.79654e+06	1.08665e+06	1.30332e+06	968672	888196	1.82666e+06	832624	0	0	0	0	0	0	0	0	0	0	0	0	-	-
Benzene, (2-methoxyethyl)-	C9H12O	Aromatics	3558-60-9	45	91	136.089	1086.0	green, floral, chrysanthemum, jasmin, metallic, rose	-	40576.4	32607.3	45658.4	37855.1	40226.7	54237.9	37796.8	50756.6	22219.2	42808.8	50046.2	35797.1	0	0	0	0	0	0	0	0	0	0	0	0	-	-
Benzene, (2-methyl-1-propenyl)-	C10H12	Aromatics	768-49-0	117	132	132.094	1077.0	-	-	29375.2	26120.8	32319.1	29729.6	30253	27920.2	15491.7	12609.7	10980.6	11891.9	14217.2	12622.6	0	0	0	0	0	0	0	0	0	0	0	0	-	-
Benzene, (butoxymethyl)-	C11H16O	Ether	588-67-0	92	91	164.12	1267.0	floral, rose	-	4549.47	4603.34	4864.03	5656.15	6676.45	6178.34	5539.28	5472.28	5490.06	5502.53	6255.83	5403.12	0	0	0	0	0	0	0	0	0	0	0	0	-	-
Benzene, (isothiocyanatomethyl)-	C8H7NS	Sulfur compounds	622-78-6	91	149	149.03	1367.0	mild, watercress, dusty, medicinal, horseradish, oily	0.0007	233419	227610	226395	215457	252919	209304	69137.9	10561.5	52807.4	55388.9	105956	10561.5	0	0	0	0	0	0	0	0	0	0	0	0	C03098	-
Benzene, (methylthio)-	C7H8S	Sulfur compounds	100-68-5	124	109	124.035	1106.0	toluene, solvent, spicy, woody, sawdust	-	290957	299215	351352	353080	278701	329428	285205	261773	316927	261704	269089	238129	809382	926170	852273	809799	1.03517e+06	820119	967954	1.90802e+06	1.81403e+06	1.78721e+06	971089	2.32145e+06	-	-
Benzene, 1,2,4-trimethyl-	C9H12	Aromatics	95-63-6	105	120	120.094	994.943	plastic	0.26	10560.5	10608.7	10293.8	12034.5	7370.57	10743.1	10444.2	11347.7	10592.5	11993.8	13513	11268	110555	243932	171566	58816.8	178067	149636	66515.6	457229	139720	268387	81347.8	74549.8	C14533	-
Benzene, 1,2-(methylenedioxy)-4-propenyl-, (E)-	C10H10O2	Aromatics	4043-71-4	162	104	162.068	1374.0	-	-	150329	148876	160337	146531	174475	137613	34053.9	50672.8	37163.9	28390.1	59908.4	24592.2	124895	160878	110274	102957	143622	109394	98045.9	39432.7	49996.8	33615.2	80215.4	26245.8	-	-
Benzene, 1,2-diethyl-3,4,5,6-tetramethyl-	C14H22	Aromatics	33884-69-4	175	190	190.172	1558.0	-	-	113909	106297	135963	127352	132384	109722	40963.6	54884.1	27234.4	34235.5	64037.3	31886.7	0	0	0	0	0	0	0	0	0	0	0	0	-	-
Benzene, 1,2-diethyl-3,4-dimethyl-	C12H18	Aromatics	54410-75-2	162	147	162.141	1332.0	-	-	17142	18142.7	17706.1	15942.6	21684.8	15445.7	3484.38	3456.33	2613.74	2126.4	5627.97	2025.4	0	0	0	0	0	0	0	0	0	0	0	0	-	-
Benzene, 1,3-dimethyl-	C8H10	Aromatics	108-38-3	91	106	106.078	870.6	plastic	1	49999.4	45616.8	39949.2	43687.1	55372.6	44363.7	48629.8	59192.7	64980	51715.5	41405.6	49373.6	143605	273488	248775	104354	226683	183347	71624.3	350340	117744	274903	155172	93346.3	C07208	ko01100
Benzene, 1,4-dichloro-	C6H4Cl2	Aromatics	106-46-7	146	148	145.969	1021.0	-	0.03	12656.3	9158.37	9357.21	8899.51	8120.32	7367.95	5449.11	8056.12	10968.8	11590.7	4305.16	9707.02	23255.2	2894.47	18196.7	14472.4	18610.2	15572.7	21404	23894.6	25479.4	2894.47	29373.5	21588.5	C07092	ko01100
Benzene, 1,4-diethyl-	C10H14	Aromatics	105-05-5	134	119	134.11	1041.0	-	0.0021	22534.4	19293.9	22926.3	21017.9	26583.6	15160.1	5657.96	4695.63	4977.78	3591.59	5304.21	4265.24	5446.64	7569.37	6009.14	4403.61	6482.7	6556.82	880.722	9800.9	6537.85	7083.21	880.722	5370.74	-	-
Benzene, 1,4-dimethyl-2,5-bis(1-methylethyl)-	C14H22	Aromatics	10375-96-9	175	133	190.172	1403.0	-	-	183266	185367	199087	177239	225614	165841	31180.7	29379.7	21343.6	20644.1	41644.8	14548.5	61874.7	72167.3	53973.9	46460.5	48728.7	61733.8	43403.3	23400.3	27317.1	16880.8	44869.9	13162.4	-	-
Benzene, 1-(1,5-dimethyl-4-hexenyl)-4-methyl-	C15H22	Terpenoids	644-30-4	119	132	202.172	1483.0	herbal	-	2.62269e+06	2.78414e+06	2.81653e+06	2.47565e+06	2.93305e+06	2.50711e+06	621506	637998	469442	481592	1.21881e+06	397937	0	0	0	0	0	0	0	0	0	0	0	0	-	-
Benzene, 1-ethyl-3,5-dimethyl-	C10H14	Aromatics	934-74-7	119	134	134.11	1059.0	-	-	25479.9	19569.6	18775	19980.3	19700.6	18336.3	16786.2	14168.2	12066.4	17651	13679.7	14203.8	48971.9	54874.9	48840.9	45455.8	58549.7	46338	63109.4	66979.7	50904.4	77578.4	71953.2	44126.3	-	-
Benzene, 1-ethyl-3-methyl-	C9H12	Aromatics	620-14-4	105	120	120.094	957.0	-	0.088	69919.6	70601.4	111501	78582.2	68023.6	112214	89722.9	121342	87970.5	103710	163860	104533	0	0	0	0	0	0	0	0	0	0	0	0	-	-
Benzene, 1-methoxy-4-(1-propenyl)-, (Z)-	C10H12O	Ether	25679-28-1	148	147	148.089	1254.0	anisic	-	2767.84	3423.89	3145.66	3026.78	2487.96	2312.71	3056.7	3405.2	3599.85	2836.21	2708.81	2927.1	0	0	0	0	0	0	0	0	0	0	0	0	-	-
Benzene, 1-methoxy-4-nitro-	C7H7NO3	Aromatics	100-17-4	153	77	153.043	1424.0	-	-	13337.3	14275.2	13306.4	13772.7	13764.7	12887.8	2736.27	3847.29	3615.96	3778.26	5089.34	3250.68	6508.88	9293.06	6254.1	5397.34	5337.88	7120.19	3719.29	6143.8	2924.21	2294.46	4055.62	2294.9	C07555	-
Benzene, 1-methoxy-4-phenoxy-	C13H12O2	Aromatics	1655-69-2	200	185	200.084	1632.0	-	-	106814	102167	104015	98841.3	108124	89382.7	40645	43979.5	29259.3	33771.7	61159	32245.4	35120.7	42346.2	27335.7	30240.3	35323.1	34106.9	30425.2	18594.6	18543.3	13679.8	27693.6	13078.5	-	-
Benzene, 1-methyl-3-(1-methylethyl)-	C10H14	Terpenoids	535-77-3	119	134	134.11	1022.0	-	0.8	59497.2	50191.3	60530.3	55008.8	71379.3	39352.9	21359.7	11637.5	10253.2	16842.7	13370.6	18175.2	0	0	0	0	0	0	0	0	0	0	0	0	-	-
Benzene, 1-methyl-4-(1,2,2-trimethylcyclopentyl)-, (R)-	C15H22	Terpenoids	16982-00-6	132	131	202.172	1505.0	-	-	61441.5	59889.9	104084	63412.2	69927.5	57821.2	19094	32564.5	25266	15485.4	45361.3	14034.1	16464.7	40754.1	36795.2	36114	45196.6	23821	1681.76	1681.76	8408.78	1681.76	1681.76	1681.76	-	-
Benzene, 1-methyl-4-(1-methylethenyl)-	C10H12	Aromatics	1195-32-0	132	117	132.094	1092.2	phenol, spicy, clove, guaiacol	0.085	34785.6	29261.4	39244.1	36264	31092.7	19314.1	10018.2	7118.28	5609.87	4834.15	6689.42	6306.64	0	0	0	0	0	0	0	0	0	0	0	0	-	-
Benzene, 2-ethyl-1,4-dimethyl-	C10H14	Aromatics	1758-88-9	134	119	134.11	1076.0	-	-	9285.38	8309	6585.75	8802.99	5864.54	8203.68	7634.04	6764.37	5202.28	6912.88	6150.7	5904.19	16682.3	22629.1	24569.6	22915	22609.2	31807.7	15658.1	33372.7	18520.1	24480.8	29239.3	19577.8	-	-
Benzene, [1-[[1-(1-methylethyl)-3-butenyl]oxy]ethyl]-, [S-(R*,R*)]-	C15H22O	Aromatics	98088-51-8	77	105	218.167	1463.0	-	-	1.5715e+06	1.67576e+06	1.40463e+06	1.51347e+06	1.62531e+06	1.52654e+06	234359	201010	193540	147423	333775	278344	1.29196e+06	2.3905e+06	293047	263134	1.73904e+06	331731	923926	779423	565122	406465	896456	552685	-	-
BenzeneacetAldehyde	C8H8O	Aldehyde	122-78-1	91	92	120.058	1045.6	floral, honey, rose, cherry	0.0063	215870	239397	134163	147620	152404	104272	106041	112191	116313	104533	109429	89218	0	0	0	0	0	0	0	0	0	0	0	0	C00601	ko00360,ko01100
BenzeneacetAldehyde, alpha-methyl-4-(2-methylpropyl)-	C13H18O	Aldehyde	51407-46-6	190	119	190.136	1464.0	-	-	19054.4	18206.1	24041.3	22713.3	24416.3	18759.5	4867.44	7211.03	4833.15	4654.6	10835	4287.54	14552.2	17658.2	10187	13933	19077.1	14078.8	11069.8	7504.93	6674.97	5171.74	7646.21	4387.22	-	-
BenzeneacetAldehyde, 4-methyl-	C9H10O	Aldehyde	104-09-6	105	77	134.073	1120.0	fresh, sweet, green, cortex, lilac, narcissus	-	6142.05	5480.54	5329.56	3674.4	9724.68	5551.11	14911.2	12994.1	8212.96	734.879	21364.9	14299.8	131217	238096	139567	126870	250062	137480	19720	19720	19720	19720	19720	19720	-	-
Benzeneacetic acid	C8H8O2	Acid	103-82-2	91	136	136.052	1262.0	sweet, honey, floral, honeysuckle, sour, waxy, civet	0.135	4627.81	4096.39	4510.26	6379.88	3413.92	4814.28	5668.6	5055.39	4406.86	3207.91	6855.72	4724.03	34044.8	78788.4	52817.4	36536.2	61536.5	49620.6	3136.95	3136.95	3136.95	3136.95	3136.95	3136.95	C07086	ko00360,ko01100
Benzeneacetic acid, 2-methylpropyl ester	C12H16O2	Ester	102-13-6	136	91	192.115	1393.0	sweet, floral, honey, chocolate, amber	-	95160.1	95121	101704	89894.3	119400	79992.4	14525.7	16344.1	11749	11421.2	24047.3	9535.79	72569.1	93901.9	67539.2	63133.8	66248.7	68987	63108.2	31094.4	36852.9	22087.7	56312.8	19663.2	-	-
Benzeneacetic acid, 4-(1,1-dimethylethyl)-, methyl ester	C13H18O2	Ester	3549-23-3	191	131	206.131	1491.0	dairy, buttery, milky, leafy, creamy, green, waxy, fatty, hyacinth, melon rind, rubbery	-	7555.92	7033.67	26231	30632.3	5326.24	24588.8	5894.42	18045.1	13537.7	12758.7	37575.5	16156.4	81958.1	64999	65148.6	53383	68004	51596	113084	150927	91253	106369	75596.1	104783	-	-
Benzeneacetic acid, ethyl ester	C10H12O2	Ester	101-97-3	91	65	164.084	1247.0	minty	0.1	25056.3	26121.7	28107.7	31220.4	25060.9	26388.9	26739.2	22861.1	21634	24253.7	27215.8	17023.2	42872.2	56684.8	45369.2	43859.2	56212.2	47737.5	46503	40240	35485.2	40683.5	42752.6	42807.8	-	-
Benzenemethanethiol	C7H8S	Sulfur compounds	100-53-8	91	124	124.035	1092.0	sharp, alliaceous, onion, sulfury, garlic, horseradish, minty, coffee	3.5e-06	12918.7	15124.5	15403.9	16724.7	11690.3	15101.9	17581.5	14897.7	13521.5	16943.2	18398.8	14798.2	146676	206944	205421	118483	206768	132390	152773	131331	111863	178369	164061	140222	-	-
Benzenemethanol, alpha-2-cyclohexen-1-yl-	C13H16O	Alcohol	5723-89-7	107	79	188.12	1598.0	-	-	56335.1	56348.4	121293	96441.9	61031	90701.5	8474.88	22615.4	12460.2	13814.8	29381.9	14636.1	178584	226958	142989	128052	189787	130060	223917	162063	88495	78968.3	170107	109575	-	-
Benzenemethanol, alpha-2-propenyl-	C10H12O	Alcohol	936-58-3	79	107	148.089	1244.0	-	-	97365.6	102396	143556	121089	94751.3	105213	97684.2	88464.9	84980.2	91156.5	105840	129754	204261	250384	225709	204808	226669	219905	242379	232205	212222	225105	232061	247741	-	-
Benzenemethanol, 4-hydroxy-	C7H8O2	Alcohol	623-05-2	95	77	124.052	1426.0	fruity, bitter, almond, sweet, coconut	-	4.69779e+06	4.84875e+06	4.56454e+06	4.35344e+06	5.05184e+06	4.39446e+06	933652	881544	702458	754123	1.07352e+06	446687	2.81771e+06	4.04926e+06	3.10513e+06	2.84891e+06	2.80315e+06	3.514e+06	2.26073e+06	1.55891e+06	1.35054e+06	959848	2.07299e+06	1.07255e+06	C17467	-
Benzenemethanol, 4-methyl-alpha-(1-methyl-2-propenyl)-, (R*,R*)-	C12H16O	Alcohol	83173-76-6	121	93	176.12	1393.0	-	-	835864	861337	914067	814033	1.04061e+06	825859	128718	134033	94532.6	95561.2	184957	80028.9	761477	1.02354e+06	717158	675698	721489	744138	671772	305791	347110	198600	592568	175588	-	-
Benzenepropanoic acid, ethyl ester	C11H14O2	Ester	2021-28-5	104	91	178.099	1353.0	caramel, fruity	0.125	26864	26980.2	26412.2	25134.8	30777.9	25116.2	8567.8	9347.05	6696.72	6297.89	12827.2	5896.49	17317.4	20096.4	14592.6	15832.1	19114.6	14246.7	16761.9	6976.92	8427.74	5607.01	14098.1	5030.9	-	-
Benzo[b]thiophene, 2-ethyl-	C10H10S	Heterocyclic compound	1196-81-2	162	147	162.05	1412.0	-	-	239408	235247	196944	188129	250518	207134	27915	26461.8	23830.1	21871.9	33082.5	16418.6	0	0	0	0	0	0	0	0	0	0	0	0	-	-
Benzoic Acid, 4-methoxy-	C8H8O3	Acid	100-09-4	135	152	152.047	1424.3	faint, putrid, sweet, cadaverous	-	4.23162e+06	4.37379e+06	4.10032e+06	3.92061e+06	4.47513e+06	3.9733e+06	715787	687226	584933	590280	955123	455146	2.49763e+06	3.73935e+06	2.70707e+06	2.45617e+06	2.46329e+06	3.18727e+06	1.96259e+06	1.65183e+06	962710	697152	1.78634e+06	910886	C02519	-
Benzoic acid, 2-propenyl ester	C10H10O2	Ester	583-04-0	105	77	162.068	1254.0	sweet, floral, cherry, berry	-	10467.8	10844	10970.4	14352.5	13594.1	13590	10844.7	10178.5	9524.11	12409.7	15589.5	14231.5	14617.7	23942.7	18549.1	9417.76	15210.6	15182	13755.5	13614.7	9419.47	11393.1	11698.3	13150.3	-	-
Benzoic acid, 4-ethoxy-, ethyl ester	C11H14O3	Ester	23676-09-7	149	121	194.094	1522.0	-	-	108377	96043.2	133482	119168	126630	102088	28130.9	48248.7	32110.9	26111.3	64139.8	20560.2	85882.1	97535.3	71010.7	76295	96071.9	69238.1	58225.3	28276.5	29939.6	16877.1	47267.7	21390.7	-	-
Benzoic acid, hexyl ester	C13H18O2	Ester	6789-88-4	105	123	206.131	1580.0	fresh, balsamic, sappy, woody	0.073	69964.2	59100.3	95836.8	72282.2	83322.2	67555.9	7947.6	10435	4974.29	5735.17	16365.9	6125.56	0	0	0	0	0	0	0	0	0	0	0	0	C14716	-
Benzophenone	C13H10O	Ketone	119-61-9	105	77	182.073	1635.0	balsamic, rose, metallic, powdery, geranium	-	43996	52994.3	66713.3	59732.4	65573.4	52219.8	42701.3	46747.5	29796.8	28271.8	55393.9	25554.3	411184	519210	373044	405312	541413	360745	269402	98868.6	117234	85615.9	244124	58873.7	C06354	-
Benzyl Alcohol	C7H8O	Alcohol	100-51-6	108	79	108.058	1034.76	floral, rose, phenol, balsamic	0.1	58806.7	57563.2	58165.7	57384.2	59188	60380.4	383645	365702	303898	490390	410584	460084	0	0	0	0	0	0	0	0	0	0	0	0	C03485	-
Benzyl Benzoate	C14H12O2	Ester	120-51-4	91	105	212.084	1763.0	faint, sweet, balsamic, oily, herbal	0.341	98703.5	96988.4	92048.7	86869.5	94474.7	83940.8	23585.4	23854.7	20699.1	18203.2	28556.9	14245.5	19817.2	23360.3	18554.2	15067.2	20330.9	20759.7	16875.6	11400.6	11587.4	9828.64	16516.2	13272.2	C12537	-
Benzyl tiglate	C12H14O2	Ester	37526-88-8	91	83	190.099	1498.0	balsamic, earthy, mushroom, vegetable, plastic, cortex, almond, nutty	-	2.88977e+06	3.1358e+06	3.10335e+06	2.80008e+06	3.39464e+06	2.7921e+06	959710	668594	505141	779747	1.37314e+06	933577	563287	1.03574e+06	580258	531136	900465	818805	255594	132227	212387	92428.4	230367	90624.2	-	-
Bergamotol, Z-alpha-trans-	C15H24O	Terpenoids	88034-74-6	119	93	220.183	1700.0	-	-	122560	116474	190657	122374	127534	130622	12581.7	18958.9	8334.89	13567.3	30672.6	8619.64	152183	187415	107859	104908	167587	102547	226028	63532.2	105921	73015.9	225913	44660.9	-	-
(-)-Borneol	C10H18O	Terpenoids	464-45-9	95	110	154.136	1170.0	pine, woody, camphor	0.048	13148.2	10221.3	14775.4	11348.3	14844.2	11035	4336.09	8812.23	4750.09	4242.83	7783.59	5508.81	0	0	0	0	0	0	0	0	0	0	0	0	C01766	-
Camphene hydrate	C10H18O	Terpenoids	465-31-6	111	69	154.136	1148.0	menthol, musty, camphor	-	9057.28	10308.6	15127.9	14239.2	7926.25	22321	12648.6	21251.4	16330.7	14000	33428.9	15550.5	84020.1	59933.8	58429.6	45703	54101	45519.5	105685	168033	96908.6	126894	71980.3	112062	-	-
alpha-Fenchene	C10H16	Terpenoids	471-84-1	79	93	136.125	950.0	camphor	-	22188.6	18901.8	13850.6	15130.3	30858.1	12077.7	1324.1	264.819	4053.54	2666.85	2584.63	2398.67	0	0	0	0	0	0	0	0	0	0	0	0	-	-
Bicyclo[2.2.1]heptane-2,5-dione, 1,7,7-trimethyl-	C10H14O2	Terpenoids	4230-32-4	166	69	166.099	1264.0	-	-	5123.23	5223.5	6126.16	7004.27	4171.96	5760.08	4885.16	4668.98	4460.34	4321.58	8369.43	5517.68	34274.4	2822.85	23073.3	15891.4	17763.4	2822.85	34528.8	32750.7	33135.6	26496.8	30109.9	32953	C03037	-
Bicyclo[3.1.0]hex-3-en-2-one, 5-(1-methylethyl)-	C9H12O	Ketone	36262-12-1	77	121	136.089	1117.0	-	-	46077.2	41570.3	54234.8	52765.4	78099.7	37880.7	99540.2	96915	103893	197946	164540	150527	1.03193e+06	2.31659e+06	1.13855e+06	1.015e+06	2.4432e+06	1.20775e+06	154917	154917	154917	154917	154917	154917	-	-
4-Thujanol	C10H18O	Terpenoids	17699-16-0	136	93	154.136	1070.0	woody, balsamic	55	23685	17373.9	23282.5	16445.8	30119.5	13088.8	4573.47	3071.72	3144.52	2291.84	3959.18	3596.58	32633.4	22787.2	24391.6	32060.6	39708.3	21057.2	66021.5	38447.4	39829.3	66260.9	63485.3	31601.1	-	-
cis-Thujane-4-ol	C10H18O	Terpenoids	15537-55-0	136	93	154.136	1070.0	balsamic	-	23685	17373.9	23282.5	16445.8	30119.5	13088.8	4573.47	3071.72	3144.52	2291.84	3959.18	3596.58	32633.4	22787.2	24391.6	32060.6	39708.3	21057.2	66021.5	38447.4	39829.3	66260.9	63485.3	31601.1	C02462	ko00902,ko01100,ko01110
β-Sabinyl acetate	C12H18O2	Terpenoids	3536-54-7	92	91	194.131	1292.0	-	-	15699.1	9006.5	73758.8	20692.3	13655.5	67311.6	7434.48	25334.4	4509.76	14812.4	36595.7	9702.74	0	0	0	0	0	0	0	0	0	0	0	0	-	-
trans-Chrisanthenyl acetate	C12H18O2	Ester	50764-55-1	134	119	194.131	1239.0	-	-	8502.77	8934.07	10559.4	10609.7	8496.71	9945.59	8621.13	7891.84	7885.33	5968.14	9171.36	8649.24	32292	44266.6	31352.5	29157.6	32821.5	34829.5	29410.3	15779.6	19882.3	18017.8	28940.8	25397.3	-	-
cis-Pinocamphone	C10H16O	Terpenoids	15358-88-0	152	69	152.12	1173.0	-	-	6097.23	3270.62	3949.08	4103.01	5925.02	4106.84	1028.25	1236.73	1609.26	1391	2471.72	1595.55	0	0	0	0	0	0	0	0	0	0	0	0	-	-
(-)-beta-Pinene	C10H16	Terpenoids	18172-67-3	93	41	136.125	979.708	dry, woody, fresh, pine, hay, green, resinous	4.16	7544.58	115485	117551	144670	152109	7544.58	45295.9	7544.58	41549.4	7544.58	48337.2	37722.9	0	0	0	0	0	0	0	0	0	0	0	0	C06307	ko00902,ko01110
Bicyclo[4.4.0]dec-1-ene, 2-isopropyl-5-methyl-9-methylene-	C15H24	Terpenoids	150320-52-8	161	105	204.188	1507.0	-	-	3.60725e+06	3.52675e+06	6.10389e+06	4.04058e+06	6.78761e+06	3.43658e+06	1.18435e+06	1.48064e+06	1.41114e+06	959829	2.0799e+06	880359	0	0	0	0	0	0	0	0	0	0	0	0	-	-
Bicyclo[5.2.0]nonane, 2-methylene-4,8,8-trimethyl-4-vinyl-	C15H24	Terpenoids	242794-76-9	133	93	204.188	1407.0	-	-	560298	532043	460419	473414	528979	483235	95260.9	96981.6	93051.9	74190.3	128699	55148.8	0	0	0	0	0	0	0	0	0	0	0	0	-	-
Bicyclo[7.2.0]undec-4-ene, 4,11,11-trimethyl-8-methylene-,[1R-(1R*,4Z,9S*)]-	C15H24	Terpenoids	118-65-0	93	41	204.188	1406.0	woody, spicy	-	1.52929e+06	1.51875e+06	1.63285e+06	1.48146e+06	1.82487e+06	1.14421e+06	227977	271663	187559	170400	378388	146102	1.41297e+06	1.87116e+06	1.3389e+06	1.25394e+06	1.35828e+06	1.38241e+06	1.25771e+06	525382	624563	362997	1.08384e+06	326840	C09691	-
Bicyclo[7.2.0]undecane, 10,10-dimethyl-2,6-bis(methylene)-, [1S-(1R*,9S*)]-	C15H24	Terpenoids	136296-38-3	120	41	204.188	1489.0	-	-	2.00442e+06	2.05581e+06	1.79582e+06	1.83136e+06	1.84614e+06	1.86068e+06	444006	436125	381510	335729	826270	264425	1.20421e+06	1.62182e+06	1.3115e+06	1.16084e+06	1.39761e+06	1.37581e+06	1.56374e+06	766466	977668	594666	1.29083e+06	532182	-	-
Bicyclosesquiphellandrene	C15H24	Terpenoids	54324-03-7	161	105	204.188	1489.0	-	-	8.66535e+06	9.17978e+06	9.51371e+06	8.23328e+06	1.10767e+07	8.50526e+06	3.06385e+06	2.92346e+06	1.98084e+06	2.30535e+06	4.32358e+06	1.90788e+06	824988	1.09855e+06	779839	782751	994759	833473	851173	230051	393185	173385	1.0333e+06	137072	-	-
Butane, 1,1'-oxybis[4-chloro-	C8H16Cl2O	Ether	6334-96-9	91	55	198.058	1343.0	-	-	82933.8	84668.9	86690.8	64284.1	100179	76351	14737.5	14503.6	11448.9	10462.8	21109.5	9845.93	163530	223952	142078	146674	179180	134777	154350	63029.8	78361.8	53011	123119	53289.3	-	-
Butanoic Acid	C4H8O2	Acid	107-92-6	60	73	88.052	790.41	rancid, sour, stinky	2.4	15949.8	15828.2	15277.4	15408.6	14452	14500.7	13753.6	13961.9	16588.9	32582.7	15150.4	14716.1	0	0	0	0	0	0	0	0	0	0	0	0	C00246	ko00650,ko01100
Butanoic acid, 1,1-dimethyl-2-phenylethyl ester	C14H20O2	Ester	10094-34-5	132	71	220.146	1493.0	floral, green, herbal, fruity, plum, prune	-	394323	426036	505455	405230	505229	342471	107460	112663	75277.2	84845.7	172513	72797.5	470063	565340	479016	418392	534285	490657	411755	215562	260431	206741	356066	171922	-	-
Butanoic acid, 1,7,7-trimethylbicyclo[2.2.1]hept-2-yl ester, endo-	C14H24O2	Ester	13109-70-1	71	95	224.178	1476.0	herbal, woody	-	150863	137705	165558	170661	145865	152692	51817.7	57325.8	39133.8	43250.6	111087	45734.7	0	0	0	0	0	0	0	0	0	0	0	0	-	-
Butanoic acid, 1-methyloctyl ester	C13H26O2	Ester	69727-42-0	71	41	214.193	1417.0	-	-	585225	598016	566902	525839	618444	553146	96948	93008.3	98865.8	76488.1	151212	61390.8	242502	449832	263720	253127	241530	400440	205515	202062	130160	96072	194342	124391	-	-
Butanoic acid, 1-phenylethyl ester	C12H16O2	Ester	3460-44-4	104	105	192.115	1376.0	sweet, fruity, berry, juicy, earthy, floral, jasmin	-	18927.9	18754.9	19471.2	18620.4	21556.2	16921.9	5926.12	6608.89	4712.36	4625.87	9148.73	4122.35	13487.2	18434.3	12258.7	13050.6	15359.5	11520.9	7872.1	3414.84	6622.61	3805.16	9437.59	3103.9	-	-
Butanoic acid, 2-butoxy-1-methyl-2-oxoethyl ester	C11H20O4	Ester	7492-70-8	115	41	216.136	1356.0	creamy, buttery, buttermilky, dairy, cheese	-	51291.6	51211.2	51959.7	45960.8	58147.4	47299	13781.3	16481.1	12354.2	11395.9	23512.3	10026	34933.5	41785.2	31548.1	31768.3	37308.1	28166.3	33547.9	14040.8	18678.4	12574.8	26018.6	10114.1	-	-
Butanoic acid, 2-methyl-, 2-phenylethyl ester	C13H18O2	Ester	24817-51-4	104	57	206.131	1488.0	floral, green, sweet, tropical, waxy, rose	-	177747	189070	184054	173061	200635	169978	55018	41562.6	30649	46208.9	83421.6	57265.3	92032.1	96291.8	84559.7	86338	92359.6	81612.9	153190	140734	109349	97942.9	117542	102086	-	-
Butanoic acid, 2-methyl-, 3,7-dimethyl-2,6-octadienyl ester, (E)-	C15H26O2	Ester	68705-63-5	136	121	238.193	1596.0	fruity, apple, rose	-	36087.8	35260.9	54502.7	46112.6	47072.3	40684	7733.01	10896	7146.08	6754.49	15302.2	6173.43	83149.1	120573	78107.5	81653.4	93397.6	75737.7	93639.8	46904.4	46816.3	39309.7	75475.2	28231.4	-	-
Butanoic acid, 2-methyl-, 3,7-dimethyl-2,6-octadienyl ester, (Z)-	C15H26O2	Terpenoids	51117-19-2	93	69	238.193	1576.0	-	-	113410	55343.1	149257	123628	140329	113792	8091.77	12152.4	8179.12	6434.2	16922.7	9556.65	348659	461633	245556	157215	390558	126979	224034	71559.3	76697.3	53317.5	121305	36748.2	-	-
Butanoic acid, 3-methyl-, 2-methylbutyl ester	C10H20O2	Ester	2445-77-4	70	85	172.146	1107.0	herbal, fruity, earthy, cheese, apple, green	-	19585.4	24818.6	29773.9	30770.4	19918.4	28404.5	20051.7	21257.5	20338	20292.2	21137.2	26384.4	39940.8	26846.4	34888.7	21269.1	25325	24037.5	96772.2	227324	89393.7	50692.4	42034.7	95879.7	-	-
Butanoic acid, 3-methyl-, 2-phenylethyl ester	C13H18O2	Ester	140-26-1	104	57	206.131	1491.0	floral, fruity, sweet, rose, peach, apricot	1e-05	177747	189070	184054	173061	200635	169978	55018	41562.6	30649	46208.9	83421.6	57265.3	92032.1	96291.8	84559.7	86338	92359.6	81612.9	153190	140734	109349	97942.9	117542	102086	-	-
Butanoic acid, 3-methyl-, 3,7-dimethyl-2,6-octadienyl ester, (Z)-	C15H26O2	Ester	3915-83-1	136	41	238.193	1582.0	sweaty, floral, rose, bergamot, citrus, fruity	-	21558.7	21994.2	49049.1	33870	22957.5	37559.7	5271.57	12098.8	3892.11	7103.55	10984.7	6008.45	45877.9	61773	33906	31854.8	52812.9	27964.7	30418	8865.95	10626.2	8005.48	23975	5498.42	-	-
Butanoic acid, 3-methyl-, phenylmethyl ester	C12H16O2	Ester	103-38-8	91	108	192.115	1395.0	sweet, fruity, apple, pineapple, herbal	0.01	880405	802444	857976	764722	1.04593e+06	782038	156648	190513	134394	118460	271689	100333	681422	929199	666266	607088	707590	689392	614067	260193	315054	178879	520238	156305	-	-
Butanoic acid, phenylmethyl ester	C11H14O2	Ester	103-37-7	108	91	178.099	1347.0	fresh, fruity, jasmin, apricot, loganberry	0.376	38249.8	39127.7	40408.2	28992.8	47138	35844	7264.46	7207.56	6694.06	5425.9	11190.5	4802.9	6608.02	13112.7	9110.32	8478.71	9521.57	9913.67	7902.59	3557.72	4921.63	3052.04	6758.65	1980.94	-	-
Butyl benzoate	C11H14O2	Ester	136-60-7	123	105	178.099	1377.0	strong, cumin, caraway, spicy, herbal, leathery	-	15165.9	16119.1	19547.9	14241.7	17184.1	24909.7	9419.55	19851.1	5645.45	7841.93	14942.3	7644.36	0	0	0	0	0	0	0	0	0	0	0	0	-	-
Butylated Hydroxytoluene	C15H24O	Aromatics	128-37-0	205	57	220.183	1519.67	mild, phenol, camphor	1	444994	403402	447835	421777	454024	408326	131036	170061	114117	105508	238940	108637	925787	935734	773408	752368	948153	1.04526e+06	613367	224371	310004	200391	534978	134815	C14693	-
Butyramide, 2-cyano-2-ethyl-	C7H12N2O	Amine	18705-38-9	82	97	140.095	1287.0	-	-	4202.4	5729.09	5430.81	6021.53	3305.27	7243.63	5823.02	9566.6	661.053	7028.39	9335.92	20195.6	12352	18232.2	15868.6	11255.7	21521.6	16470.4	11821.4	16373.8	11111.7	10780.7	11781.4	10091.3	-	-
Cadina-1(10),6,8-triene	C15H22	Terpenoids	1460-96-4	187	159	202.172	1528.0	-	-	25420.7	24126.7	27935.1	26152.5	18050.3	23003.9	9457.15	11732.2	9154.82	8281.37	15709.6	8144.87	17727.7	21081.8	17755.5	16942.4	20267.4	16563.5	14847.4	8205.39	8968.42	7419.38	12093.3	6948.33	-	-
Camphene	C10H16	Terpenoids	79-92-5	121	93	136.125	953.0	woody, herbal, fir, needle, camphor, terpenic	26	93242.7	73313.9	58496.4	58421.5	87230	48846.1	9674.42	9488.68	12034.3	9913	8691.42	9525.03	6837.49	12588.4	10131.5	6818.37	11718	9665.06	856.419	856.419	856.419	856.419	856.419	856.419	C06076	-
Camphenone, 6-	C10H14O	Ketone	55659-42-2	108	93	150.104	1114.0	-	-	65709.6	70349.1	78200.7	80894.9	63123	75603.7	66301.6	58914	53862.6	64221.3	70075.6	65008	0	0	0	0	0	0	0	0	0	0	0	0	-	-
Caprolactam	C6H11NO	Amine	105-60-2	113	55	113.084	1253.7	amine, spicy	59.7	24139.6	22461.8	29449.8	32557.7	25391.7	26076	25242	19301.1	19035.5	23686.8	27842.8	26587	32595.8	37691.7	41791.2	41766.7	54703.6	40395.1	37913.4	29781.2	36091.6	35143	35498.4	35247.3	C06593	ko01100
Carbonochloridodithioic acid, methyl ester	C2H3ClS2	Others	16696-91-6	76	91	125.936	1033.0	-	-	690.952	690.952	3454.76	690.952	690.952	3580.54	13150.9	8614.39	11676.7	8324.55	13841.8	14621.1	0	0	0	0	0	0	0	0	0	0	0	0	-	-
Carotol	C15H26O	Terpenoids	465-28-1	161	204	222.198	1594.0	pleasent, mild	0.008	425679	410709	702783	493388	544086	498262	82909.6	114260	41509.7	75818.1	159413	48743.5	76191.3	87364.8	60366.8	7415.04	77767.4	55254	7415.04	80378.6	37075.2	40932.1	70460.2	55179.6	C09628	-
Carvone	C10H14O	Terpenoids	99-49-0	54	82	150.104	1242.0	minty, licorice	0.067	104165	111877	118824	129882	102951	112698	105264	73960.6	95625.5	96238.2	114134	103791	187127	220087	208715	188014	204254	199749	217610	222468	205969	221069	228914	219970	-	-
Caryophyllene oxide	C15H24O	Terpenoids	1139-30-6	109	41	220.183	1581.0	sweet, fresh, dry, woody, spicy	0.41	115428	93154.2	152560	159513	174379	148291	14875.3	21173.7	9180.76	10503.2	30052.5	9687.17	194008	257888	137936	103024	215506	86564.3	97553.7	40926	30756.3	30006.2	66082.1	21100.2	C16908	-
Caryophyllenyl alcohol	C15H26O	Terpenoids	913176-41-7	111	123	222.198	1574.0	-	-	470865	378952	683897	586706	661893	555200	70421	73616.5	65212.1	65936	118462	43105.1	0	0	0	0	0	0	0	0	0	0	0	0	-	-
Citronellal	C10H18O	Terpenoids	106-23-0	154	95	154.136	1154.5	sweet, dry, floral, herbal, waxy, aldehydic, citrus	0.06	35065.8	26995.4	23575	29257.6	28730.7	29648.5	28236.6	46259	23943.1	35358.8	24851.7	22840.1	0	0	0	0	0	0	0	0	0	0	0	0	C17384	-
Citronellyl butyrate	C14H26O2	Ester	141-16-2	81	95	226.193	1529.0	sweet, fruity, floral, tropical, green, geranium, waxy	-	1.01384e+06	932108	1.23383e+06	1.08107e+06	677396	942147	290755	361384	270868	248472	536146	226697	154838	185051	135872	195864	250880	166007	111375	9700.52	55102.8	58481.6	75156	48502.6	-	-
Citronellyl isobutyrate	C14H26O2	Ester	97-89-2	81	95	226.193	1483.0	sweet, fruity, floral, geranium, tropical	-	210374	236368	230282	224267	242255	189235	72024.6	72759.4	51025.7	53625.1	105364	49323.7	1.22372e+06	1.45245e+06	1.21215e+06	1.03741e+06	1.29418e+06	1.21548e+06	2.20984e+06	1.28726e+06	1.2115e+06	926893	1.45237e+06	1.15096e+06	-	-
Citronellyl tiglate	C15H26O2	Terpenoids	24717-85-9	81	83	238.193	1658.0	rose, fruity, floral, geranium, leafy, tea	-	198239	187816	289916	251727	248104	205087	61030.6	82535.7	48197.5	43852	121652	47397	137791	174963	101320	107621	181588	102453	86656.8	28560.7	33335.9	27338.7	83421.1	19804.6	-	-
Citronellyl valerate	C15H28O2	Ester	7540-53-6	81	123	240.209	1625.0	rose, herbal, honey	-	207399	178904	290446	243362	249131	217875	29528.3	47145.6	23982.6	26448.4	67074.9	22351.8	446486	576533	335066	358764	539566	329319	554562	216599	207427	168922	432854	127633	-	-
Copaene	C15H24	Terpenoids	3856-25-5	204	119	204.188	1376.0	woody, spicy, honey	0.006	230116	221801	247916	223020	256236	210353	64942.9	75609.3	57009.5	51235.7	106245	46283.6	259921	311224	219907	229854	288173	220398	203414	85232.9	108164	72950.6	167352	55958.7	C09639	-
Coumarin, 3,4-dihydro-4,4,6,8-tetramethyl-	C13H16O2	Heterocyclic compound	249629-60-5	204	189	204.115	1753.0	-	-	13945.3	12887.3	11389.9	12320.5	12224.4	10434.3	3390.97	2937.78	2631.7	2596.74	3368.86	1997.53	0	0	0	0	0	0	0	0	0	0	0	0	-	-
Cubenene	C15H24	Terpenoids	29837-12-5	119	105	204.188	1532.0	spicy, fruity, mango	-	3.43161e+06	3.05677e+06	4.15233e+06	3.68362e+06	3.43239e+06	3.1891e+06	993686	1.23338e+06	896903	834661	1.76941e+06	759146	2.30413e+06	2.81304e+06	2.27082e+06	2.08488e+06	2.70536e+06	2.08375e+06	1.60036e+06	595801	914017	514384	1.41046e+06	399591	-	-
Curcumenol	C15H22O2	Terpenoids	19431-84-6	133	105	234.162	1735.0	fresh, fatty	-	92848.8	86459.4	84160.2	78123.1	86553	75155.9	29133.6	27349.9	24066.1	16898.5	35456.3	17487.3	1410.51	18495.2	14955.3	1410.51	1410.51	18662.2	1410.51	12275.5	1410.51	1410.51	1410.51	10538.4	C16942	-
Cyclobuta[1,2:3,4]dicyclooctene, 1,2,5,6,6a,6b,7,8,11,12,12a,12b-dodecahydro-, (6aalpha,6bbeta,12aalpha,12bbeta)-	C16H24	Hydrocarbons	61277-44-9	79	67	216.188	1687.0	-	-	40752	40586.8	62016.4	52804.3	33080.3	48522.1	7119.87	13593.9	7988.02	7275.86	14365.7	5473.21	16871.9	24370.3	16819.1	14151.9	18218.6	16228.5	25250.1	12465.6	8832.14	7354.82	18098.1	9345.64	-	-
Cyclobutanecarboxylic acid chloride	C5H7ClO	Halogenated hydrocarbons	5006-22-4	55	83	118.019	853.0	-	-	4.11485e+06	5.68819e+06	1.30742e+07	7.68753e+06	7.00893e+06	1.79142e+07	5.11166e+06	1.52012e+07	4.50337e+06	8.56666e+06	1.30323e+07	8.40407e+06	0	0	0	0	0	0	0	0	0	0	0	0	-	-
Cyclohexanol, 1-ethenyl-	C8H14O	Alcohol	1940-19-8	70	83	126.104	1020.0	-	-	501444	607761	655531	627049	540531	684474	954647	912486	695270	810242	727211	820172	2.45907e+06	2.49491e+06	2.14863e+06	1.41321e+06	1.82031e+06	2.4128e+06	605715	1.1945e+06	1.00402e+06	826924	1.03449e+06	1.38645e+06	-	-
Cyclohexanol, 1-methyl-4-(1-methylethenyl)-, acetate	C12H20O2	Ester	10198-23-9	93	68	196.146	1317.0	-	-	10805	3529.05	34585	13419.6	4091.35	24667.5	6452.81	24743.8	9415.53	8680.27	33531.6	8199.81	0	0	0	0	0	0	0	0	0	0	0	0	-	-
Cyclohexanol, 1-methyl-4-(1-methylethylidene)-, acetate	C12H20O2	Ester	10235-63-9	136	121	196.146	1341.0	-	-	72441.4	74058	75357.5	61922.8	90369.8	64801.6	16525.8	16673.7	10516.5	11392.5	18783.3	11161.1	14776.7	19575.5	9547.39	8762.82	10004.3	10735.8	10368.4	3692.64	4610.26	3409.65	8570.62	3404.3	-	-
Cyclohexanol, 3-ethenyl-3-methyl-2-(1-methylethenyl)-6-(1-methylethyl)-, [1R-(1alpha,2alpha,3beta,6alpha)]-	C15H26O	Terpenoids	35727-45-8	81	41	222.198	1701.0	-	-	227323	212613	364476	276286	297091	255052	27121	33721.4	16563.7	20840.4	49801.4	14288.1	421111	518119	296055	281167	333151	291647	433944	123108	193373	129498	420896	80661.6	-	-
Cyclohexanol, 5-methyl-2-(1-methylethyl)-, (1alpha,2alpha,5alpha)-	C10H20O	Terpenoids	491-02-1	71	81	156.151	1187.0	menthol	-	20368.1	14395.1	26101.6	16036.1	27199.6	11038.4	1254.14	1254.14	1254.14	1254.14	1254.14	1254.14	0	0	0	0	0	0	0	0	0	0	0	0	-	-
Cyclohexanone, 2,2,6-trimethyl-	C9H16O	Ketone	2408-37-9	82	56	140.12	1036.0	pungent, thujone, labdanum, honey, cistus	0.0001	97379.2	118134	126500	120968	103428	132702	180834	173842	137942	152569	144310	155785	0	0	0	0	0	0	0	0	0	0	0	0	-	-
Cyclohexanone, 5-methyl-2-(1-methylethylidene)-	C10H16O	Terpenoids	15932-80-6	81	67	152.12	1212.0	minty	-	47786.9	49214.1	97436	97859.4	25161	96947.2	48935.8	72781.2	54172.4	59161.5	145729	62122.1	338728	294642	258379	144217	224228	199477	392400	617761	382471	425932	317446	417428	-	-
Cyclohexene, 1-methyl-4-(1-methylethylidene)-	C10H16	Terpenoids	586-62-9	93	121	136.125	1090.7	citrus, pine	0.2	48162.5	34720.6	41086.1	33463.4	60478.2	27824.9	8908.78	6124.07	3771.54	5335.25	9215.11	6164.54	1.19186e+06	1.44218e+06	1.38255e+06	1.02018e+06	1.70275e+06	1.14261e+06	1.06227e+06	1.16743e+06	633810	972749	1.29133e+06	853758	C06075	-
Cyclohexene, 3-(1,5-dimethyl-4-hexenyl)-6-methylene-, [S-(R*,S*)]-	C15H24	Terpenoids	20307-83-9	69	41	204.188	1524.0	herbal, fruity, woody	-	261738	252952	328659	284359	312816	254100	70101.8	144244	82175.7	219323	157516	85172.7	1.64859e+06	2.32339e+06	2.00138e+06	1.7159e+06	2.11214e+06	2.07202e+06	979334	126758	526859	233475	884518	98429.5	C16776	-
Cyclohexene, 6-(2-butenylidene)-1,5,5-trimethyl-, (E,Z)-	C13H20	Hydrocarbons	71186-24-8	105	161	176.157	1336.0	-	-	62540.8	63988.9	63307.8	53659.5	75665.3	57350.3	14471.9	13631.4	11835.6	9749.07	20947.5	9868.27	18520.3	27060.3	20090.7	18989.1	21513.9	22477.7	16518.6	8385.94	10733	6304.78	13968.8	6152.45	-	-
Cyclooctyl Alcohol	C8H16O	Alcohol	696-71-9	57	68	128.12	1155.0	-	10	142004	244308	307850	353690	234590	295815	114995	139661	22998.9	222112	277603	232479	0	0	0	0	0	0	0	0	0	0	0	0	-	-
Cyclopentaneacetic acid, 3-oxo-2-pentyl-, methyl ester	C13H22O3	Ester	24851-98-7	83	82	226.157	1665.1	floral, oily, jasmin, green, lactonic	0.013	17933.3	17039	25288.9	23012.3	23187.1	18866	7560.11	7876.03	4475.71	2933.03	14972.5	4235.77	17354.7	17225.2	12344.5	14860.6	20988.1	14281.9	12722.4	6358.96	5348.81	5145.33	12354.1	4815.95	-	-
Cyclopentanone	C5H8O	Ketone	120-92-3	84	55	84.058	791.0	minty	31	900.627	6311.65	12895.2	8017.88	7561.93	19926.6	6566.51	19085.8	8130.03	9396.4	15604	8378.23	0	0	0	0	0	0	0	0	0	0	0	0	C00557	-
D-Limonene	C10H16	Terpenoids	5989-27-5	68	93	136.125	1031.3	citrus	0.034	174139	157268	187005	170167	196006	158836	121329	122260	110448	103243	135442	107753	0	0	0	0	0	0	0	0	0	0	0	0	C06099	ko00902,ko01100,ko01110
D-Verbenone	C10H14O	Terpenoids	18309-32-5	107	91	150.104	1228.0	-	-	522268	542457	578517	641243	509188	472728	519377	538395	502546	494769	564439	511877	1.04485e+06	1.2889e+06	1.19715e+06	1.06669e+06	1.24322e+06	1.10277e+06	1.25447e+06	1.31164e+06	1.07947e+06	1.28195e+06	1.18312e+06	1.15258e+06	-	-
Decane, 5-ethyl-5-methyl-	C13H28	Hydrocarbons	17312-74-2	57	71	184.219	1229.0	-	-	112151	103666	123149	132668	103965	119948	116291	105804	86843.8	98332.1	127419	107699	152151	169062	155587	154189	173623	160858	168474	156162	165021	163164	163091	166702	-	-
Di-epi-alpha-cedrene	C15H24	Terpenoids	50894-66-1	119	93	204.188	1400.0	-	-	994875	977965	1.05525e+06	970545	1.20927e+06	952540	202701	222161	156310	154346	325376	130070	1.03295e+06	1.48678e+06	1.06909e+06	951338	1.12137e+06	1.09939e+06	869096	339228	462988	266292	737213	211321	-	-
Di-epi-alpha-cedrene-(I)	C15H24	Terpenoids	21996-77-0	119	120	204.188	1382.0	-	-	644230	632290	712400	637733	748062	607324	185227	217341	162589	151680	306845	137283	590738	763090	526253	531697	670715	519065	470745	183828	245582	156875	383446	127897	-	-
Diallyl Sulfur compounds	C6H10S	Sulfur compounds	592-88-1	45	41	114.05	860.2	sulfury, onion, garlic, horseradish, metallic	0.1	11055.3	9658.02	33376.2	12456.2	12072.6	44353.9	10359.7	39602.7	10635.6	20845	35310.3	23999.7	0	0	0	0	0	0	0	0	0	0	0	0	C08370	-
Dibenzofuran, 2-methoxy-	C13H10O2	Heterocyclic compound	20357-70-4	198	183	198.068	1672.0	-	-	106255	132129	135419	122401	112213	149385	119612	80257.9	61216.6	56764.4	82673.5	67655.7	0	0	0	0	0	0	0	0	0	0	0	0	-	-
Diethyl Phthalate	C12H14O4	Ester	84-66-2	149	177	222.089	1594.0	bitter	0.33	12032.1	23027.3	32795	34189.5	15017.5	87968.5	2654.5	5783.55	3251.4	3269.69	6571.93	2838.66	81119.5	103028	63085.6	57628.5	85262.4	58207.4	95278.4	66945.5	36940.4	32915	71558.7	45028.7	D03804	-
Diethylpropion	C13H19NO	Amine	90-84-6	100	59	205.147	1497.0	-	-	15433.3	15579.2	22705.4	24994.5	13729.4	17873.7	14939.4	16236.8	12476	12703.2	19713.8	14730.5	33752.6	42270.5	38328.8	25388.4	37406.5	36753.4	40060.3	45343.7	25831.5	34604.5	22179.7	31947.4	C06954	-
Dimethyl phthalate	C10H10O4	Ester	131-11-3	163	77	194.058	1454.0	-	-	81054.5	82594	85609.7	88912.6	81241.4	77960.5	73051.5	65857.1	49365.9	45328.4	74202.1	48593.9	0	0	0	0	0	0	0	0	0	0	0	0	-	-
Dimethyl sulfone	C2H6O2S	Sulfur compounds	67-71-0	79	94	94.009	922.0	sulfury, burnt	-	149625	114108	81931.3	84270.7	130758	70591.4	9925.57	8065.63	14520.7	6947.11	8671.94	9540.61	0	0	0	0	0	0	0	0	0	0	0	0	C11142	ko00920,ko01100
Diphenylmethane	C13H12	Aromatics	101-81-5	168	167	168.094	1434.0	sweet, green, oily, geranium, spicy, metallic, plastic, privet, pear	0.41	8483.13	7675.7	7809.29	8234.51	5535.78	5824.04	12456.9	11392.2	13236.8	9938.42	13628	11067.9	0	0	0	0	0	0	0	0	0	0	0	0	-	-
Dodecanal	C12H24O	Aldehyde	112-54-9	41	57	184.183	1409.0	soapy, waxy, aldehydic, citrus, green, floral	10	321959	323386	343111	312523	378837	252143	55799.2	58027.4	41740.7	42697.6	82361.8	38070.1	102056	174691	92883.2	87669.9	95029.8	71165.3	90107.8	4431.17	48020.9	22155.8	78794.6	4431.17	C02278	-
Dodecane, 5-methyl-	C13H28	Hydrocarbons	17453-93-9	126	57	184.219	1255.0	-	-	55359.8	58429.7	61630	69044.3	59997.6	48594.6	54114	57769.5	53615.4	52523.5	59726.5	55582.8	0	0	0	0	0	0	0	0	0	0	0	0	-	-
Dodecanenitrile	C12H23N	Nitrogen compounds	2437-25-4	97	41	181.183	1490.0	citrus, orange, peel, metallic, spicy	9e-05	45111.8	45215.1	61164.2	62376.7	51371.1	53950.8	42214.9	42800.4	32489.5	38521.5	98768.9	42523.9	0	0	0	0	0	0	0	0	0	0	0	0	-	-
E-2-Hexenyl benzoate	C13H16O2	Ester	76841-70-8	105	77	204.115	1588.0	-	-	30430.8	32238.7	60964.4	47849.7	29734.5	41748.3	7549.64	12484.5	5260.27	8815.78	15147.7	6726.42	1.04741e+06	1.27655e+06	727476	852574	1.10239e+06	702085	434437	146674	150389	106517	238415	72697.7	-	-
Epizonarene	C15H24	Terpenoids	41702-63-0	204	161	204.188	1501.0	-	-	3.02558e+06	2.96656e+06	2.99252e+06	3.03886e+06	3.49448e+06	2.816e+06	857480	978114	675159	679474	1.22963e+06	634350	1.82085e+06	2.12296e+06	2.12651e+06	1.62764e+06	2.09742e+06	1.58025e+06	1.31893e+06	526902	658483	423437	1.02319e+06	324678	-	-
Ethanol, 2-(4-chlorophenyl)amino-	C8H10ClNO	Alcohol	2933-81-5	140	142	171.045	1514.0	-	-	8500.2	9183.5	8558.11	8315.32	13255	8251.59	5273.01	5715.98	3942.52	4086.78	4742.79	3403.05	3972.88	7761.03	6150.73	6320.3	9876.32	5966.41	3441.71	417.003	417.003	417.003	2085.02	417.003	-	-
Ethanol, 2-phenoxy-, propanoate	C11H14O3	Ester	23495-12-7	101	57	194.094	1434.0	resinous, fruity, myrrh, opoponax, lavender, hay	-	17146.1	17283	16067.8	15330.2	17901.4	15573.2	3485.51	3165.1	2456.62	2842.74	4264.75	1652.69	10892	14596.7	9474.91	8608.98	9876.28	12736.7	4856.23	6547.4	4123.48	3442.95	6224.72	4949.8	-	-
Ethanone, 1-(1H-pyrrol-2-yl)-	C6H7NO	Heterocyclic compound	1072-83-9	109	94	109.053	1063.0	musty, nut skin, maraschino, cherry, coumarin, licorice, walnut, bread	170	106419	108899	110527	115486	106612	104964	111863	101912	106834	108317	102388	113407	168324	193883	202410	180332	236644	183992	214491	146321	181376	196299	226347	186311	-	-
Ethanone, 1-(2-methyl-1,3-dithiolan-2-yl)-	C6H10OS2	Heterocyclic compound	33266-07-8	119	59	162.017	1252.0	-	-	11215.5	13686.2	14823.6	15185.9	12608	13348.8	10933.5	10296.9	10612	10187.2	12134.9	11694.3	30576.1	42617.5	29549.6	23693	29987.7	31369.1	21845.9	20255.5	19628.6	26972.1	19631	26246.5	-	-
Ethanone, 1-(2-methyl-1-cyclopenten-1-yl)-	C8H12O	Ketone	3168-90-9	109	79	124.089	996.0	-	-	9249.73	12482.3	3323.82	17420.7	9072.94	3080.21	8124.66	3426.26	10059.7	2166.77	4382.47	2698.68	1347.88	1347.88	8297.18	7573.74	7399.43	6739.39	11908.7	21653.6	16086.5	8836.86	15854.3	11840.9	-	-
Ethanone, 1-(2-pyridinyl)-	C7H7NO	Heterocyclic compound	1122-62-9	121	78	121.053	1034.0	popcorn, heavy, corn, chip, fatty, tobacco	0.1	14221.8	14320.9	12979.7	12887	14942.6	13335	10676.5	9875.35	9009.57	1788.75	10189.5	9781.6	0	0	0	0	0	0	0	0	0	0	0	0	-	-
Ethanone, 1-(2-thienyl)-	C6H6OS	Heterocyclic compound	88-15-3	111	126	126.014	1092.0	sulfury, nutty, hazelnut, walnut	0.001	25112.3	24922	29085.3	30249.2	23854	27171	24201.4	19653.6	19827.4	23120.2	24988.1	22513	108981	140578	131947	97438.6	145228	101220	142007	144507	105192	167890	168788	130534	-	-
Ethanone, 1-(3-hydroxyphenyl)-	C8H8O2	Ketone	121-71-1	136	93	136.052	1439.0	-	-	2.16959e+06	2.24989e+06	2.08456e+06	1.98048e+06	2.30185e+06	2.024e+06	370222	351594	297402	302645	484485	230411	984568	1.92767e+06	1.1001e+06	1.01195e+06	987283	1.64288e+06	821131	698343	495368	268373	755767	473131	-	-
EthenAmine, N-methylene-	C3H5N	Amine	38239-27-9	55	54	55.042	727.0	-	-	21882.6	21882.6	21882.6	21882.6	238300	21882.6	378235	443784	246472	633854	430627	243657	1.13353e+06	46232.8	46232.8	1.26833e+06	46232.8	46232.8	376314	231164	46232.8	46232.8	585674	46232.8	-	-
Ethinamate	C9H13NO2	Ester	126-52-3	81	91	167.095	1397.0	-	-	1.38464e+06	1.39456e+06	1.49285e+06	1.34859e+06	1.66164e+06	1.21141e+06	320330	331686	235791	227648	437663	196977	1.25875e+06	1.63795e+06	1.16045e+06	1.09856e+06	1.18245e+06	1.19891e+06	1.10564e+06	471589	557222	317897	951862	291059	C07832	-
Ethyl 2-hydroxybenzyl sulfone	C9H12O3S	Phenol	53380-27-1	107	77	200.051	1720.0	-	-	125713	96097.1	203616	117785	126433	113833	12333.1	18753.7	8002.1	12032.3	27815.1	6929.37	0	0	0	0	0	0	0	0	0	0	0	0	-	-
Ethyl geranate	C12H20O2	Ester	32659-21-5	128	69	196.146	1351.0	woody, rose, green	-	31003.6	34899.8	34505.5	27044	38390.9	31506.6	8597.19	9460.66	7476.16	7017.54	14013.4	6382.36	21058.1	25969.9	18278	19452.4	22504.5	17380.4	20781.5	8771.97	11319	7769.37	15676.2	6682.53	-	-
Ethyl mandelate	C10H12O3	Ester	774-40-3	79	107	180.079	1421.0	-	-	244331	244331	244331	244331	244331	244331	2.63479e+06	2.46739e+06	2.01024e+06	1.63615e+06	3.04226e+06	1.22166e+06	7.76066e+06	1.06974e+07	8.26453e+06	7.57971e+06	7.58397e+06	9.41698e+06	6.05412e+06	5.07917e+06	3.66541e+06	2.60379e+06	5.56557e+06	3.41497e+06	-	-
Ethyl nerate	C12H20O2	Ester	32659-20-4	128	69	196.146	1352.0	-	-	31003.6	34899.8	34505.5	27044	38390.9	31506.6	8597.19	9460.66	7476.16	7017.54	14013.4	6382.36	21058.1	25969.9	18278	19452.4	22504.5	17380.4	20781.5	8771.97	11319	7769.37	15676.2	6682.53	-	-
Fenobucarb	C12H17NO2	Ester	3766-81-2	121	150	207.126	1608.0	-	-	198413	175494	250483	239130	241988	208603	34419.7	51607.9	26567.7	28072.7	63806.6	27245.5	356468	436924	338099	294698	494849	329838	504850	212222	205209	169590	394914	124975	-	-
Formic acid, octyl ester	C9H18O2	Ester	112-32-3	56	70	158.131	1114.0	fruity, rose, orange, waxy, cucumber	-	13087.4	9469.3	14672.6	15174.8	9720.84	13564.4	10803.1	10953.4	11117.9	9949.29	11794.4	12640	0	0	0	0	0	0	0	0	0	0	0	0	-	-
Furan, 3-(4,8-dimethyl-3,7-nonadienyl)-, (E)-	C15H22O	Terpenoids	23262-34-2	69	81	218.167	1574.0	-	-	79002.9	53776.1	99106.9	84306.2	93278.2	76620.5	8700.39	11897.6	5112.21	5923.8	15764.4	6791.03	32232.9	36422.3	26091.4	30791.2	34759.2	26751.1	36522.8	18643.6	18331.1	15249.6	27208.9	12544.2	C16779	-
Furan, 3-(4-methyl-3-pentenyl)-	C10H14O	Terpenoids	539-52-6	69	81	150.104	1101.0	woody	-	440240	455808	487550	528020	404553	494676	426978	384912	360029	429640	447102	406465	1.28544e+06	2.34277e+06	1.45712e+06	1.27112e+06	1.67771e+06	1.32843e+06	1.82536e+06	1.30294e+06	1.10026e+06	1.37473e+06	1.99407e+06	1.38907e+06	-	-
Furfuryl heptanoate	C12H18O3	Ester	39481-28-2	98	81	210.126	1480.0	green	-	53941.9	55945.7	100797	111078	51429.3	83663.2	48214.2	67765.3	44582.8	55393.8	93280.5	64146.3	157181	162539	144032	183284	177738	140830	199526	194581	145884	168320	170393	184484	-	-
Furfuryl pentanoate	C10H14O3	Ester	36701-01-6	81	98	182.094	1232.0	sweet, fruity, pineapple, apple, tropical, cheese	-	121085	126333	185917	152730	120873	133255	123596	112208	169929	114174	134311	166867	302579	373291	305059	271396	325600	321350	357668	319871	288096	309831	331956	320605	-	-
Furo[3,4-c]pyridin-1(3H)-one, 7-hydroxy-6-methyl-	C8H7NO3	Heterocyclic compound	4753-19-9	165	136	165.043	1484.0	-	-	140103	133383	183188	225196	115183	169452	131988	143059	117588	116326	177365	135199	365694	260752	327365	335127	394834	234947	446143	494838	335316	404607	269686	312173	C00971	ko00750
Geraniol	C10H18O	Terpenoids	106-24-1	69	41	154.136	1255.6	sweet, floral, fruity, rose, waxy, citrus	0.0066	153369	164731	207831	216209	152106	193017	154693	164070	162970	143344	188565	156320	211047	6850.2	60498.3	196664	61964.9	459519	48915.5	34251	46019	38869.3	45831.2	40239.8	C01500	ko00902,ko01100,ko01110
Geranyl acetate	C12H20O2	Terpenoids	105-87-3	69	41	196.146	1384	lemon	0.1	44280.7	43700.5	45406.6	43694.2	48730	41343	14968.8	15753.8	11208.8	12384.9	21932.1	9471.08	35466.1	45481.8	30968.5	28125.8	33751.5	28399.5	23254.5	14592.2	13702.9	10946.3	24878.7	10350.8	C09861	-
Geranyl isovalerate	C15H26O2	Ester	109-20-6	136	121	238.193	1606.0	green, fruity, apple, blueberry, pineapple	-	36087.8	35260.9	54502.7	46112.6	47072.3	40684	7733.01	10896	7146.08	6754.49	15302.2	6173.43	83149.1	120573	78107.5	81653.4	93397.6	75737.7	93639.8	46904.4	46816.3	39309.7	75475.2	28231.4	-	-
Germacrene D	C15H24	Terpenoids	23986-74-5	161	105	204.188	1481.0	woody, spice	0.0012	1.80035e+06	1.59326e+06	1.7254e+06	1.83409e+06	1.7175e+06	1.62476e+06	521355	619001	443409	402197	919062	393826	2.91376e+06	5.21956e+06	4.19654e+06	2.56801e+06	4.2437e+06	4.32009e+06	6.47753e+06	3.20968e+06	4.88589e+06	2.25204e+06	5.32003e+06	2.12229e+06	-	-
Guaiazulene	C15H18	Terpenoids	489-84-9	183	198	198.141	1775.0	-	-	28470.4	27557.8	33537.4	33806.3	33922.5	29020	10552.4	14496.7	10622.5	8069.11	18386.1	8942.09	0	0	0	0	0	0	0	0	0	0	0	0	C09675	-
Heptadecane, 7-methyl-	C18H38	Hydrocarbons	20959-33-5	57	71	254.297	1740.0	-	-	6474.09	17729.8	17862.1	16987.9	9880.38	16543.7	2926.35	4282.61	6714.41	1992.27	14645.9	8157.54	21460	28405.7	28502.2	54028.7	40616.9	37588.1	37222.2	15193.2	25467.3	26398.1	30020.7	27698.9	-	-
Heptanoic acid, octyl ester	C15H30O2	Ester	5132-75-2	131	41	242.225	1680.0	fruity, fatty	-	23313.1	17720.8	29952.3	28120.2	21854.4	29050.1	4603.37	6532.87	4516.8	4353.89	9503.37	2753.96	13842.3	17282.3	13130.9	10060	16775.5	11629.8	17005.3	8568.87	5922.65	5602.42	13751.8	1120.48	-	-
Hexa-2,4-diyn-1-ylbenzene	C12H10	Aromatics	520-74-1	153	152	154.078	1501.0	sweet, anisic, methyl chavicol, chavicol	-	53012.6	39563.5	62607.3	62221.6	49979.1	57123.5	41494.3	41281.1	34449.7	33862.7	49103.7	35099	0	0	0	0	0	0	0	0	0	0	0	0	C16927	-
Hexadecane	C16H34	Hydrocarbons	544-76-3	57	71	226.266	1600.0	alkane	0.5	17662.3	11644.5	13588.8	13926.4	11079	14712.8	10958.2	10957.2	9176.36	7988.66	14528.1	7811.78	13377	14999.1	9067.92	19681.4	12138.7	14954	27639.3	8826.35	11539.3	10340.6	14337.9	9326.6	C14499	-
Hexadecane, 2-methyl-	C17H36	Hydrocarbons	1560-92-5	57	71	240.282	1664.0	-	-	17528.3	17322.9	24807.6	22916.3	21909.5	20536.1	7204.26	9378.42	5468.83	4763.37	13107.5	5781.09	14204.3	16541.2	11746.9	19687.7	23774.8	14587.4	13426.6	4947.33	7213.9	5465.85	10410.1	989.465	-	-
Hexadecane, 4-methyl-	C17H36	Hydrocarbons	25117-26-4	71	57	240.282	1659.0	-	-	116356	109091	172057	151167	148716	121638	36165	48330.8	27772.2	28076	72232.3	28944.7	78188.8	100004	68657.4	73004.1	106888	72538	56967.6	19392.2	23530.6	18353.8	52031.8	3670.76	-	-
Hexahydro-3-butylphthalide	C12H20O2	Heterocyclic compound	3553-34-2	139	67	196.146	1653.0	-	-	24684.2	23374.1	34103.6	30559.6	29999.7	23796.9	6415.95	10140.7	5268.6	5413.1	15662.3	6075.03	0	0	0	0	0	0	0	0	0	0	0	0	-	-
Hexanedioic acid, dimethyl ester	C8H14O4	Ester	627-93-0	59	114	174.089	1243.0	mild, nutty	-	37429.1	40757.9	39944.1	46540.5	37290.2	39291.8	39643.4	35085.6	35293.3	35408.1	40092.8	40001.2	70546.2	84726.5	73313.7	66446.7	77662.4	78114.1	77440.5	76403.2	69764.7	73172.5	76466.2	75129.3	C14570	-
Hexanoic acid, 1-methylethyl ester	C9H18O2	Ester	2311-46-8	117	99	158.131	1034.0	fruity, pineapple, loganberry, berry	-	8108.26	6852.29	8469.82	7647.11	9559.77	5511.89	1996.54	1760.37	1868.6	1834.52	1895	1774.21	0	0	0	0	0	0	0	0	0	0	0	0	-	-
Hexanoic acid, 2-methylbutyl ester	C11H22O2	Ester	2601-13-0	99	70	186.162	1247.0	ethereal	0.032	72694.2	57768.6	78282.3	65728	53823.2	73592.7	69320.6	65658.8	61399.5	48633	56199.8	72638.9	98033.9	114743	106380	94959	108046	99521	113523	111838	102358	110061	109178	118742	-	-
Hexanoic acid, 2-phenylethyl ester	C14H20O2	Ester	6290-37-5	104	105	220.146	1650.0	sweet, honey, floral, waxy, woody, sweaty, green, banana, pineapple	0.005	26865.6	23801.7	36277	31509.2	31274	27870.5	7199.11	13125.6	6630.86	6411.35	18521.6	7107.49	11651.7	13735.1	10432.4	10033.6	15889	10694.1	13038.8	5121.03	6209.75	3483.92	10137	3503.17	-	-
Hexanoic acid, 3-phenyl-2-propenyl ester	C15H20O2	Ester	6994-20-3	99	117	232.146	1764.0	fruity, green, spicy	-	9740.71	10666.9	10077.9	10145.3	10077	9420.82	5516.3	6406.32	4130.37	3576.07	9477.47	4434.61	0	0	0	0	0	0	0	0	0	0	0	0	-	-
Hexanoic acid, 5-hexenyl ester	C12H22O2	Ester	108058-81-7	67	82	198.162	1371.0	-	-	8880.8	8853.44	7067.37	6682.91	10284.8	7300.91	2001.87	2049.35	2506.57	1004.08	3313.62	1555.86	18821.5	1429.02	16162.5	17886.4	21498.6	16812.6	19921	9202.48	10434.3	7145.12	12781.9	7456.43	-	-
Hinesol	C15H26O	Terpenoids	23811-08-7	161	59	222.198	1635.0	spicy, peppery, woody	-	1.93467e+06	1.75064e+06	2.65718e+06	2.23584e+06	2.34905e+06	1.83813e+06	512697	737764	463735	446268	1.10026e+06	422674	2.0206e+06	2.61799e+06	1.8673e+06	2.00679e+06	2.73002e+06	1.82378e+06	1.35878e+06	438330	539773	392657	963759	237092	-	-
Humulene	C15H24	Terpenoids	6753-98-6	80	93	204.188	1466.8	woody	0.16	957.207	957.207	29081	30159.3	34618.9	957.207	957.207	11028.8	957.207	957.207	14753.7	4786.04	0	0	0	0	0	0	0	0	0	0	0	0	C09684	ko00909
Hydrocoumarin	C9H8O2	Heterocyclic compound	119-84-6	148	120	148.052	1387.0	sweet, tonka, coumarin, coconut, herbal, cinnamon	-	17115.4	17427.5	19308.7	17622.3	20508.7	15468	9486.08	11276.8	8970	7143.89	16577	7193.19	0	0	0	0	0	0	0	0	0	0	0	0	C02274	ko00999
Hygrine	C8H15NO	Heterocyclic compound	496-49-1	141	84	141.115	1092.0	-	-	5827.87	4628.38	4808.44	5095.14	3961.96	5211.36	3423.93	3936.01	3236	6055.09	4527.76	4620.04	15425.1	15890	16938.2	16823.5	13785.2	15633.8	15955.3	16749.9	17266.1	20526.7	19046	20295.5	C06179	ko00960,ko01100
Imidodicarbonic diamide	C2H5N3O2	Nitrogen compounds	108-19-0	60	44	103.038	1237.0	-	-	126031	130225	142003	153623	121396	133561	123861	90916.1	86891.2	116386	137199	125923	0	0	0	0	0	0	0	0	0	0	0	0	C06555	ko01100
Indan, 1-methyl-	C10H12	Aromatics	767-58-8	117	132	132.094	1079.0	-	-	29375.2	26120.8	32319.1	29729.6	30253	27920.2	15491.7	12609.7	10980.6	11891.9	14217.2	12622.6	0	0	0	0	0	0	0	0	0	0	0	0	-	-
Indole, 3-methyl-	C9H9N	Heterocyclic compound	83-34-1	130	131	131.073	1391.8	animalic, fecal, indole, civet	0.00041	12220.3	14322.5	15148.6	14775.8	13638.2	12435.3	3672.07	4132.24	3865.33	3257.16	7408.17	2525.33	9881.48	13520	9420.07	9728.84	11388.1	8800.3	7924.39	3833.81	4621.91	2388.7	7239.46	3164.97	C08313	ko00380
Iso-3-thujyl acetate	C12H20O2	Ester	62181-90-2	93	43	196.146	1298.0	-	-	12336.9	7134.17	55249.9	11395.7	13372	41673	4108.58	15498.7	2615.16	9732.24	22442.1	5117.14	0	0	0	0	0	0	0	0	0	0	0	0	-	-
Isobornyl formate	C11H18O2	Ester	1200-67-5	95	93	182.131	1233.0	camphor, musty, medicinal, woody	-	873298	906312	982495	1.06643e+06	857610	885739	861600	826448	812479	824939	947215	872538	1.89732e+06	2.22821e+06	1.99655e+06	1.83176e+06	2.13506e+06	1.92825e+06	2.26813e+06	2.40664e+06	1.95126e+06	2.3097e+06	2.0501e+06	2.21645e+06	-	-
Isomaltol	C6H6O3	Heterocyclic compound	3420-59-5	126	111	126.032	989.0	burnt, caramel, fruity	-	3089.46	3407.97	3488.84	3919.63	2744.06	4645.24	3478.35	6245.17	4051.67	5277.34	5570.48	3932.49	27149	33749	23818.7	25316.5	36859.8	3469.62	3469.62	37052.3	25460.3	32500.4	3469.62	28014.5	-	-
Isopentyl hexanoate	C11H22O2	Ester	2198-61-0	70	71	186.162	1250.0	fruity, banana, apple, pineapple, green	0.32	117476	129143	136593	150191	120097	124193	119095	96539	112073	110372	127469	120878	209407	251468	220432	202916	230507	220107	264067	254152	213112	232939	252719	240689	-	-
Isophorone	C9H14O	Ketone	78-59-1	82	138	138.104	1123.4	cool, woody, sweet, green, camphor, fruity, musty, cedarwood, tobacco, leathery	0.011	173983	216991	186162	282717	184090	224482	292231	247459	257225	316246	187003	269461	98053.3	133499	111520	104961	135356	127789	140960	113934	110801	105393	116267	117105	C14743	-
Isopinocarveol	C10H16O	Terpenoids	6712-79-4	41	55	152.12	1178.0	woody, warm, balsamic	-	80003.9	85620.1	107144	121805	83486.1	101336	64153.8	80826.5	69857.1	75069.6	93484.7	78359	104968	120058	98530.6	99625	112141	111407	17231	92011.9	86154.8	106054	17231	17231	-	-
Isospathulenol	C15H24O	Terpenoids	88395-46-4	220	91	220.183	1638.0	-	-	24139.7	25842.4	34320.4	37529.8	29411.2	32119.9	310.518	18692.3	310.518	12085.8	310.518	13241.9	18780.7	17320.6	15769.8	13637.6	16450.2	11829.2	13865.9	9574.51	8297.52	8889.3	11646.6	6777.75	-	-
Kessane	C15H26O	Terpenoids	3321-66-2	126	108	222.198	1537.0	-	-	17683.4	16589.3	21217.4	19374.3	19926.2	17754.7	6255.32	8001.26	6221.5	5619.19	10705.4	5655.06	0	0	0	0	0	0	0	0	0	0	0	0	-	-
Khusimyl methyl ether	C16H26O	Hydrocarbons	300349-20-6	133	91	234.198	1680.0	-	-	30204.8	28069.1	43482	40489	43077.5	32724.5	5527.51	6955.22	4616.84	5332.46	10781.1	4393.71	0	0	0	0	0	0	0	0	0	0	0	0	-	-
L-alpha-Terpineol	C10H18O	Terpenoids	10482-56-1	136	93	154.136	1195.3	lilac, floral, terpenic	0.33	15645.3	10958.7	15996.5	12422.8	14337.3	10229.9	4158.07	3776.84	9145.1	3254.3	4714.07	11654.2	0	0	0	0	0	0	0	0	0	0	0	0	C11393	ko00902,ko01100,ko01110
L-Aspartic acid, N-acetyl-, dimethyl ester	C8H13NO5	Ester	57289-64-2	102	144	203.079	1452.0	-	-	19310.4	20113.2	11135.1	18576.3	19406.3	18368	94.4899	94.4899	94.4899	94.4899	94.4899	94.4899	0	0	0	0	0	0	0	0	0	0	0	0	-	-
L-Fenchone	C10H16O	Terpenoids	7787-20-4	81	69	152.12	1121.0	camphor, herbal, earthy, woody	0.11	5611.15	6337.22	12154.6	1063.58	1063.58	1063.58	7681.97	1063.58	7458.19	5317.89	13874.6	1063.58	0	0	0	0	0	0	0	0	0	0	0	0	C11387	-
L-Norleucine, methyl ester	C7H15NO2	Ester	21754-55-2	86	69	145.11	1063.0	-	-	10388.6	6237.68	12322.7	6546.66	4781.85	8034.33	7394.71	15058	4060.51	8204.08	13656.8	5309.57	5455.63	6360.12	9105.38	7186.02	8882.86	7637.99	7630.46	8227.01	8555.76	7791.57	7935.09	9491.81	-	-
Lanceol, cis	C15H24O	Terpenoids	10067-28-4	93	79	220.183	1763.0	-	-	113802	112005	104181	98745.8	107761	98986.4	25962.5	24099.6	22469.3	20365.6	31581.6	15343.9	21660.7	28139	18923.6	12564.8	20275.9	19998.8	15096.9	17396.7	8861.71	10125.1	16621.7	9593.39	-	-
Lavandulyl caproate	C16H28O2	Ester	59550-36-6	93	69	252.209	1650.0	-	-	318988	298794	412027	369989	397051	297587	81532.4	111257	67775.2	68842.1	160371	65019.6	224430	283582	203849	215000	284980	199658	139571	54227	65599.5	43145.1	125474	46492.4	-	-
Ledol	C15H26O	Terpenoids	577-27-5	161	122	222.198	1565.0	-	-	121389	125875	120183	162383	180641	152786	16728.9	23075.4	9957.79	8820.26	33599.4	7664.9	0	0	0	0	0	0	0	0	0	0	0	0	C09698	-
Levomenol	C15H26O	Terpenoids	23089-26-1	109	119	222.198	1695.0	fruity, nutty, coconut	-	191426	144546	319237	185175	196049	175009	16907.1	26484.8	10598.1	16042.8	39511.4	8917.73	185651	241421	176778	161758	205860	126812	200801	71416.1	110271	76125	253381	46515.9	C09621	ko01100
Levomenthol	C10H20O	Terpenoids	2216-51-5	71	81	156.151	1176.9	minty	0.9	20368.1	14395.1	26101.6	16036.1	27199.6	11038.4	1254.14	1254.14	1254.14	1254.14	1254.14	1254.14	0	0	0	0	0	0	0	0	0	0	0	0	C00400	ko00902,ko01110
Lilac Alcohol C	C10H18O2	Alcohol	33081-36-6	111	93	170.131	1219.0	-	-	11860.9	11067.6	20784	12910.6	14315.4	10945.7	4031.72	3665.16	879.766	1988.81	2806.69	2104.36	0	0	0	0	0	0	0	0	0	0	0	0	-	-
Lilac Aldehyde C	C10H16O2	Aldehyde	53447-48-6	55	41	168.115	1167.0	sweet, flowery	-	97431.1	105893	133519	152747	102429	126202	77947.1	98152.3	85286.7	93789.8	115550	99934	336598	407710	309010	306202	357860	350904	159489	177978	189070	164143	192251	201610	-	-
Lilac Aldehyde D	C10H16O2	Aldehyde	53447-47-5	55	41	168.115	1169.0	sweet, flowery	-	97431.1	105893	133519	152747	102429	126202	77947.1	98152.3	85286.7	93789.8	115550	99934	336598	407710	309010	306202	357860	350904	159489	177978	189070	164143	192251	201610	-	-
Linalool	C10H18O	Terpenoids	78-70-6	80	93	154.136	1100.6	floral, green	0.006	65934	59634.1	69521.3	71236.9	59777.5	68047.7	61232.1	53899.4	47644.2	58759.7	65731.7	54310.1	462835	604518	552605	410065	601189	459949	444278	447889	323221	361616	569625	419836	C03985	-
Longifolenaldehyde	C15H24O	Terpenoids	19890-84-7	95	109	220.183	1591.0	-	-	59835.9	62004.7	135680	102288	64402	82939.5	14208.1	25623.8	14091	12523.1	31164.6	14815.4	178631	230004	141762	130251	190892	128148	227046	160777	83907.2	74836.2	168050	107201	-	-
Longifolene	C15H24	Terpenoids	475-20-7	161	94	204.188	1406.0	sweet, woody, rose, medicinal, fir, needle	-	2.12237e+06	2.16591e+06	2.29403e+06	2.03907e+06	2.51524e+06	2.06095e+06	522161	574791	392611	405646	838028	344478	0	0	0	0	0	0	0	0	0	0	0	0	C09699	ko00909,ko01100
Maltol	C6H6O3	Heterocyclic compound	118-71-8	126	71	126.032	1113.1	sweet, caramel	0.6	10507.4	14070.2	13572.5	15643.3	12477.5	15398.3	10471.8	11531.5	11979.7	9952.28	13014.4	12082.3	89364.5	91896.5	106861	80364	87828.4	71606.2	87966.4	14321.2	83293.2	85263.3	95710.9	122599	C11918	ko00523,ko01110
Methyl 6,6-dimethylbicyclo[3.1.1]hept-2-ene-2-carboxylate	C11H16O2	Ester	30649-97-9	105	77	180.115	1301.0	-	-	20603.1	9366.28	21920	23188.7	21614.8	22659.5	12288.7	10938.5	12127.9	12945	12519.3	8556.14	0	0	0	0	0	0	0	0	0	0	0	0	-	-
Methyl 6-chloronicotinate	C7H6ClNO2	Ester	73781-91-6	112	140	171.009	1234.0	-	-	79735.3	87003.9	92468.4	100713	80791.9	81217.8	80080.1	78052.9	77129.3	76019.6	87407.1	81079.5	173683	212577	184789	165924	194380	181457	208248	232149	180165	226731	194837	203599	-	-
Methyl anthranilate	C8H9NO2	Ester	134-20-3	119	92	151.063	1348.5	fruity, grape, orange, flowery, neroli	0.003	760664	774505	779007	695122	886661	720170	206371	240808	180571	161798	347342	144039	567407	696323	494932	513540	617156	458061	530392	234399	290969	195716	434619	163437	C20634	-
Methyl jasmonate	C13H20O3	Ester	1211-29-6	83	41	224.141	1638.0	floral, fresh, petal, magnolia, oily, waxy	0.003	51126	54342.5	70970.1	68599.8	62788	55066.2	16421.9	25622.8	12042.3	13121.2	36381.2	15804.6	25591.8	28780.8	24001.9	18819.3	35553.7	25494.3	27468.5	10182.9	1585.36	1585.36	22677.5	7926.79	C11512	ko00592,ko01110
Myristoleyl Alcohol	C14H28O	Alcohol	34010-15-6	55	82	212.214	1678.0	-	-	62241.7	59743	92079.1	79950.2	77686.3	66193	19122.7	27202.4	15747.4	12628.5	38796.9	15648.3	47326.3	56387.8	41258.4	42809.9	61470.8	41827.7	32261.1	11509.4	17174.6	10010.3	28549.9	8775.28	-	-
Myroxide	C10H16O	Terpenoids	28977-57-3	79	81	152.12	1141.0	-	-	5812.45	6026.68	6679.74	8171.96	5066.96	7341.92	7795.93	7561.01	7054.66	6583.68	9902.77	7707.47	0	0	0	0	0	0	0	0	0	0	0	0	-	-
N-Benzylformamide	C8H9NO	Amine	6343-54-0	106	135	135.068	1402.0	-	-	288408	285525	305677	277968	343235	246573	58352.3	62888.2	45617.4	43008.6	92940.9	37302.6	0	0	0	0	0	0	0	0	0	0	0	0	-	-
N-Benzyloxy-2-carbomethoxyaziridine	C11H13NO3	Heterocyclic compound	53084-33-6	91	92	207.09	1550.0	-	-	441595	413583	507622	486169	511195	414195	112332	185001	109434	96712.6	247353	88422.7	5350.74	5350.74	116457	125789	158590	106640	90229.8	35746.5	50938	5350.74	69740.9	26753.7	-	-
N-Cyanomethyl-2-cyanimino-pyrrolidine	C7H8N4	Heterocyclic compound	134881-46-2	148	41	148.075	1595.0	-	-	15932.8	14129.2	22990	21993.6	18163.2	17281.4	4495.44	6005.06	3056.98	4179.72	8028.96	3355.14	43639.2	51920.8	39874.4	39593.4	47106.2	37895.9	54015.9	40360.7	24169.9	22010.7	44577	28579.4	-	-
Naphthalene, 1,2,3,4,4a,7-hexahydro-1,6-dimethyl-4-(1-methylethyl)-	C15H24	Terpenoids	16728-99-7	119	105	204.188	1533.0	-	-	3.43161e+06	3.05677e+06	4.15233e+06	3.68362e+06	3.43239e+06	3.1891e+06	993686	1.23338e+06	896903	834661	1.76941e+06	759146	2.30413e+06	2.81304e+06	2.27082e+06	2.08488e+06	2.70536e+06	2.08375e+06	1.60036e+06	595801	914017	514384	1.41046e+06	399591	-	-
Naphthalene, 1,2,3,4-tetrahydro-1,4,6-trimethyl-	C13H18	Aromatics	22824-32-4	159	132	174.141	1402.0	-	-	18023.4	16970.6	417.356	16482.7	17773.5	14671.9	5547.87	4959.92	5109.57	4395.16	9299.11	3641.2	15748.8	19150.7	13156.8	15350.8	18653.2	12755.7	11945.6	6042.24	7076.25	4743.01	10339.4	3969.02	-	-
Calamenene	C15H22	Terpenoids	483-77-2	159	160	202.172	1523.0	herbal, spice	-	3.08839e+06	2.91258e+06	2.14925e+06	3.07512e+06	2.20158e+06	2.69847e+06	1.4158e+06	1.61304e+06	1.3582e+06	1.15207e+06	2.11327e+06	1.19775e+06	1.42555e+06	1.62832e+06	1.21955e+06	1.25418e+06	1.61561e+06	1.17063e+06	1.20815e+06	612680	715193	561472	1.02367e+06	451012	-	-
(+)-delta-Cadinene	C15H24	Terpenoids	483-76-1	161	204	204.188	1524.0	thyme, herbal, woody, dry	0.0015	8.71843e+06	7.82023e+06	1.07658e+07	9.29304e+06	1.03243e+07	8.03485e+06	2.37986e+06	3.74307e+06	2.48122e+06	2.09154e+06	4.94486e+06	1.58539e+06	0	0	0	0	0	0	0	0	0	0	0	0	C06394	ko00909,ko01100,ko01110
(+)-alpha-cadinene	C15H24	Terpenoids	24406-05-1	105	161	204.188	1538.0	woody, dry	-	2.21648e+06	2.09223e+06	2.61154e+06	2.4589e+06	2.63598e+06	2.12629e+06	693027	916358	556130	587650	1.2521e+06	549511	657167	945926	586330	621277	921313	535607	465326	221939	248685	183359	342689	124932	C16815	-
(+)-alpha-muurolene	C15H24	Terpenoids	17627-24-6	105	161	204.188	1440.0	-	-	1.23759e+07	1.28209e+07	1.20872e+07	1.14837e+07	1.32332e+07	1.16152e+07	2.46585e+06	2.33086e+06	1.86967e+06	1.99571e+06	2.84378e+06	1.17324e+06	7.48239e+06	1.07136e+07	8.06613e+06	6.28426e+06	7.32882e+06	9.20011e+06	5.87891e+06	4.10552e+06	3.53031e+06	2.52267e+06	5.39265e+06	2.80914e+06	-	-
Naphthalene, 1,2,4a,5,8,8a-hexahydro-4,7-dimethyl-1-(1-methylethyl)-, (1alpha,4abeta,8aalpha)-(.+/-.)-	C15H24	Terpenoids	5951-61-1	189	161	204.188	1440.0	-	-	8.22663e+06	8.41879e+06	7.82855e+06	6.83592e+06	8.79183e+06	6.94169e+06	1.10171e+06	1.56821e+06	1.29514e+06	916912	1.71933e+06	833682	5.69826e+06	7.50997e+06	5.90355e+06	5.45548e+06	5.55387e+06	6.76287e+06	4.47035e+06	3.78098e+06	2.82578e+06	2.02506e+06	4.11615e+06	2.5272e+06	-	-
(-)-beta-Cadinene	C15H24	Terpenoids	523-47-7	161	204	204.188	1518.0	green, woody	-	8.71843e+06	7.82023e+06	1.07658e+07	9.29304e+06	1.03243e+07	8.03485e+06	2.37986e+06	3.74307e+06	2.48122e+06	2.09154e+06	4.94486e+06	1.58539e+06	0	0	0	0	0	0	0	0	0	0	0	0	C09625	-
Naphthalene, 1,2-dihydro-1,1,6-trimethyl-	C13H16	Aromatics	30364-38-6	157	142	172.125	1354.0	licorice	0.0025	14073	15274.1	12403.7	14489.2	13133.9	11238.5	9607.81	13573.1	12107.6	8663.18	24248.2	12084.7	0	0	0	0	0	0	0	0	0	0	0	0	-	-
Naphthalene, 1,2-dimethyl-	C12H12	Aromatics	573-98-8	156	141	156.094	1452.0	-	-	5292.95	3939.9	7013.69	4013.52	6514.04	6420.17	3305.3	2689.52	5074.9	2162.36	1443.54	2478.18	0	0	0	0	0	0	0	0	0	0	0	0	-	-
Naphthalene, 1,4-dimethyl-	C12H12	Aromatics	571-58-4	156	141	156.094	1436.0	-	-	3700.35	33921.8	6303.33	7424.89	8123.18	32591.4	3982.03	5241.03	5985.24	4093.81	7427.65	4646.18	14942.4	4831.15	11296.3	6024.32	6238.35	5367.44	17429.2	11707.7	11497.8	966.23	13064	11975.1	-	-
Naphthalene, 1,6-dimethyl-	C12H12	Aromatics	575-43-9	156	141	156.094	1422.0	-	-	3700.35	33591.8	37213.3	7424.89	8123.18	32547.8	30992.9	5241.03	26822.6	4093.81	7427.65	26399.9	0	0	0	0	0	0	0	0	0	0	0	0	-	-
Naphthalene, 1,6-dimethyl-4-(1-methylethyl)-	C15H18	Terpenoids	483-78-3	183	198	198.141	1674.0	-	-	222418	330665	281574	229978	392754	363437	236751	129144	126017	115247	169797	171888	0	0	0	0	0	0	0	0	0	0	0	0	-	-
Naphthalene, 1-methyl-	C11H10	Aromatics	90-12-0	142	141	142.078	1307.0	naphthyl, chemical, medicinal, camphor	0.008	18552.6	30221.8	27208.7	32855.1	32514.8	27302	27060.7	24643.8	22035.6	13886.6	23488.2	20345	0	0	0	0	0	0	0	0	0	0	0	0	C14082	-
Naphthalene, 2,6-dimethyl-	C12H12	Aromatics	581-42-0	156	141	156.094	1411.8	grassy	0.01	22378	23262.7	24680.4	21547	23284.4	18725.5	19318.1	18243.4	15194.2	14738.2	19796.1	17942.2	0	0	0	0	0	0	0	0	0	0	0	0	-	-
Naphthalene, 2-methyl-	C11H10	Aromatics	91-57-6	142	141	142.078	1297.0	sweet, floral, woody	0.004	18552.6	30221.8	27208.7	32855.1	32514.8	27302	27060.7	24643.8	22035.6	13886.6	23488.2	20345	0	0	0	0	0	0	0	0	0	0	0	0	C14098	-
(-)-beta-Selinene	C15H24	Terpenoids	17066-67-0	41	105	204.188	1486.0	herbal	-	689191	753914	740036	664744	908118	683001	236397	346930	255936	263992	381160	247843	511741	634849	541398	505914	599546	566265	557118	979977	414677	352241	446662	763655	C09723	ko00909,ko01110
Neric Acid	C10H16O2	Terpenoids	4613-38-1	69	41	168.115	1344.0	-	-	16997.9	15467.6	17982	17268.7	18071.4	13236.3	3984.2	3371.98	2849.8	3774.68	6453.38	3769.36	41255.4	49706.3	35833.8	35988.1	47414.8	32803.7	41868.8	22051.9	19785.5	16322.9	31862.5	13613.8	-	-
Niacinamide	C6H6N2O	Amine	98-92-0	122	78	122.048	1419.0	-	730	2.49755e+06	2.58194e+06	2.41587e+06	2.29629e+06	2.64076e+06	2.33539e+06	449873	421664	337000	368517	549936	277840	1.42317e+06	2.07046e+06	1.54834e+06	1.41678e+06	1.4025e+06	1.75971e+06	1.12857e+06	824450	677076	483553	1.04154e+06	557824	C00153	ko00760,ko01100,ko01240
Nonane, 2,6-dimethyl-	C11H24	Hydrocarbons	17302-28-2	113	57	156.188	1018.0	-	-	7384.66	8589.11	9428.69	8640.26	7482.08	9543.9	13187	12436.2	5977.84	11422.9	6030.34	11170	21919.7	27323.2	24285.9	16871.2	22616	23451.5	17051.4	3374.25	3374.25	3374.25	3374.25	19493.5	-	-
Nonanoic acid, 9-oxo-, methyl ester	C10H18O3	Ester	1931-63-1	155	87	186.126	1436.0	-	-	12239.7	11396.1	12026.6	14376.7	11053.3	11568.6	8731.85	7387.07	6406.44	5298.77	8521.35	6350.92	0	0	0	0	0	0	0	0	0	0	0	0	-	-
Octadecane	C18H38	Hydrocarbons	593-45-3	57	71	254.297	1799.1	alkane	0.02	1954.45	3224.79	2965.32	1687.63	2733.64	2672.9	11356.2	2816.94	2378.35	9038.73	3697.09	2556.07	12705.5	12071.9	13512.8	17181.9	12318.8	18701	30871.5	8683.19	26406.9	8554.1	20729.7	7553.97	-	-
Octanoic Acid	C8H16O2	Acid	124-07-2	60	73	144.115	1172.4	rancid, cheese, fatty, acid, sweaty	1.9	95942.5	107122	109311	153965	81700.9	126420	78228.2	90376.6	85189.2	99646.7	104110	98642.1	209532	239470	173672	200754	216920	198588	159171	164075	159823	156473	181757	158024	C06423	ko00061,ko00785,ko01100,ko01240
Octanoic acid, 2-furanylmethyl ester	C13H20O3	Ester	39252-03-4	98	81	224.141	1584.0	sweet, waxy, metallic, fruity, peach	-	80379	61216.2	106482	86974.7	98121.5	80255.4	7871.96	11573.8	7219.66	6700.74	16207.9	6155.42	33543.9	77124.4	40191.6	57631.8	74440.5	37287.3	76470.9	35748.9	31030.6	24027.3	56521.8	21510.5	-	-
Octanoic acid, 2-pentyl ester	C13H26O2	Ester	55193-30-1	127	145	214.193	1417.0	-	-	98679.8	98333.3	95129.7	89412.4	101848	92186.5	18893.8	17962.4	13788.2	14734.4	21601.9	11768.1	43762.6	61302.3	47837	45704.1	43325.9	52155.7	37317.2	30263.2	22177.4	12173.4	33549.3	15922.6	-	-
Octanoic acid, 3-hexenyl ester, (Z)-	C14H26O2	Ester	61444-41-5	82	67	226.193	1588.0	green, leafy, orchid, kiwi, metallic, fruity, asparagus, lettuce	-	31219.1	37239.1	53499.7	52555.9	32691.4	41681	6463.72	10556.6	8186.01	9712.36	16787.4	8618.66	52894	71612.8	42425.3	39939.2	58207.7	38058.4	97529.8	70364.9	28476.6	33799.4	75831	48511.2	-	-
Octanoic acid, 3-methylbutyl ester	C13H26O2	Ester	2035-99-6	70	127	214.193	1446.0	sweet, oily, fruity, green, soapy, pineapple, coconut	0.07	739379	800571	510543	534816	780082	558123	247284	133040	182731	99733.7	219480	86095.4	0	0	0	0	0	0	0	0	0	0	0	0	-	-
Octanoic acid, methyl ester	C9H18O2	Ester	111-11-5	74	87	158.131	1126.0	fruity, citrus	0.2	7357.03	6568.87	8356.79	5829.42	11041.9	5646.39	14801.8	14368.3	14734.5	25335.2	24348.7	15863.2	0	0	0	0	0	0	0	0	0	0	0	0	-	-
Oxazolidin-2-one	C3H5NO2	Heterocyclic compound	497-25-6	59	87	87.032	1164.0	-	-	230223	257483	327046	373305	246723	311283	243604	294825	235167	230641	362919	305982	634909	654891	536537	600353	661900	599282	503264	508995	488491	468111	551301	490545	C06695	-
Oxirane, tetradecyl-	C16H32O	Hydrocarbons	7320-37-8	41	82	240.245	1676.0	-	-	65391.9	59069.8	93372.1	83329.4	80512.9	67594.3	20535.2	27592.1	16049.7	13120.3	40454.8	16885.3	7231.22	8270.11	4659.15	5155.91	6524.05	7470.61	8653.3	3534.66	2981.85	3349.35	7691.67	2715.12	-	-
OxiranecarboxAldehyde, 3-methyl-3-(4-methyl-3-pentenyl)-	C10H16O2	Aldehyde	16996-12-6	109	69	168.115	1234.0	-	-	267486	277384	282171	334237	256488	288605	269173	243654	237027	250335	294407	361165	540682	668291	574165	511018	605194	578577	626647	605228	551415	598393	595184	644837	-	-
Pantolactone	C6H10O3	Ester	599-04-2	71	41	130.063	1037	burnt, roasted bread	500	86933.9	102687	111927	106725	92338.5	116092	160208	153939	119148	136734	121844	138745	0	0	0	0	0	0	0	0	0	0	0	0	C01012	-
Paroxypropione	C9H10O2	Ketone	70-70-2	93	119	150.068	1534.2	phenol	-	648466	591718	779346	690159	997978	599557	184257	228899	171871	156415	336290	141088	0	0	0	0	0	0	0	0	0	0	0	0	D01870	-
Patchoulene	C15H24	Terpenoids	1405-16-9	204	189	204.188	1467.0	-	-	1.12063e+06	1.0556e+06	1.27391e+06	1.23044e+06	1.33379e+06	1.04405e+06	299273	269747	255739	248988	540911	160534	544877	691509	507123	460668	536520	587035	622680	626105	365143	424455	609097	583865	-	-
Pentadecane	C15H32	Hydrocarbons	629-62-9	57	71	212.25	1499.4	waxy	13000	59944.3	44708.9	43681.6	46889.7	50033.2	61647	74229.7	68316.4	29154.9	32496.9	67088	47618.2	0	0	0	0	0	0	0	0	0	0	0	0	C08388	-
Pentadecane, 2,6,10-trimethyl-	C18H38	Hydrocarbons	3892-00-0	57	71	254.297	1633.0	-	-	765.976	765.976	765.976	765.976	765.976	7106.36	5956.76	7370	4177.76	3829.88	8286.55	4481.16	9913.43	1982.69	33938.4	57225.1	55647.4	28836.4	30908.5	16835.2	19446.6	18648.9	22327.6	19054.2	-	-
Pentanal O-benzyloxime	C12H17NO	Nitrogen compounds	72399-21-4	91	92	191.131	1582.0	-	-	101706	100666	187417	83428.2	127988	120098	18512.3	28520.6	9449.45	18683.9	40878.2	13109.1	339733	443638	238125	156192	383533	125191	222674	67975.1	71850.6	50895.2	109900	36917.8	-	-
Pentanoic acid, 1-ethenyl-1,5-dimethyl-4-hexenyl ester	C15H26O2	Ester	10471-96-2	80	93	238.193	1510.0	fruity, lavender, apricot, citrus	-	194139	207911	272004	252980	309129	186775	40997.8	41969.6	29590	30613.4	79275.2	28482.2	29089.2	27778.6	21214	20488.7	19164.3	22248.8	14910.5	11210.8	10513.6	9376.55	13878.8	11818	-	-
Pentanoic acid, 3,7-dimethyl-2,6-octadienyl ester, (E)-	C15H26O2	Ester	10402-47-8	136	68	238.193	1659.0	rose, fruity, pineapple	-	33074.3	22389.3	34987.6	30034.1	39900.4	23651	8008.48	13140.2	7063.98	8209.89	18773.2	7253.45	0	0	0	0	0	0	0	0	0	0	0	0	-	-
Pentanoic acid, phenylmethyl ester	C12H16O2	Ester	10361-39-4	91	108	192.115	1396.0	fruity, floral, apple skin	-	880405	802444	857976	764722	1.04593e+06	782038	156648	190513	134394	118460	271689	100333	681422	929199	666266	607088	707590	689392	614067	260193	315054	178879	520238	156305	-	-
Pentyl octanoate	C13H26O2	Ester	638-25-5	145	70	214.193	1484.0	orris, sweet, winey, cognac, elderflower, fatty	-	85292.6	81734.9	92000.4	81777.8	95600.8	77140.4	19739	22358.4	10289.2	14856.6	35315.5	13948.5	0	0	0	0	0	0	0	0	0	0	0	0	-	-
Pentylenetetrazol	C6H10N4	Heterocyclic compound	54-95-5	82	55	138.091	1560.0	-	-	32405.9	30377.2	39208.8	35479.3	40888.1	31372.7	8994.52	11499.2	8698.84	7239.82	19889.8	7484.46	0	0	0	0	0	0	0	0	0	0	0	0	D07409	-
Phenacetin	C10H13NO2	Amine	62-44-2	108	109	179.095	1721.0	-	-	61562.5	46568.8	82999.4	57553.6	61690.7	54737.7	6185.9	9205.38	3310.67	5555.07	13734.1	2985.62	85707.6	104671	60763.9	55361.4	87340.8	58196.7	85679.2	25477.9	38306	27066.5	84770.5	15309.6	C07591	-
Phenol	C6H6O	Phenol	108-95-2	66	94	94.042	980.7	phenol, medicinal	0.03	49915.1	50794.7	54736.1	49340.6	60211.1	49713.4	60170.1	48326.8	45795.7	76408.4	50199.4	71263.2	0	0	0	0	0	0	0	0	0	0	0	0	C00146	ko00350,ko01100
Phenol, 2,3,6-trimethyl-	C9H12O	Phenol	2416-94-6	121	136	136.089	1239.0	-	-	20408	21201.7	24629.4	26170.4	19469.3	23072.4	21344	19299.6	19244.7	18977.2	23192.5	21556.8	41367.9	52096.9	43812.9	33437.9	44660.8	42558.9	47109.9	44867	41963.8	40184.9	45755.1	53259.6	-	-
Phenol, 2-(1,1-dimethylethyl)-	C10H14O	Phenol	88-18-6	135	107	150.104	1274.0	-	0.05	41930.3	40123.1	36533.8	38679.4	44677.8	40713.6	50518.1	43825	51972.6	49792.2	44722.6	42679.6	0	0	0	0	0	0	0	0	0	0	0	0	-	-
Phenol, 2-methoxy-4-(1-propenyl)-, acetate	C12H14O3	Ester	93-29-8	149	164	206.094	1620.0	sweet, spicy, powdery, floral, carnation, balsamic	-	77314.7	67744.6	109609	92013.7	93252.9	82518.8	11784.9	17093.6	10115.6	11032.7	24416.9	9940.92	207106	248074	165162	171978	240046	160177	234585	95388	94233.2	79444.6	185662	57009.1	-	-
Phenol, 2-methyl-5-(1-methylethyl)-	C10H14O	Terpenoids	499-75-2	150	135	150.104	1302.9	spice, woody, camphor, thymol	2.29	9853.02	4266.5	21746.6	11555.5	6471.36	14443.5	1802.77	4851.83	603.939	3844.58	7405.25	2317.54	0	0	0	0	0	0	0	0	0	0	0	0	C09840	-
Phenol, 3,5-dimethyl-	C8H10O	Phenol	108-68-9	122	107	122.073	1171.0	balsamic, coffee	5	8052.29	8590.71	11217.3	9383.28	9098.37	6983	19348.4	19790	20085.3	19212.2	13576.2	21591.8	0	0	0	0	0	0	0	0	0	0	0	0	-	-
Phenol, 3-ethyl-	C8H10O	Phenol	620-17-7	122	107	122.073	1169.0	musty	0.00085	8052.29	8590.71	11217.3	9383.28	9098.37	6983	19348.4	19790	20085.3	19212.2	13576.2	21591.8	0	0	0	0	0	0	0	0	0	0	0	0	-	-
Phenol, 3-nitro-	C6H5NO3	Phenol	554-84-7	139	65	139.027	1514.0	-	3	91650.2	82478	105152	99189	107158	89701.5	31758.7	34792.7	31585.3	25587.4	32355.9	19342.2	43918.2	75305	54534.6	52870.9	81905.6	56533.4	32780.9	2482.91	21209.6	12414.5	25064.5	2482.91	C14418	-
Phenol, 4-(1-methylpropyl)-	C10H14O	Phenol	99-71-8	150	121	150.104	1315.0	-	-	11251.7	13111.4	42066.1	27736.4	8586.79	37941.2	16684.2	34528.5	19393.9	20643.3	44220.2	20734	0	0	0	0	0	0	0	0	0	0	0	0	-	-
Phenol, 4-(2-aminoethyl)-	C8H11NO	Phenol	51-67-2	137	108	137.084	1661.0	mild, meaty, dirty, cooked, phenol, rubbery	70	147413	139289	216732	186448	188499	153481	42706.9	57104.8	33839	30975.4	84410.8	32697.1	102073	131100	87813.7	80327.4	136547	89308.4	63996.4	24695.8	31277.5	18804	58768.6	16726.6	C00483	ko00350,ko00950,ko01100,ko01110,ko01240
Phenol, 4-(3-hydroxy-1-propenyl)-	C9H10O2	Alcohol	3690-05-9	150	107	150.068	1639.0	-	-	6150.06	47338	9667.44	8398.68	7890.18	7214.4	23004.2	31163.5	18285.7	19584.5	4436.98	18681.3	41447.4	55679.6	36602.7	39947.4	45146.1	35803.2	29350.8	12294.7	13842.3	13649.2	24069.4	9609.47	C02646	ko00940,ko01100,ko01110
Phenol, 4-(3-hydroxy-1-propenyl)-2-methoxy-	C10H12O3	Phenol	458-35-5	180	137	180.079	1485.0	-	-	2.72281e+06	2.78357e+06	3.95606e+06	4.38849e+06	2.50923e+06	3.03526e+06	3.18127e+06	2.7561e+06	2.08993e+06	2.78198e+06	3.43443e+06	3.24975e+06	1.00102e+07	1.03505e+07	8.77189e+06	1.28871e+07	1.22189e+07	8.22837e+06	8.91602e+06	1.08948e+07	8.27157e+06	1.07028e+07	1.09138e+07	1.10834e+07	C00590	ko00940,ko00999,ko01100,ko01110
Phenol, 4-methyl-2-nitro-	C7H7NO3	Phenol	119-33-5	153	77	153.043	1250.0	-	0.8	47938	49630	50468.7	59908.4	46683.1	44123.9	48101	42835.1	45817	42398.4	49605.8	48265.2	78946	92828	92634.9	84401.5	98023.1	83415.4	94450.8	89811	91914.3	103658	102047	102337	-	-
Phenol, 4-octyl-	C14H22O	Phenol	1806-26-4	107	108	206.167	1772.7	-	-	60857.5	59900.5	56466.8	53304.7	57659.5	52011.9	14270.8	13420.3	11913.1	11349.4	17306.4	8357.18	0	0	0	0	0	0	0	0	0	0	0	0	-	-
Phenylethyl Alcohol	C8H10O	Alcohol	60-12-8	91	92	122.073	1116.1	fruity, rose, sweet, apple	0.14	1.34081e+06	1.22704e+06	1.76629e+06	1.22314e+06	1.83303e+06	1.29632e+06	3.52842e+06	3.37694e+06	2.26947e+06	3.894e+06	4.16249e+06	2.71141e+06	0	0	0	0	0	0	0	0	0	0	0	0	C05853	ko00360
Pinocamphone	C10H16O	Terpenoids	547-60-4	69	55	152.12	1160.0	spicy	-	12494.6	13873.5	22246	14380.1	10845.7	18957.5	10474.3	14997.8	12143.2	11159.6	19104	13520.8	0	0	0	0	0	0	0	0	0	0	0	0	-	-
Piperazine	C4H10N2	Heterocyclic compound	110-85-0	44	86	86.084	852.0	ammoniacal	1720	4547.4	76926.4	155726	60251.2	89484.4	4547.4	52168.5	74377.8	35306.9	4547.4	58472.7	49477.5	0	0	0	0	0	0	0	0	0	0	0	0	C07973	-
Piperidine	C5H11N	Heterocyclic compound	110-89-4	85	84	85.089	764.0	heavy, sweet, floral, animalic	70.6	828.877	8211	11166.3	7396.66	6549.83	27361.5	7214.43	21083.3	9489.96	828.877	13239.8	9834.26	0	0	0	0	0	0	0	0	0	0	0	0	C01746	ko00960
Piperitenone oxide	C10H14O2	Ketone	35178-55-3	123	67	166.099	1368.0	herbal, minty	-	7660.6	7691.05	7976.79	6788.91	8545.29	7051.98	2155.16	2299.71	1621.12	1932.9	3526.38	1610.61	0	0	0	0	0	0	0	0	0	0	0	0	-	-
Precocene I	C12H14O2	Heterocyclic compound	17598-02-6	175	190	190.099	1466.0	-	-	23899.6	22647.3	25553.1	26113.5	27429	22343.4	3290.81	3024.31	2914.43	2813.43	6078.06	3058.68	11231.3	18745.4	9550.75	11759.3	14288.8	14621.6	9036.61	7186.86	6028.28	6252.06	7690.91	3874.14	C09017	-
Propanenitrile, 3-(butylphenylamino)-	C13H18N2	Nitrogen compounds	61852-40-2	159	106	202.147	1685.0	-	-	23854.8	25768.1	37437.6	35888.2	28315.9	29543.2	5761.94	7861.83	5552.37	4319.73	12195.6	4338.99	0	0	0	0	0	0	0	0	0	0	0	0	-	-
Propanoic acid, 2-hydroxy-, methyl ester, (.+/-.)-	C4H8O3	Ester	2155-30-8	45	104	104.047	748.0	-	-	442974	426918	402143	422460	399255	400634	393155	399492	399172	852831	416771	403251	0	0	0	0	0	0	0	0	0	0	0	0	-	-
Propanoic acid, 2-hydroxy-, methyl ester, (S)-	C4H8O3	Ester	27871-49-4	45	104	104.047	748.0	-	-	442974	426918	402143	422460	399255	400634	393155	399492	399172	852831	416771	403251	0	0	0	0	0	0	0	0	0	0	0	0	-	-
Propanoic acid, 2-methyl-, 3,7-dimethyl-2,6-octadienyl ester, (Z)-	C14H24O2	Ester	2345-24-6	69	93	224.178	1475.0	sweet, fresh, fruity, raspberry, strawberry, green	-	1.02656e+06	669172	996889	1.01752e+06	1.2849e+06	939411	165235	219617	149470	176139	352608	212311	1.71154e+06	2.54768e+06	2.09661e+06	1.63285e+06	2.22524e+06	2.32098e+06	1.00555e+06	447023	713966	451650	892828	277627	-	-
Propanoic acid, 2-methyl-, 3-phenyl-2-propenyl ester	C13H16O2	Ester	103-59-3	117	71	204.115	1586.0	sweet, fruity, almond, spicy, cinnamyl, tropical	-	22505	21191.7	40487.2	25729	28989.5	33295.2	5483.19	8567.99	3079.83	3534.87	8217.32	2416.43	122524	155417	83630.5	98634.9	127465	81388.2	76281.2	16437.3	25743.5	18287.8	52398.6	10265.5	-	-
Propanoic acid, hexyl ester	C9H18O2	Ester	2445-76-3	75	56	158.131	1108.0	pear, green, fruity, musty, rotten	0.008	66704.5	70975.1	79561.2	81619.8	61970.5	77320.6	64889.3	61126.1	56885.3	64087.9	68765.2	63679.3	218105	243632	161971	161472	187184	219252	262638	225271	152219	254040	177225	279427	-	-
Pyrazinamide	C5H5N3O	Heterocyclic compound	98-96-4	80	123	123.043	1250.0	-	-	94496.5	96071.2	140849	116742	90987.5	99754.4	95803.5	84668	126817	87094.8	101242	126990	198955	241036	206978	203476	218118	215512	237227	226992	205926	219795	225767	243605	C01956	-
Pyrazine, (2-methylpropyl)-	C8H12N2	Heterocyclic compound	29460-92-2	94	41	136.1	1074.0	green, vegetable, fruity	0.4	10247.6	9146.06	11299.1	11294.8	9203.48	11090.1	4908.46	7168.23	6249.54	7009.6	8472.51	7303.55	0	0	0	0	0	0	0	0	0	0	0	0	-	-
Pyrazine, 2,3-dimethyl-5-(1-methylpropyl)-	C10H16N2	Heterocyclic compound	32263-00-6	136	135	164.131	1229.0	marine, burnt, roasted	0.68	12600.3	12143.9	21571.1	15169.4	15486.5	13077.6	5685.23	3642.5	4612.79	3338.94	4782.45	3089.31	7246.91	4525.29	4128.75	3131.36	3614.42	2977.67	11358.1	15357.6	10399.1	12479.9	7542.39	11812.5	-	-
Pyrazine, 2-methoxy-3-(1-methylpropyl)-	C9H14N2O	Heterocyclic compound	24168-70-5	124	138	166.111	1175.0	musty, green, pea, galbanum, bell pepper, pepper	2e-06	11905	9617.95	8114.58	10892.2	11717.9	10049.1	8732.15	7561.18	6640.65	6533.99	13152.2	8271.71	8328.24	10741.4	8153.39	10890.9	9531.01	11199.4	28570	21827.7	16710.2	17279.9	40965.9	27192	-	-
Pyrazine, 2-methoxy-3-(2-methylpropyl)-	C9H14N2O	Heterocyclic compound	24683-00-9	124	94	166.111	1181.0	green bell pepper, pea, galbanum	2e-06	88867.1	61278.4	75567.1	88461.3	84347.3	74537.2	115406	115702	82523.4	90494.6	187227	119285	115048	235090	152368	148607	214781	221470	204604	152508	106218	81659.6	228604	113899	-	-
Pyrazine, 2-methoxy-3-methyl-	C6H8N2O	Heterocyclic compound	2847-30-5	124	95	124.064	970.0	roasted almond, hazelnut, peanut	0.003	5209.72	9528.99	8329.97	7203.92	8948.67	5346.89	5820.17	5699.41	9030.19	4238.77	6005	6203.8	477803	578600	332951	388516	502947	319990	270925	67664.9	95451.4	59241.1	132540	38840.2	-	-
Pyrazine, 2-methoxy-6-methyl-	C6H8N2O	Heterocyclic compound	2882-21-5	124	95	124.064	994.0	roasted hazelnut, almond, peanut	0.017	5209.72	9528.99	8329.97	7203.92	8948.67	5346.89	5820.17	5699.41	9030.19	4238.77	6005	6203.8	477803	578600	332951	388516	502947	319990	270925	67664.9	95451.4	59241.1	132540	38840.2	-	-
Pyrazine, 2-methyl-5-(1-methylethyl)-	C8H12N2	Heterocyclic compound	13925-05-8	121	136	136.1	1059.0	green, coffee, nutty, earthy	-	14022.1	15074.4	14122.1	15022.2	17741	11291.5	5193.74	3632.47	4155.35	3323.92	4638.79	4793.73	15916.1	10562.8	14467.8	17480.7	23245.8	11870.4	40705.5	21277.3	23833.6	39855.4	37960.7	18522.7	-	-
Pyrazine, tetramethyl-	C8H12N2	Heterocyclic compound	1124-11-4	54	136	136.1	1088.0	nutty, musty, chocolate, coffee, cocoa, brown, lard, burnt	1	16561.2	16378.3	16344	15549	17526.9	16627	19768.6	15284	14926.7	16585.2	21678.4	18382.2	0	0	0	0	0	0	0	0	0	0	0	0	-	-
Pyridine, 2,3,4,5-tetrahydro-6-propyl-	C8H15N	Heterocyclic compound	1604-01-9	97	96	125.12	1028.0	-	-	63238.7	77006.6	138027	101601	89602.1	183536	88310.3	247724	103714	145352	232007	140317	0	0	0	0	0	0	0	0	0	0	0	0	C10138	-
Pyridine, 3-(3,4-dihydro-2H-pyrrol-5-yl)-	C9H10N2	Heterocyclic compound	532-12-7	146	118	146.084	1431	-	-	414297	429357	397649	382037	437791	384906	71538.1	69297.4	58316.9	56932.9	94920.4	44969.5	227874	332775	250605	224066	221515	284510	177976	149914	106923	79017.9	164771	102310	C10160	-
Quinoxaline, 2,3-dimethyl-	C10H10N2	Heterocyclic compound	2379-55-7	117	158	158.084	1428.0	fatty, earthy	-	1.3717e+06	1.41608e+06	1.33121e+06	1.2694e+06	1.43593e+06	1.28154e+06	266195	249723	198471	213776	304509	166476	813959	1.16652e+06	868653	796685	796193	993917	629822	452411	381978	274134	576960	308274	-	-
Salvial-4(14)-en-1-one	C15H24O	Terpenoids	73809-82-2	123	81	220.183	1595.0	-	-	24578.8	32650.7	59924.7	42010.5	27034.9	44572.5	6048.29	10243.1	4852.12	5482.09	12951.8	5823.08	68436.1	88466.4	62652.7	50517.7	72042.4	57598.6	83479.2	79571.8	35213.5	32409.4	66334.7	55681	-	-
Santalol, E-cis,epi-beta-	C15H24O	Terpenoids	14490-17-6	94	122	220.183	1695.0	-	-	34802	30847.1	55621.4	41414.5	45260.4	37549.6	4564.33	5457.37	2461.54	4322.33	10034	2795.93	46565.5	56268.3	31815.1	41952.9	50592.8	31292.1	48416.6	18459.6	27967.8	20999.4	65572.9	12347.5	-	-
Spiro[4.5]dec-7-ene, 1,8-dimethyl-4-(1-methylethenyl)-, [1S-(1alpha,4beta,5alpha)]-	C15H24	Terpenoids	24048-44-0	119	121	204.188	1471.0	-	-	658509	623208	688276	639100	863824	571754	219085	240401	174578	160986	257930	140170	815739	53098.5	987342	948478	1.2429e+06	1.38338e+06	734594	551977	407284	265493	900965	379569	-	-
Spiro[4.5]decan-7-one, 1,8-dimethyl-8,9-epoxy-4-isopropyl-	C15H24O2	Terpenoids	61050-91-7	123	109	236.178	1626.0	-	-	93456.8	80833.3	122286	110004	112781	97251.7	13294.4	19724.8	9143.98	9909.63	26339.7	9648.04	175068	212816	132214	140012	202219	129694	205830	101582	99888.2	80713.2	155340	60452.3	-	-
Spiro[5.5]undec-2-ene, 3,7,7-trimethyl-11-methylene-, (-)-	C15H24	Terpenoids	18431-82-8	204	93	204.188	1476.0	-	-	578769	556281	624061	533081	712675	497398	167720	186174	131715	164484	359581	113013	657520	883409	698385	586040	573848	748697	1.15327e+06	705146	892924	350434	937856	342787	C09637	-
Squamulosone	C15H22O	Terpenoids	34413-94-0	121	105	218.167	1771.0	-	-	45191.1	42988.5	40221.3	36729.7	41089	37753.9	10822.4	9629.64	8442.89	7951.38	11942.2	5873.46	17054.8	20023.7	13552.3	13231.1	16769.9	16255.1	14024.8	12173.7	9203.66	7977.15	14619.2	9110.73	-	-
Styrene	C8H8	Aromatics	100-42-5	104	103	104.063	893.0	penetrating, balsamic, gasoline	0.0036	9863.31	11356	9917.31	8802.61	10876.8	9069.77	12338.6	7885.68	10376.4	10124.1	7183.53	8127.8	0	0	0	0	0	0	0	0	0	0	0	0	C19506	-
TRANS-ANETHOLE	C10H12O	Aromatics	4180-23-8	148	147	148.089	1283.0	sweet, anisic, licorice, mimosa	0.057	97656.8	99138.5	96225.8	93830.3	93984.3	102299	91897.9	91424.3	93342.3	88661.8	90004.3	80803.5	0	0	0	0	0	0	0	0	0	0	0	0	C10428	ko00940,ko01110
TetraSulfur compounds, di-2-propenyl	C6H10S4	Sulfur compounds	2444-49-7	41	73	209.967	1532.0	strong garlic, onion	-	29097.5	42398	32596.9	46745.1	31903.1	26826.1	14812.3	18352.6	14340.5	8430.96	26988.7	11993.2	0	0	0	0	0	0	0	0	0	0	0	0	-	-
Tetradecane	C14H30	Hydrocarbons	629-59-4	57	71	198.235	1400.0	mild, waxy	10	92163.6	87818.3	97099.2	95752.7	94956	94893	50362.7	47989.3	25401.3	37997.4	71141.4	35080.9	114913	149744	114758	144789	159134	127610	151451	84277.9	97612	106955	126515	93424.1	-	-
Tetradecane, 2,6,10-trimethyl-	C17H36	Hydrocarbons	14905-56-7	57	71	240.282	1539.0	-	-	67545.8	54247	68398.4	76640.3	12681.4	64246.8	40175.7	46137.4	21421	19906	65673.4	31864.6	0	0	0	0	0	0	0	0	0	0	0	0	-	-
Tetradecane, 4-methyl-	C15H32	Hydrocarbons	25117-24-2	71	57	212.25	1459.0	-	-	609351	641071	393271	424181	525760	465203	321749	186306	239567	136492	239900	131008	0	0	0	0	0	0	0	0	0	0	0	0	-	-
Thiocyanic acid, phenylmethyl ester	C8H7NS	Sulfur compounds	3012-37-1	65	91	149.03	1339.0	-	0.005	9703.71	10580.1	11320.3	9812.62	13033	9304.55	2761.91	2675.31	1697.72	1537.67	3498.17	1561.39	0	0	0	0	0	0	0	0	0	0	0	0	C02660	-
Thiophene, 2-hexyl-	C10H16S	Heterocyclic compound	18794-77-9	97	98	168.097	1277.0	floral, fruity, gassy, green, meaty	-	5942.32	4269.19	5891.96	5872.3	4912.95	7282.43	5504.54	3927.93	3699.78	4949.01	5780.67	4437.83	0	0	0	0	0	0	0	0	0	0	0	0	-	-
Thiophene, 2-methyl-	C5H6S	Heterocyclic compound	554-14-3	97	98	98.019	775.0	sulfury, alliaceous, onion, roasted, green	3	11487.1	15928.6	44765.9	20260.3	19529.4	70316.2	14412.4	61133	15767.9	21007.2	54698.4	25340.6	0	0	0	0	0	0	0	0	0	0	0	0	-	-
Thiophene, 2-pentyl-	C9H14S	Heterocyclic compound	4861-58-9	97	98	154.082	1170.0	fatty, chicken, cranberry, roasted hazelnut, corn, roasted barley, fermented, meaty, blood	-	9238.56	9113.05	13341.2	10486.7	8524.14	11458	7911.84	8766.25	8727.5	6755.55	17304	8264.8	34305.7	59343.4	30900.2	25923	29316.5	35198.7	2109.04	10628.6	10545.2	10645.1	2109.04	2109.04	-	-
Thiophene, 3-methyl-	C5H6S	Heterocyclic compound	616-44-4	97	98	98.019	777.7	fatty, winey	5	11487.1	15928.6	44765.9	20260.3	19529.4	70316.2	14412.4	61133	15767.9	21007.2	54698.4	25340.6	0	0	0	0	0	0	0	0	0	0	0	0	-	-
Thiophene, 3-phenyl-	C10H8S	Heterocyclic compound	2404-87-7	160	115	160.035	1368.0	-	-	29140.2	29795.7	29812.4	27331.2	32916	27512.9	11372.1	13111.7	10401.4	7083.98	14926.6	9254.73	21360.4	30060.6	19414.8	18744.9	24184.9	19028.9	18111.2	7818.78	9768.75	6353.13	14530.6	4973.01	-	-
Thujone	C10H16O	Terpenoids	546-80-5	110	81	152.12	1103.0	cedar leaf	0.36	76153.3	78853.5	84780.3	92508.5	68385.4	83971.9	75104.4	68438.3	59936.9	70457.8	77543	70487.5	155555	184447	175038	173252	202202	155637	186929	214087	166217	199968	196022	225431	C09906	-
Thymol	C10H14O	Terpenoids	89-83-8	150	135	150.104	1291	herbal, thyme, phenol, medicinal, camphor	0.188	9853.02	4266.5	21746.6	11555.5	6471.36	14443.5	1802.77	4851.83	603.939	3844.58	7405.25	2317.54	0	0	0	0	0	0	0	0	0	0	0	0	C09908	-
Toluene	C7H8	Aromatics	108-88-3	91	92	92.063	763.0	sweet	0.527	26230.2	24277.2	11415.9	13497.6	19589.1	10403.3	14330	12496.8	19562.7	15496.5	9739.05	12534.7	36926.7	61725	48669.4	39381.9	51996.4	37321.1	27342	38361.5	25285.4	36081.5	40677.5	28515.1	C01455	ko01100
Tricyclo[2.2.1.0(2,6)]heptane-3-methanol, 2,3-dimethyl-	C10H16O	Terpenoids	29550-55-8	121	93	152.12	1286.0	-	-	26458.1	22347.3	68401.9	28790.4	29479.8	58421.3	16500	26202.5	13779.4	17823.5	31014.3	14775.5	0	0	0	0	0	0	0	0	0	0	0	0	-	-
Tricyclo[4.4.0.02,7]decane, 1-methyl-3-methylene-8-(1-methylethyl)-, stereoisomer	C15H24	Terpenoids	18252-44-3	161	105	204.188	1432.0	-	-	1.26791e+07	1.30372e+07	1.23025e+07	1.16546e+07	1.34071e+07	1.19363e+07	2.17595e+06	2.06046e+06	1.77904e+06	1.71496e+06	3.30711e+06	1.28545e+06	7.9126e+06	1.11665e+07	8.54948e+06	7.77484e+06	7.77063e+06	9.67697e+06	6.11263e+06	5.19568e+06	3.74488e+06	2.69531e+06	5.65507e+06	3.48038e+06	-	-
Tridecanal	C13H26O	Aldehyde	10486-19-8	57	41	198.198	1513.0	fresh, clean, aldehydic, soapy, citrus, petal, waxy, grapefruit, peel	0.07	27855.3	28269.6	32921.4	30766.3	45059.9	44026.5	14614	14854.1	9544.1	10154.2	19625.9	10649.5	0	0	0	0	0	0	0	0	0	0	0	0	-	-
Tridecane, 2-methyl-	C14H30	Hydrocarbons	1560-96-9	71	57	198.235	1364.0	-	-	13337.7	6395.43	9691.6	13943.4	7301.79	17360.1	8582.5	8398.74	5234.9	9875.88	16852.3	8061.04	15052.6	16780.3	15725.6	18785.1	22883.6	12733.1	20385.9	14496.4	13064.3	13105.3	13380.8	12297.3	-	-
Undecanal	C11H22O	Aldehyde	112-44-7	126	57	170.167	1308.44	waxy, soapy, floral, aldehydic, citrus, green, fatty, fresh	12.5	4546.31	2335.88	3444.76	4066.59	3482.64	5558.53	4126.92	3394.3	2417.53	3537.56	4948.18	3163.82	7939.22	9559.2	8704.52	9118.15	14197	10835.1	10266.4	7447.39	9512.3	9791.23	9005.87	9140.53	-	-
Undecane, 2,4-dimethyl-	C13H28	Hydrocarbons	17312-80-0	57	71	184.219	1208.0	-	-	112151	103666	123149	132668	103965	119948	116291	105804	86843.8	98332.1	127419	107699	152151	169062	155587	154189	173623	160858	168474	156162	165021	163164	163091	166702	-	-
Undecane, 2,5-dimethyl-	C13H28	Hydrocarbons	17301-22-3	57	71	184.219	1210.0	-	-	112151	103666	123149	132668	103965	119948	116291	105804	86843.8	98332.1	127419	107699	152151	169062	155587	154189	173623	160858	168474	156162	165021	163164	163091	166702	-	-
Undecane, 2,6-dimethyl-	C13H28	Hydrocarbons	17301-23-4	57	71	184.219	1210.0	-	-	112151	103666	123149	132668	103965	119948	116291	105804	86843.8	98332.1	127419	107699	152151	169062	155587	154189	173623	160858	168474	156162	165021	163164	163091	166702	-	-
Undecane, 2,9-dimethyl-	C13H28	Hydrocarbons	17301-26-7	57	71	184.219	1233.0	-	-	112151	103666	123149	132668	103965	119948	116291	105804	86843.8	98332.1	127419	107699	152151	169062	155587	154189	173623	160858	168474	156162	165021	163164	163091	166702	-	-
Undecane, 2-methyl-	C12H26	Hydrocarbons	7045-71-8	85	57	170.203	1164.0	-	10	83717.8	98429	198250	225999	148964	124398	195385	91432.9	174220	89804.5	173103	92579.9	393082	455882	36267.9	387969	438976	388382	322918	29951.1	33551.8	322529	352452	334943	-	-
Undecane, 3,5-dimethyl-	C13H28	Hydrocarbons	17312-81-1	57	71	184.219	1207.0	-	-	112151	103666	123149	132668	103965	119948	116291	105804	86843.8	98332.1	127419	107699	152151	169062	155587	154189	173623	160858	168474	156162	165021	163164	163091	166702	-	-
Undecane, 3,6-dimethyl-	C13H28	Hydrocarbons	17301-28-9	57	71	184.219	1210.0	-	-	112151	103666	123149	132668	103965	119948	116291	105804	86843.8	98332.1	127419	107699	152151	169062	155587	154189	173623	160858	168474	156162	165021	163164	163091	166702	-	-
Undecane, 6-ethyl-	C13H28	Hydrocarbons	17312-60-6	57	71	184.219	1230.0	-	-	112151	103666	123149	132668	103965	119948	116291	105804	86843.8	98332.1	127419	107699	152151	169062	155587	154189	173623	160858	168474	156162	165021	163164	163091	166702	-	-
Undecanoic acid, methyl ester	C12H24O2	Ester	1731-86-8	143	87	200.178	1428.0	fatty, waxy, fruity	-	1727.57	1727.57	1727.57	1727.57	1727.57	1727.57	11844.9	13882.8	10739.3	11107.4	18301	8637.83	36918.7	52139.8	38141.3	35852.2	35092.6	44487.9	28916.7	24635.4	17754.6	13674.4	26680.1	12672.1	-	-
Undecylenic Acid	C11H20O2	Acid	112-38-9	55	41	184.146	1456.2	sweet, woody	2.3	1.49488e+06	1.58934e+06	1.34559e+06	1.06358e+06	1.5588e+06	1.10396e+06	329061	206200	174434	148824	457115	103932	990459	1.85852e+06	1.24147e+06	1.11074e+06	1.34057e+06	1.49117e+06	694702	788355	522626	350460	716574	519364	C13910	-
Valproic Acid	C8H16O2	Acid	99-66-1	102	73	144.115	1116.0	-	-	9183.29	8458.49	11734.5	8352.01	12245.2	9230.7	17849.9	17284.8	14815.7	29020.9	28244.2	18563.8	139767	306545	160501	157419	222978	171576	18529.8	18529.8	18529.8	18529.8	18529.8	18529.8	C07185	-
Vinyl trans-cinnamate	C11H10O2	Ester	17719-70-9	131	103	174.068	1357.0	-	-	48738	49678.4	49635.2	45354.4	56333.6	45736.3	12393.3	16362.2	11627.9	9539.55	23551.6	9105.34	37362.1	54757.2	29652.5	27484.1	33428.1	28831.1	30450.8	13775	16838.5	11495.9	24082.9	10208.2	-	-
(+)-Cyclosativeneindene	C15H24	Terpenoids	22469-52-9	204	119	204.188	1368.0	-	-	230116	221801	247916	223020	256236	210353	64942.9	75609.3	57009.5	51235.7	106245	46283.6	259921	311224	219907	229854	288173	220398	203414	85232.9	108164	72950.6	167352	55958.7	-	-
delta-Guaiene (=alpha-Bulnesene)	C15H24	Terpenoids	3691-11-0	107	93	204.188	1505.0	-	-	1.77517e+06	1.76787e+06	1.87757e+06	1.69627e+06	2.11678e+06	1.63195e+06	358634	351075	294805	271093	472552	256127	776449	1.16043e+06	829379	758650	943203	934281	649690	257069	324726	187618	389207	173560	C20174	-
(+)-alpha-muurolene	C15H24	Terpenoids	31983-22-9	161	105	204.188	1496.0	-	-	5.65015e+06	3.50108e+06	5.92694e+06	5.89425e+06	6.5952e+06	5.32306e+06	1.71461e+06	1.99891e+06	1.41114e+06	1.36936e+06	2.73653e+06	1.27358e+06	0	0	0	0	0	0	0	0	0	0	0	0	-	-
cis-alpha-Bisabolene	C15H24	Terpenoids	29837-07-8	93	41	204.188	1504.0	-	-	1.77005e+06	1.77129e+06	2.28286e+06	2.20913e+06	2.68454e+06	1.65198e+06	324078	512141	265410	386470	670835	469372	634331	1.01343e+06	718432	659016	802566	838785	532472	275760	338253	185784	480915	37156.7	-	-
cis-beta-Farnesene	C15H24	Terpenoids	28973-97-9	41	69	204.188	1444.0	citrus, green	0.087	2.7883e+06	3.9616e+06	2.51418e+06	2.58173e+06	3.8781e+06	2.71551e+06	836392	717778	673860	548262	1.15276e+06	381131	727984	1.33263e+06	992764	946204	895155	962147	864831	1.03722e+06	613157	414444	896500	614885	-	-
cis-2,6-Dimethyl-2,6-octadiene	C10H18	Hydrocarbons	2492-22-0	138	41	138.141	985.0	-	-	4171.93	26153.2	48139.5	34316.9	20859.6	4171.93	28064.6	4171.93	35622.2	4171.93	71232.8	4171.93	0	0	0	0	0	0	0	0	0	0	0	0	-	-
cis-3-Hexenyl salicylate	C13H16O3	Ester	65405-77-8	121	120	220.11	1670.0	floral, green, metallic, herbal, balsamic	0.115	484379	368504	722669	621096	617489	498070	143715	198756	118042	130482	225103	134175	407015	523022	357941	328442	553873	365026	243808	95746.4	117799	72989.3	229510	57151.8	-	-
cis-3-Hexenyl-alpha-methylbutyrate	C11H20O2	Ester	53398-85-9	82	57	184.146	1234.0	fresh, green, apple, sweet, fruity, pear	-	249807	261867	299301	314533	245598	269587	252387	228785	335594	236903	274057	343332	561758	650695	586798	529497	588524	566318	629202	631966	570691	608206	593040	632385	-	-
cis-9-Tetradecen-1-ol	C14H28O	Alcohol	35153-15-2	55	82	212.214	1666.0	-	-	62241.7	59743	92079.1	79950.2	77686.3	66193	19122.7	27202.4	15747.4	12628.5	38796.9	15648.3	47326.3	56387.8	41258.4	42809.9	61470.8	41827.7	32261.1	11509.4	17174.6	10010.3	28549.9	8775.28	-	-
endo-Borneol	C10H18O	Terpenoids	507-70-0	95	110	154.136	1170.42	pine, woody, camphor, balsamic	0.18	13148.2	10221.3	14775.4	11348.3	14844.2	11035	4336.09	8812.23	4750.09	4242.83	7783.59	5508.81	0	0	0	0	0	0	0	0	0	0	0	0	C01411	-
n-Capric acid isobutyl ester	C14H28O2	Ester	30673-38-2	56	57	228.209	1546.31	oily, sweet, brandy, apricot, fermented, cognac	-	26561.9	23461.5	28957	26301.6	28886.2	25324.7	8726.84	10201.1	7831.54	4018.48	16346.6	7427.11	33252.7	37932.7	36484.5	56989.2	51971.5	32600.3	31808.2	26268.7	30306.3	28709.6	35366.4	24753.7	-	-
n-Caproic acid vinyl ester	C8H14O2	Ester	3050-69-9	99	71	142.099	974.0	-	-	5805.69	136536	167288	73411.7	172990	285271	175382	507032	169358	237368	321021	214964	0	0	0	0	0	0	0	0	0	0	0	0	-	-
n-Tridecan-1-ol	C13H28O	Alcohol	112-70-9	55	83	200.214	1577.0	musty	-	79860.1	49712.7	101662	84244.7	95059.9	79670	8522.48	12172.1	4590.98	5680.82	16854.1	6802.38	0	0	0	0	0	0	0	0	0	0	0	0	-	-
o-Cymene	C10H14	Terpenoids	527-84-4	119	134	134.11	1022.0	gasoline	0.01144	59497.2	50191.3	60530.3	55008.8	71379.3	39352.9	21359.7	11637.5	10253.2	16842.7	13370.6	18175.2	0	0	0	0	0	0	0	0	0	0	0	0	-	-
o-Xylene	C8H10	Aromatics	95-47-6	106	91	106.078	894.211	geranium	7	12153.1	13217.5	10250	11700.4	15074.1	11734.4	12192.4	15431.3	15994.8	18906.8	11916.4	14307.1	48507.3	105952	93313.1	39538.7	84139.1	70925	32884.2	162471	53412.3	92932.7	63079.5	42820.1	C07212	ko01100
p-Cymen-7-ol	C10H14O	Alcohol	536-60-7	135	150	150.104	1295.3	mild, amber, balsamic, fruity	-	8970.18	8664.84	20310.9	10287.6	9476.96	12831.1	2260.01	2561.79	1846.39	2253.27	3729.07	2157.83	0	0	0	0	0	0	0	0	0	0	0	0	C06576	ko01100
p-Cymene	C10H14	Aromatics	99-87-6	134	119	134.11	1026	woody, citrus	0.0114	22534.4	19293.9	22926.3	21017.9	26583.6	15160.1	5657.96	4695.63	4977.78	3591.59	5304.21	4265.24	5446.64	7569.37	6009.14	4403.61	6482.7	6556.82	880.722	9800.9	6537.85	7083.21	880.722	5370.74	C06575	ko01100
p-Menth-8-en-1-ol, stereoisomer	C10H18O	Terpenoids	7299-40-3	136	71	154.136	1161.0	-	-	6222.2	6480.83	9042.23	6572.04	8522.62	8570.05	11509.3	8998.17	8933.22	10112.7	9602.8	10060.1	0	0	0	0	0	0	0	0	0	0	0	0	C17517	-
p-Menth-8-en-3-ol, acetate	C12H20O2	Ester	89-49-6	136	121	196.146	1259.0	minty, leafy	-	28894.1	29363.4	33345.3	34911.5	27927.2	30718.3	28322.2	27533	26861.2	26436.1	31020.4	29730.6	0	0	0	0	0	0	0	0	0	0	0	0	-	-
p-Mentha-1,8-dien-7-ol	C10H16O	Terpenoids	536-59-4	68	79	152.12	1296.0	green, cumin, spicy, aromatic, woody, cardamom, floral, waxy, violet	7	3129.16	5608.71	24227.1	6971.37	2797.37	12493.4	2075.49	8633.4	2179.82	5243.52	16330.4	4719.63	17008.7	51450.1	48242.8	20891.7	53942.5	44155.6	30568.7	1282.22	1282.22	1282.22	34348	6411.08	C02452	ko00902,ko01110
p-Xylene	C8H10	Aromatics	106-42-3	91	106	106.078	871.1	strong, sweetish	1	49999.4	45616.8	39949.2	43687.1	55372.6	44363.7	48629.8	59192.7	64980	51715.5	41405.6	49373.6	143605	273488	248775	104354	226683	183347	71624.3	350340	117744	274903	155172	93346.3	C06756	ko01100
trans-alpha-Bergamotene	C15H24	Terpenoids	13474-59-4	119	93	204.188	1435.0	woody, warm, tea	-	9.8291e+06	1.01486e+07	9.53697e+06	9.06159e+06	1.03406e+07	9.19823e+06	1.83998e+06	1.72206e+06	1.3796e+06	1.49419e+06	2.17924e+06	1.14845e+06	5.88612e+06	8.52783e+06	6.35207e+06	5.78881e+06	5.79416e+06	7.29835e+06	4.58054e+06	3.86108e+06	2.77822e+06	1.9836e+06	4.19512e+06	2.2377e+06	C20811	-
trans-2-Dodecen-1-ol	C12H24O	Alcohol	69064-37-5	57	41	184.183	1478.0	oily, fatty	-	146898	138826	148688	139701	193365	139768	47921.2	46520.3	34058.2	37482.5	79403.8	39451.3	183764	220484	194072	184074	234611	211656	189198	112987	129559	123862	153375	108442	-	-
trans-4-MethoxycinnamAldehyde	C10H10O2	Aldehyde	24680-50-0	162	131	162.068	1570.0	spicy, floral, sweet, cinnamon, cherry, vanilla	-	5209.72	9528.99	8329.97	7203.92	8948.67	5346.89	5820.17	5699.41	9030.19	4238.77	6005	6203.8	477803	578600	332951	388516	502947	319990	270925	67664.9	95451.4	59241.1	132540	38840.2	C10475	-
trans-Cinnamic Acid	C9H8O2	Acid	140-10-3	148	147	148.052	1451.0	balsamic, sweet, storax	5	78230.6	74431.3	75211.8	75789.6	93415	70082.4	15946.4	16467.7	14602.9	11882.7	24716.8	11978.8	751152	335181	886407	804317	261230	276114	558095	475633	302463	202105	560148	284776	C00423	ko00130,ko00360,ko00940,ko00996,ko00999,ko01100,ko01110
trans-O-Dithiane-4,5-diol	C4H8O2S2	Heterocyclic compound	14193-38-5	152	108	151.997	1466.0	-	-	9912.01	9759.42	3257.73	3575.36	6957.21	3180.13	6482.17	8906.77	11179	5922.18	16785.8	7338.6	0	0	0	0	0	0	0	0	0	0	0	0	-	-
β-Funebrene	C15H24	Terpenoids	79120-98-2	69	161	204.188	1414.0	-	-	258793	258793	258793	258793	258793	258793	2.05337e+06	1.96181e+06	2.06833e+06	1.6243e+06	3.16613e+06	1.29396e+06	8.09828e+06	1.10156e+07	8.55497e+06	7.91434e+06	7.92016e+06	9.72024e+06	6.31404e+06	5.33924e+06	3.87592e+06	2.8581e+06	5.82781e+06	3.5905e+06	-	-
β-Isocomene	C15H24	Terpenoids	71596-72-0	108	109	204.188	1412.0	-	-	568736	575343	614238	551708	704490	559140	10900.6	91161.9	10900.6	10900.6	130107	54503	1.6227e+06	2.35094e+06	1.76163e+06	1.6273e+06	1.59672e+06	2.00177e+06	1.29197e+06	904804	772701	554297	1.1838e+06	630143	-	-
beta-Copaen-4alpha-ol	C15H24O	Terpenoids	124753-76-0	159	177	220.183	1586.0	-	-	0	0	0	0	0	0	0	0	0	0	0	0	119225	131175	88122.5	99792.1	129266	87075	75313.7	14708.4	22981	19319.4	37246.3	17318.7	-	-
(-)-Humulene epoxide II	C15H24O	Terpenoids	19888-34-7	109	67	220.183	1606.0	-	0.45	0	0	0	0	0	0	0	0	0	0	0	0	574021	709128	525364	453769	842259	509124	778563	330316	315696	260081	613682	188658	-	-
(-)-Neointermedeol	C15H26O	Terpenoids	5945-72-2	135	81	222.198	1660.0	-	-	0	0	0	0	0	0	0	0	0	0	0	0	68509.3	86671.8	60449.3	61246.5	86530.8	58474.3	69253.5	22722.3	24937.3	22743.8	60954.2	21539.9	-	-
exo-beta-bergamotene	C15H24	Terpenoids	15438-94-5	69	93	204.188	1492.0	-	-	0	0	0	0	0	0	0	0	0	0	0	0	59189.3	115977	79250.3	76233.9	101193	103386	484637	689567	237867	312066	570477	585225	-	-
Italicene epoxide	C15H24O	Terpenoids	104188-24-1	110	95	220.183	1549.0	-	-	0	0	0	0	0	0	0	0	0	0	0	0	126710	116812	94797.7	62939.1	82315.7	78176.9	154890	287541	121967	139743	126662	133261	-	-
(2,2,6-Trimethyl-bicyclo[4.1.0]hept-1-yl)-methanol	C11H20O	Alcohol	78996-11-9	41	84	168.151	1266.0	-	-	0	0	0	0	0	0	0	0	0	0	0	0	79631.8	31152	90168.1	83136.8	100453	32766.8	31486.4	21707.8	29152.4	24420	30665	28625.3	-	-
(5-bromopentyl)-Benzene	C11H15Br	Aromatics	14469-83-1	91	92	226.036	1487.0	-	-	0	0	0	0	0	0	0	0	0	0	0	0	2.16349e+06	2.46631e+06	2.10215e+06	1.79321e+06	2.30361e+06	2.06843e+06	3.15598e+06	2.6422e+06	2.22656e+06	1.90677e+06	2.44495e+06	1.88674e+06	-	-
(6Z)-Nonen-1-ol	C9H18O	Alcohol	35854-86-5	67	41	142.136	1171.0	fresh, green, melon, waxy, honeydew, cantaloupe, cucumber, clean	0.001	0	0	0	0	0	0	0	0	0	0	0	0	43848.9	49953.5	53374.3	50127.4	40772.3	58888.7	18606.8	44080	42835.5	33440.3	36758.7	45981.3	-	-
(E)-2,6-Dimethylocta-2,5,7-trien-4-one	C10H14O	Ketone	33746-72-4	135	150	150.104	1239.0	-	-	0	0	0	0	0	0	0	0	0	0	0	0	89591.5	95561.6	76515.1	80541.1	77173.7	69746.5	125358	120073	80180.1	68830	118337	97746	-	-
(E)-2,6-Dimethylocta-3,7-diene-2,6-diol	C10H18O2	Alcohol	51276-34-7	82	71	170.131	1191.0	-	-	0	0	0	0	0	0	0	0	0	0	0	0	1654.1	1654.1	1654.1	8270.5	1654.1	1654.1	1654.1	1654.1	1654.1	1654.1	16671	1654.1	-	-
(E)-2-Decenal	C10H18O	Aldehyde	3913-81-3	83	41	154.136	1263.0	waxy, fatty, earthy, green, cilantro, mushroom, aldehydic, fried, chicken, fatty, tallow	0.005	0	0	0	0	0	0	0	0	0	0	0	0	20031.6	17789.3	23670.9	22443.6	34784.8	16554.6	19849.9	13575.7	16709.3	15728.9	18542.1	16912.1	-	-
(E)-Tetradec-2-enal	C14H26O	Aldehyde	51534-36-2	70	41	210.198	1673.0	citrus, waxy, fatty, green, floral	-	0	0	0	0	0	0	0	0	0	0	0	0	10476.2	12882.6	10472.5	13529.7	15528.2	12451.6	9483.44	3414.87	4288.8	2953.79	9379.79	4080.91	-	-
(S)-3,3,6-Trimethylhepta-1,5-dien-4-yl acetate	C12H20O2	Ester	3465-88-1	127	85	196.146	1173.0	-	-	0	0	0	0	0	0	0	0	0	0	0	0	15864.5	17679	18523.9	18003.7	21625.2	19091.1	10852.2	9129.12	12784.4	15684.1	10693.9	18668.6	-	-
(S)-3-(1-methyl-2-pyrrolidinyl)-Pyridine	C10H14N2	Heterocyclic compound	54-11-5	84	133	162.116	1361.0	-	470	0	0	0	0	0	0	0	0	0	0	0	0	7748.08	8136.2	7769.44	10038.7	9221.16	8526.4	7082.27	4935.17	7447.6	5533.36	7552.48	6194.38	C00745	ko00760,ko00960,ko01100,ko01110
(S,1Z,6Z)-8-Isopropyl-1-methyl-5-methylenecyclodeca-1,6-diene	C15H24	Terpenoids	317819-80-0	204	91	204.188	1448.0	-	-	0	0	0	0	0	0	0	0	0	0	0	0	2.37147e+06	3.69005e+06	2.44307e+06	2.38022e+06	3.05103e+06	2.81579e+06	622680	996414	819644	577725	609097	686121	-	-
(Z)-2,6-Dimethylocta-2,5,7-trien-4-one	C10H14O	Ketone	33746-71-3	135	150	150.104	1231.0	-	-	0	0	0	0	0	0	0	0	0	0	0	0	15670.3	8521.22	13790.4	8465.17	11495.5	7471.72	19975.3	27355.8	18938.4	22044.2	10814.4	21363.6	-	-
beta-Oplopenone	C15H24O	Terpenoids	28305-60-4	177	107	220.183	1606.0	-	-	0	0	0	0	0	0	0	0	0	0	0	0	5875.85	618.698	4891.75	4920.67	6878.14	5056.2	7711.61	4469.85	4213.3	3851.67	6732.42	3093.49	-	-
beta-Phellandrene	C10H16	Terpenoids	555-10-2	93	77	136.125	1031.0	terpenic, herbal	0.036	0	0	0	0	0	0	0	0	0	0	0	0	18781.5	35750.2	35916.2	25249	38344.6	35270.9	18849.1	2880.33	2880.33	14401.7	26709.1	2880.33	C19818	-
.tau.-Muurolol	C15H26O	Terpenoids	19912-62-0	95	121	222.198	1642.0	herbal, spicy, honey	-	0	0	0	0	0	0	0	0	0	0	0	0	394824	498616	344834	344790	504614	313762	289337	104052	121548	86819.6	260545	17363.9	-	-
1(3H)-Isobenzofuranone, 3-butylidene-	C12H12O2	Heterocyclic compound	551-08-6	159	146	188.084	1675.0	herbal, lovage, celery	-	0	0	0	0	0	0	0	0	0	0	0	0	12750.5	20249	11467.8	8774.28	15889	12683.4	14261.3	7807.47	4957.74	4307.66	11495.9	6138.6	C16924	-
1,1'-Biphenyl, 3-methyl-	C13H12	Aromatics	643-93-6	168	167	168.094	1485.0	green, rose	-	0	0	0	0	0	0	0	0	0	0	0	0	15040.7	17015.9	13250	12723.2	17263	11659.2	15844.1	16230.6	13254.5	15854.4	16036.7	10737.6	-	-
1,2,3-trimethoxy-5-(2-propenyl)-Benzene	C12H16O3	Aromatics	487-11-6	208	193	208.11	1554.0	spice, flowery	22	0	0	0	0	0	0	0	0	0	0	0	0	11391.4	10972	10413.2	6735.63	9317.65	9587.3	11204	15192.9	13111.1	11384.2	12509.1	10740	C10451	-
1,2,4,5-Tetrazine-3,6-diAmine	C2H4N6	Heterocyclic compound	19617-90-4	112	42	112.05	1279.0	-	-	0	0	0	0	0	0	0	0	0	0	0	0	41661.5	50133.3	53440.4	62599.2	76288.5	57030.4	53836.4	37034	51380.1	48466.2	53204.3	51681.1	-	-
1,2,4-Benzenetriol	C6H6O3	Alcohol	533-73-3	126	52	126.032	1507.0	-	168	0	0	0	0	0	0	0	0	0	0	0	0	3830.29	4177.51	4495.16	7331.36	7644.89	4141.38	6067.32	3569.73	4290.46	3273.5	3961.43	3001.54	C02814	ko01100
1,2,4-Triazine-3,5(2H,4H)-dione	C3H3N3O2	Heterocyclic compound	461-89-2	42	113	113.023	1066.0	-	-	0	0	0	0	0	0	0	0	0	0	0	0	37979	43253.5	39962.7	38532.2	46326.8	40935	102419	45829.1	42002	33609.2	65807.4	45824.5	-	-
1,2-Benzenedimethanol	C8H10O2	Alcohol	612-14-6	120	91	138.068	1392.0	-	-	0	0	0	0	0	0	0	0	0	0	0	0	138332	182342	122801	126253	159570	122269	79518.4	33862.9	46797.7	37249.3	63164.3	30416.1	-	-
1,2-HydrazinedicarboxAldehyde	C2H4N2O2	Aldehyde	628-36-4	88	60	88.027	994.0	-	-	0	0	0	0	0	0	0	0	0	0	0	0	48948.2	40946.3	31822.1	16762.9	20002.3	14549.5	18261.2	18778.9	14625.6	1593.49	40623.9	20142.2	-	-
1,3,8-p-Menthatriene	C10H14	Terpenoids	18368-95-1	119	91	134.11	1119.0	turpentine, camphor, herbal, woody	0.015	0	0	0	0	0	0	0	0	0	0	0	0	103764	14083.4	136621	105206	14083.4	130286	88899.1	108914	70416.8	88842	99741.9	89328.1	-	-
1,3-Benzodioxole, 2-acetyl-4-methoxy-2-methyl-	C11H12O4	Heterocyclic compound	91057-65-7	165	150	208.074	1584.0	-	-	0	0	0	0	0	0	0	0	0	0	0	0	14983	17784.5	11987.2	10296.8	17327.9	12528.9	18153.9	15153.5	8327.31	10144.8	13724.4	11189.2	-	-
1,3-Benzodioxole, 4,5-dimethoxy-6-(2-propenyl)-	C12H14O4	Heterocyclic compound	484-31-1	222	177	222.089	1622.0	woody, spice	-	0	0	0	0	0	0	0	0	0	0	0	0	113051	6800.39	111364	89773.8	161342	110015	129543	63532.8	64032.2	48857.1	95198.7	34001.9	C10449	-
1,3-Cyclohexadiene, 5-(1,5-dimethyl-4-hexenyl)-2-methyl-, [S-(R*,S*)]-	C15H24	Terpenoids	495-60-3	119	93	204.188	1495.0	spice, fresh, sharp	-	0	0	0	0	0	0	0	0	0	0	0	0	250925	451521	318967	295663	375602	365528	235337	28850.3	144252	28850.3	203740	28850.3	C09750	-
1,3-Dioxepane, 2-heptyl-	C12H24O2	Heterocyclic compound	61732-92-1	101	55	200.178	1475.0	-	-	0	0	0	0	0	0	0	0	0	0	0	0	12868.2	16564.2	11331.1	15737.4	16110.8	9429.12	17423.1	13564.9	14431.4	14291.7	10135.4	12585.6	-	-
1,4-Methanoazulen-3-ol, decahydro-1,5,5,8a-tetramethyl-, [1S-(1alpha,3beta,3abeta,4alpha,8abeta)]-	C15H26O	Terpenoids	99481-30-8	85	95	222.198	1593.0	-	-	0	0	0	0	0	0	0	0	0	0	0	0	13912	17848.9	11923.4	7612.37	14752.5	10651	17760.1	12912.3	6997.42	6409.89	13589.3	9176.29	-	-
1,4-Methanoazulen-9-ol, decahydro-1,5,5,8a-tetramethyl-, [1R-(1alpha,3abeta,4alpha,8abeta,9S*)]-	C15H26O	Terpenoids	465-24-7	204	85	222.198	1592.0	-	-	0	0	0	0	0	0	0	0	0	0	0	0	40558.6	37119.4	31837.8	36192.9	47797.9	29396	1874.88	15075	12686.3	10390.7	19584.9	9374.39	-	-
1,6,10-Dodecatrien-3-ol, 3,7,11-trimethyl-	C15H26O	Terpenoids	7212-44-4	41	69	222.198	1537	floral, green, waxy, citrus, woody	0.01	0	0	0	0	0	0	0	0	0	0	0	0	4330.12	4330.12	4330.12	4330.12	4330.12	4330.12	37088.1	39148.7	23115.3	22342.3	36114.8	21650.6	C09704	ko00909,ko01100
1,6-Octadien-3-ol, 3,7-dimethyl-, formate	C11H18O2	Ester	115-99-1	93	41	182.131	1215.0	citrus, herbal, bergamot, lavender, soapy, fatty, green, woody	-	0	0	0	0	0	0	0	0	0	0	0	0	134937	98349.6	104723	63003.2	92617.9	80541	157453	248458	155213	173596	127914	174582	-	-
1,8-Ethylenenaphthalene	C12H10	Aromatics	83-32-9	153	154	154.078	1482.0	-	0.08	0	0	0	0	0	0	0	0	0	0	0	0	37268.2	43249.5	33690.5	50656	43918.7	28564.2	52197.3	35999.4	34481.4	41601.1	45814.7	33741	C19312	-
1-(1-ethoxyethoxy)-Propane	C7H16O2	Ether	20680-10-8	117	73	132.115	821.0	-	-	0	0	0	0	0	0	0	0	0	0	0	0	8705.03	8350.29	7937.09	7667.5	10046.6	8120.42	5832.76	1166.55	7663.21	1166.55	8116.37	8198.05	-	-
1-Butene, 4-isothiocyanato-	C5H7NS	Others	3386-97-8	72	113	113.03	983.0	aromatic, pungent	0.028	0	0	0	0	0	0	0	0	0	0	0	0	210407	196985	133168	83812.8	116993	112300	91509.7	71179.9	60269.9	11018.4	101330	80226.6	-	-
1-Cyclohexene-1-propanol, alpha,2,6,6-tetramethyl-	C13H24O	Alcohol	3293-47-8	123	93	196.183	1452.0	woody, floral, amber	-	0	0	0	0	0	0	0	0	0	0	0	0	332806	601491	394008	358218	447614	469494	244399	203485	128203	97815.7	241332	126381	-	-
1-Decanol	C10H22O	Alcohol	112-30-1	70	55	158.167	1271.5	fatty, waxy, floral, orange, sweet, watery	0.023	0	0	0	0	0	0	0	0	0	0	0	0	103401	147632	131272	139698	179215	130616	135267	80009.7	120310	106557	132658	116818	C01633	-
1-Hexanol, 5-methyl-2-(1-methylethyl)-, acetate	C12H24O2	Ester	40853-55-2	97	69	200.178	1265.0	-	-	0	0	0	0	0	0	0	0	0	0	0	0	17607	2555.45	21268.5	20434.8	24659.5	2555.45	17292.3	12777.2	17364.6	14647.9	17528.4	15862.4	-	-
1-Naphthalenemethanol	C11H10O	Alcohol	4780-79-4	129	158	158.073	1586.9	-	-	0	0	0	0	0	0	0	0	0	0	0	0	55075.7	63651.3	36810.4	44755.3	57478.1	36091.5	34955.7	8498.36	12144.5	6688.61	24993.2	5686.11	C14089	-
1-Pentanone, 1-(2-thienyl)-	C9H12OS	Heterocyclic compound	53119-25-8	111	126	168.061	1328.0	-	-	0	0	0	0	0	0	0	0	0	0	0	0	4066.73	3928.46	5276.72	5027.6	6138.17	4811.5	5126.71	4339.17	5500.58	4474.3	5530.26	4892.61	-	-
1-Tridecyne	C13H24	Hydrocarbons	26186-02-7	109	43	180.188	1297.0	-	-	0	0	0	0	0	0	0	0	0	0	0	0	11066.1	26852.8	34062.9	20017.7	19731.5	24126.1	3848.1	737.818	737.818	737.818	3689.09	737.818	-	-
1-Undecene, 9-methyl-	C12H24	Hydrocarbons	74630-41-4	97	55	168.188	1152.0	-	-	0	0	0	0	0	0	0	0	0	0	0	0	18239.2	13652.5	13802.3	6766.49	9204.18	9363.96	21532.7	49234	19417.1	36695.6	17993.8	22409.8	-	-
1-Undecyn-4-ol	C11H20O	Alcohol	22127-86-2	55	69	168.151	1275.0	-	-	0	0	0	0	0	0	0	0	0	0	0	0	68986.9	90106	85787.3	90313.5	115473	89471.2	86779.5	52068.3	77779.7	71734.1	87312.9	76544.7	-	-
1-Undecyne	C11H20	Hydrocarbons	2243-98-3	95	109	152.157	1095.0	-	110	0	0	0	0	0	0	0	0	0	0	0	0	929017	1.33157e+06	1.00527e+06	952313	1.19581e+06	1.18514e+06	1.31033e+06	1.03686e+06	897353	1.05719e+06	1.34341e+06	1.18312e+06	-	-
1-ethenyl-2-Pyrrolidinone	C6H9NO	Heterocyclic compound	88-12-0	56	111	111.068	1102.0	-	-	0	0	0	0	0	0	0	0	0	0	0	0	359738	542787	400563	342772	423997	355702	524005	333906	326106	368323	543018	378885	C19548	-
1-iodo-Decane	C10H21I	Halogenated hydrocarbons	2050-77-3	71	85	268.069	1433.0	-	-	0	0	0	0	0	0	0	0	0	0	0	0	18039.5	22378.8	20640.4	42135.9	33810.5	22350.4	39911.1	23411.4	23027.1	24144.8	29186.1	28081.3	-	-
1H-Benzocycloheptene, 2,4a,5,6,7,8-hexahydro-3,5,5,9-tetramethyl-, (R)-	C15H24	Terpenoids	1461-03-6	119	93	204.188	1500.0	-	-	0	0	0	0	0	0	0	0	0	0	0	0	250925	451521	318967	295663	375602	365528	235337	28850.3	144252	28850.3	203740	28850.3	-	-
beta-Cubebene	C15H24	Terpenoids	13744-15-5	161	105	204.188	1390.0	citrus, fruity, radish	-	0	0	0	0	0	0	0	0	0	0	0	0	1.49572e+06	1.92081e+06	1.33604e+06	2.10155e+06	2.47166e+06	1.38097e+06	1.36261e+06	681538	805847	473332	1.12254e+06	411484	C09648	-
(+)-Viridiflorol	C15H26O	Terpenoids	552-02-3	222	109	222.198	1591.0	sweet, green, herbal, fruity, tropical, minty	-	0	0	0	0	0	0	0	0	0	0	0	0	48308.2	64610	37844	42071.9	42909.9	36174.4	19005	5809.02	7870.99	4161.65	17665.8	3936.66	-	-
(+)-Spathulenol	C15H24O	Terpenoids	6750-60-3	159	177	220.183	1576.0	earthy, herbal, fruity	-	0	0	0	0	0	0	0	0	0	0	0	0	119225	131175	88122.5	99792.1	129266	87075	75313.7	14708.4	22981	19319.4	37246.3	17318.7	-	-
1H-Pyrazole, 4,5-dihydro-5,5-dimethyl-	C5H10N2	Heterocyclic compound	4320-85-8	83	42	98.084	983.0	-	-	0	0	0	0	0	0	0	0	0	0	0	0	100577	93638.2	43505.6	35006.4	39332.3	26683.9	36048.2	35288.8	20250.3	4050.05	42657.6	30552	-	-
2(1H)-Naphthalenone, 3,4,4a,5,6,7-hexahydro-1,1,4a-trimethyl-	C13H20O	Ketone	4668-61-5	192	41	192.151	1491.0	-	-	0	0	0	0	0	0	0	0	0	0	0	0	868772	689475	691035	555304	744631	542224	1.20527e+06	1.61525e+06	989445	1.1602e+06	816794	1.12653e+06	-	-
2(1H)-Naphthalenone, 3,4,5,6,7,8-hexahydro-	C10H14O	Ketone	13837-12-2	150	108	150.104	1312.0	-	-	0	0	0	0	0	0	0	0	0	0	0	0	7326.24	418.613	8906.71	6705.32	16358.4	12217.1	4196.96	418.613	418.613	418.613	6074.98	2093.07	-	-
2(3H)-Furanone, 5-(acetyloxy)dihydro-5-methyl-	C7H10O4	Heterocyclic compound	57681-51-3	99	71	158.058	1226.0	-	-	0	0	0	0	0	0	0	0	0	0	0	0	19806.6	32549	23764.4	13852.9	22657.6	13431.8	24195.7	21038.4	23923.3	18031.3	23628.1	28440.2	-	-
2(3H)-Furanone, 5-butyldihydro-4-methyl-	C9H16O2	Heterocyclic compound	39212-23-2	99	41	156.115	1302.0	tonka, coumarin, coconut, toasted, nutty, celery, burnt	0.075	0	0	0	0	0	0	0	0	0	0	0	0	18451.2	21712	25962.7	21228.7	32494.9	25139.9	23757.7	14366	24710.7	23364.2	26026.8	23754.7	-	-
2(3H)-Furanone, 5-ethyldihydro-	C6H10O2	Ester	695-06-7	85	70	114.068	1054.8	sweet, caramel	0.26	0	0	0	0	0	0	0	0	0	0	0	0	208584	240813	248042	230264	259594	227900	190629	203924	229827	245525	217337	208280	-	-
2(3H)-Furanone, 5-heptyldihydro-	C11H20O2	Heterocyclic compound	104-67-6	85	128	184.146	1577.0	fruity, peach, creamy, fatty, lactonic, apricot, ketonic, coconut	0.0021	0	0	0	0	0	0	0	0	0	0	0	0	12802.7	16083	11905.8	21461.5	21712.3	12406.9	15999	6577.13	6837.67	6887.65	10833	6287.18	-	-
2(4H)-Benzofuranone, 5,6,7,7a-tetrahydro-4,4,7a-trimethyl-, (R)-	C11H16O2	Heterocyclic compound	17092-92-1	111	137	180.115	1532.0	musky, coumarin	0.0021	0	0	0	0	0	0	0	0	0	0	0	0	531682	484202	376343	246287	349029	335336	724329	1.32467e+06	567014	600245	538057	614769	-	-
2,2,4-Trimethyl-1,3-pentanediol diisobutyrate	C16H30O4	Ester	6846-50-0	71	159	286.214	1588.0	-	0.014	0	0	0	0	0	0	0	0	0	0	0	0	29582.6	37195.8	23615.7	20993.5	29432.7	21295.9	36957.7	28489.8	15153.5	14344.6	27265.9	20805.5	-	-
2,3-Dehydro-1,8-cineole	C10H16O	Terpenoids	92760-25-3	79	109	152.12	992.0	minty, lemon	-	0	0	0	0	0	0	0	0	0	0	0	0	1047.3	10355.2	9386.86	5236.51	11025.7	8016.83	10154.6	26447.6	10595.5	25334.5	7173.98	9137.25	-	-
2,3-Dimethyl-5-ethylpyrazine	C8H12N2	Heterocyclic compound	15707-34-3	135	136	136.1	1090.0	burnt, popcorn, roasted, cocoa	0.53	0	0	0	0	0	0	0	0	0	0	0	0	3935.77	3914.5	3576.46	3090.44	5375.38	5426.79	4358.9	3343.34	3453.26	3531.53	5276.99	3486.54	-	-
2,4,6-Octatriene, 3,4-dimethyl-	C10H16	Hydrocarbons	57396-75-5	121	136	136.125	1121.0	-	-	0	0	0	0	0	0	0	0	0	0	0	0	1129.71	1129.71	1129.71	8713.5	15211.4	1129.71	12041	7882.51	5648.56	32344.6	9387.31	5917.99	-	-
2,4-Dimethyldodecane	C14H30	Hydrocarbons	6117-99-3	140	85	198.235	1285.0	-	-	0	0	0	0	0	0	0	0	0	0	0	0	3103.08	3744.58	5114.9	4766.71	4567.67	3617.54	4600.95	3444.28	3915.66	4466.61	4243.26	4381.75	-	-
2,4-Octadienal, (E,E)-	C8H12O	Aldehyde	30361-28-5	124	81	124.089	1115.0	green, fatty, pear, melon, peel	0.14	0	0	0	0	0	0	0	0	0	0	0	0	59239.6	134029	80194.7	75069.1	140761	82006.4	6522.63	6522.63	6522.63	6522.63	6522.63	6522.63	-	-
2,5-Dibutoxy-2,5-dihydrofuran	C12H22O3	Heterocyclic compound	20295-23-2	141	85	214.157	1441.0	-	-	0	0	0	0	0	0	0	0	0	0	0	0	6916.97	8018.55	8189.29	8866.94	10393	8043.99	11681.1	8302.66	4856.89	4289.34	6899.49	6767.45	-	-
2,5-Pyrrolidinedione, 1-ethyl-	C6H9NO2	Heterocyclic compound	2314-78-5	127	56	127.063	1191.0	-	-	0	0	0	0	0	0	0	0	0	0	0	0	9379.76	11622.6	8263.85	10876.3	8597.42	11132.2	7122.45	6627.58	7503.57	8404.61	7739.72	8522.01	-	-
2,5-di-tert-Butyl-1,4-benzoquinone	C14H20O2	Aromatics	2460-77-7	220	205	220.146	1602.0	-	-	0	0	0	0	0	0	0	0	0	0	0	0	16299.7	20348.1	11918.7	12244.2	16633.9	13190	24072.7	18019.4	9050.48	9322.92	17519.5	12277.8	-	-
2,6,6-Trimethylcyclohexa-1,4-dienecarbAldehyde	C10H14O	Aldehyde	162376-82-1	121	91	150.104	1109.0	-	-	0	0	0	0	0	0	0	0	0	0	0	0	115998	291598	156239	138698	304605	160581	18479.7	22907	14587.1	2917.42	28468.6	2917.42	-	-
2,6,6-trimethyl-1-Cyclohexene-1-carboxaldehyde	C10H16O	Terpenoids	432-25-7	137	41	152.12	1226.9	tropical, saffron, herbal, clean, rose, sweet, tobacco, damascone, fruity	0.003	0	0	0	0	0	0	0	0	0	0	0	0	940990	814720	673538	423284	592314	411098	1.10975e+06	1.61408e+06	1.08305e+06	1.23535e+06	899823	1.19133e+06	C20425	-
2,6-DimethoxyamphetAmine	C11H17NO2	Amine	23690-14-4	44	152	195.126	1550.0	-	-	0	0	0	0	0	0	0	0	0	0	0	0	14434.1	13911.9	13525.1	16982.2	13243.7	12734.6	14204.2	15687.5	10825.1	12993	17986.4	14284.1	-	-
2,6-Octadienal, 3,7-dimethyl-, (E)-	C10H16O	Terpenoids	141-27-5	41	69	152.12	1270.0	citrus, lemon	0.028	0	0	0	0	0	0	0	0	0	0	0	0	39126.2	59781.1	48663.2	51673.8	65949.6	67437.1	49543.4	30137.4	45816.9	39788	50009.8	43566.5	C01499	-
2,6-Octadienenitrile, 3,7-dimethyl-, (Z)-	C10H15N	Nitrogen compounds	31983-27-4	134	41	149.12	1231.0	citral, lemon, aldehydic, metallic	-	0	0	0	0	0	0	0	0	0	0	0	0	12866.4	10663.4	14315.1	8213.82	11274.9	7456.25	21379.7	30799.8	21362.5	24919.1	17354.3	23539.2	-	-
2,6-Octadienoic acid, 3,7-dimethyl-, methyl ester	C11H18O2	Ester	2349-14-6	69	41	182.131	1323.0	-	-	0	0	0	0	0	0	0	0	0	0	0	0	38787.7	42460.7	45884.8	47339.8	61484.8	45158.7	54006.9	32751.7	51223.3	41966.6	46243.6	43507.6	-	-
2,6-Piperidinedione, 3-ethyl-	C7H11NO2	Heterocyclic compound	25115-69-9	126	113	141.079	1215.0	-	-	0	0	0	0	0	0	0	0	0	0	0	0	7919.5	8187.79	8696.89	1583.9	1583.9	9124.32	1583.9	1583.9	1583.9	12159.7	1583.9	1583.9	-	-
2,7-Octadiene-1,6-diol, 2,6-dimethyl-	C10H18O2	Terpenoids	64142-78-5	71	67	170.131	1361.0	-	-	0	0	0	0	0	0	0	0	0	0	0	0	19183	36922.1	20160.1	26327.2	50019.3	22360.9	41198.1	39729.3	19052.8	34242	19921	31281.7	C04433	ko00902,ko01110
2,7-Octadiene-1,6-diol, 2,6-dimethyl-, (Z)-	C10H18O2	Alcohol	103619-06-3	71	67	170.131	1361.0	-	-	0	0	0	0	0	0	0	0	0	0	0	0	19183	36922.1	20160.1	26327.2	50019.3	22360.9	41198.1	39729.3	19052.8	34242	19921	31281.7	-	-
2-Acetyl-5-methylfuran	C7H8O2	Heterocyclic compound	1193-79-9	109	124	124.052	1037.2	strong, musty, nutty, hay, coconut, coumarin, milky	40.87	0	0	0	0	0	0	0	0	0	0	0	0	6869.45	317265	236569	272946	458908	331326	200173	34347.3	62440.5	6869.45	6869.45	47121.6	-	-
2-Acetylpyrrolidine	C6H11NO	Heterocyclic compound	60026-20-2	70	43	113.084	1042.0	-	-	0	0	0	0	0	0	0	0	0	0	0	0	68371.6	79453.5	81363.6	75176	83778.5	74906.4	56929.8	65524.3	73427.3	77697.5	68747.1	67372.8	-	-
2-Butenoic acid, butyl ester	C8H14O2	Ester	7299-91-4	69	87	142.099	1046.0	-	-	0	0	0	0	0	0	0	0	0	0	0	0	9081.91	49562	66584.1	46335	68863.1	61717.6	81313.2	9081.91	46825.9	48043	61552	9081.91	-	-
2-Cyclohexen-1-ol, 3-methyl-6-(1-methylethyl)-, trans-	C10H18O	Terpenoids	16721-39-4	84	41	154.136	1208.0	herbal	-	0	0	0	0	0	0	0	0	0	0	0	0	20870.4	19948.7	19578.1	23596.5	28468.1	23505.3	24203.7	22086.7	24811.8	20150.9	23656.4	26010.2	C03039	-
2-Cyclopenten-1-one, 3-methyl-2-(2-pentenyl)-, (Z)-	C11H16O	Ketone	488-10-8	164	79	164.12	1395.0	woody, herbal, floral, spicy, jasmin, celery	0.00026	0	0	0	0	0	0	0	0	0	0	0	0	17479.9	15399.6	11250.4	10971.2	15907.5	12225.4	10978.6	5355.63	7556.27	3824.33	13167.3	3278.55	C08490	-
2-Decen-1-ol, (E)-	C10H20O	Alcohol	18409-18-2	57	41	156.151	1257.0	waxy, fresh air, citrus, rose, rue	-	0	0	0	0	0	0	0	0	0	0	0	0	187711	198636	229671	229494	259076	167462	208742	188218	275298	230265	198801	249257	-	-
2-Ethyl-1-dodecanol	C14H30O	Alcohol	19780-33-7	57	41	214.23	1591.0	-	-	0	0	0	0	0	0	0	0	0	0	0	0	12660.3	17685.1	12320.4	10279.2	15354.7	10135.3	14735.7	11825.4	7895.6	7425.92	11909.5	8999.07	-	-
2-Ethylhexyl acrylate	C11H20O2	Ester	103-11-7	112	70	184.146	1220.0	-	0.55	0	0	0	0	0	0	0	0	0	0	0	0	8885.59	8714.72	10342.8	9546.02	12758	10342.5	9410.46	7111.7	8136.18	8340.84	9262.36	9456.06	C19420	-
2-Furancarboxylic acid, octyl ester	C13H20O3	Ester	39251-88-2	113	95	224.141	1642.0	oily, waxy, earthy, mushroom, creamy, tallow	-	0	0	0	0	0	0	0	0	0	0	0	0	10607.8	13751.8	12651.8	15534.9	15376.7	10930.7	11708.9	4930.89	6772.26	4133.9	10139.3	4365.94	-	-
2-Furancarboxylic acid, tetrahydro-3-methyl-5-oxo-	C6H8O4	Heterocyclic compound	22073-04-7	71	99	144.042	1304.0	-	-	0	0	0	0	0	0	0	0	0	0	0	0	107096	136810	123083	144794	161493	132009	110035	97996.8	134600	126373	126188	136606	-	-
2-Furanmethanol, 5-ethenyltetrahydro-alpha,5-dimethyl-	C9H16O2	Heterocyclic compound	104188-13-8	141	93	156.115	1066.0	-	-	0	0	0	0	0	0	0	0	0	0	0	0	7595.39	7160.4	7444.25	7086.84	8013.83	7276.06	6526.18	6920.55	6577.34	7617.43	7391	6472.17	-	-
2-Heptanol, acetate	C9H18O2	Ester	5921-82-4	98	87	158.131	1043.0	-	0.89	0	0	0	0	0	0	0	0	0	0	0	0	21531.4	25225.4	26499.2	23899.4	26461.4	23704.8	18813	21268.6	23448.3	27014.4	21437.9	22713	-	-
2-Heptanone, 4,6-dimethyl-	C9H18O	Ketone	19549-80-5	58	85	142.136	1045.0	-	-	0	0	0	0	0	0	0	0	0	0	0	0	2032.71	13635.9	20203.9	13425.2	21040	17693.1	10163.6	2032.71	17661.2	13295.3	12535.5	16212.1	-	-
2-Methyl-1,3-dithiacyclopentane	C4H8S2	Heterocyclic compound	5616-51-3	120	105	120.007	1026.0	sulfury, alliaceous, smoky, savory, vegetable	0.02	0	0	0	0	0	0	0	0	0	0	0	0	31529.5	53660.4	44694.8	26098.2	50651.9	38007.1	27245.1	91326.5	32381.9	54176.9	37635.9	30292.2	-	-
2-Methyl-6-methyleneocta-2,7-dien-4-one	C10H14O	Terpenoids	539-70-8	83	55	150.104	1145.0	-	-	0	0	0	0	0	0	0	0	0	0	0	0	25914	28214.6	17338.3	10532.3	20469.9	16570.2	31644	41669.5	25068.6	30058.8	24075.8	34210.1	C20944	ko00902,ko01110
2-Methyl-7-exo-vinylbicyclo[4.2.0]oct-1(2)-ene	C11H16	Hydrocarbons	107914-89-6	148	91	148.125	1112.0	-	-	0	0	0	0	0	0	0	0	0	0	0	0	2188.67	2494.27	2475.75	3326.74	4369.6	3591.5	2620.56	2680.9	3535.64	3480.68	3252.34	3242.94	-	-
2-Methylindene	C10H10	Aromatics	2177-47-1	130	115	130.078	1055.0	-	-	0	0	0	0	0	0	0	0	0	0	0	0	12555	31194.7	23605.2	12491.6	22828.2	25459.9	30948.3	15605.1	23987.4	8457.58	23336.9	10861.2	-	-
(+)-Rosifoliol	C15H26O	Terpenoids	63891-61-2	59	149	222.198	1606.0	-	-	0	0	0	0	0	0	0	0	0	0	0	0	13217	12495.6	10159.3	10815.3	11930.3	8083.34	16214.9	6882.09	6813.18	4701.57	13597.9	3885.83	-	-
2-Nonanone, 3-(hydroxymethyl)-	C10H20O2	Ketone	67801-33-6	142	43	172.146	1093.0	fresh, sweet, green, weedy, earthy, herbal	-	0	0	0	0	0	0	0	0	0	0	0	0	123126	140720	132186	132010	157330	123504	170053	130389	130850	149396	169043	161339	-	-
2-Octanone	C8H16O	Ketone	111-13-7	128	58	128.12	991.0	earthy, weedy, natural, woody, herbal	0.06	0	0	0	0	0	0	0	0	0	0	0	0	22355.1	47605.9	31809.7	20862	35855.4	31339.7	9037.87	9688.78	4709.45	7969.63	12624.3	10065.5	-	-
2-Octen-1-ol, (E)-	C8H16O	Alcohol	18409-17-1	57	41	128.12	1067.6	green, citrus, vegetable, fatty	0.02	0	0	0	0	0	0	0	0	0	0	0	0	109855	126416	123335	96354.7	131633	118046	116470	96391.1	106808	89930.9	119454	108150	-	-
2-Octyl methylphosphonofluoridate	C9H20FO2P	Ester	22925-97-9	125	55	210.118	1306.0	-	-	0	0	0	0	0	0	0	0	0	0	0	0	7593.97	5884.46	9660.42	9859.59	8122.71	8374.58	11245.1	974.887	9155.75	4874.43	9857.16	5425.32	-	-
2-Pentanone, 4-hydroxy-4-methyl-	C6H12O2	Ketone	123-42-2	101	59	116.084	839.0	-	37.418	0	0	0	0	0	0	0	0	0	0	0	0	25271.9	29992.5	8090.06	8504.21	7268.76	4470.13	8250.64	894.027	11792.2	894.027	10079.8	18532.1	-	-
2-Phenylpropenal	C9H8O	Aromatics	4432-63-7	77	103	132.058	1152.0	-	-	0	0	0	0	0	0	0	0	0	0	0	0	1959.2	1959.2	12540.4	1959.2	1959.2	1959.2	1959.2	1959.2	1959.2	1959.2	13090.3	19841.3	-	-
2-Propenoic Acid, 3-(2-hydroxyphenyl)-	C9H8O3	Acid	583-17-5	118	146	164.047	1630.0	-	25	0	0	0	0	0	0	0	0	0	0	0	0	57465.4	156163	67890.5	62670.7	103610	76924.2	273.099	273.099	273.099	273.099	1365.5	273.099	C01772	ko00360,ko00999,ko01100,ko01110
2-Propenoic acid, 2-methyl-, 1,2-ethanediyl ester	C10H14O4	Ester	97-90-5	113	41	198.089	1323.0	-	-	0	0	0	0	0	0	0	0	0	0	0	0	53028.2	43672.9	69686.7	77634.6	64566.8	65941.4	56667.6	43280.2	62123.8	56599.6	70002.6	65145.2	-	-
2-Propenoic acid, 2-methyl-, 3,3,5-trimethylcyclohexyl ester	C13H22O2	Ester	7779-31-9	109	69	210.162	1353.0	-	-	0	0	0	0	0	0	0	0	0	0	0	0	12425	14174.5	9370.54	9962.37	11238.9	8221.64	12946.2	11170.1	7552.04	5578.55	10903.6	6085.06	-	-
2-Thiopheneacetic acid	C6H6O2S	Heterocyclic compound	1918-77-0	142	97	142.009	1266.1	-	22.6	0	0	0	0	0	0	0	0	0	0	0	0	4083.19	4832.7	5063.25	5102.66	7840.3	4993.9	5484.07	4017.33	5288.67	5716.61	4284.34	4677.71	C02595	-
Dihydroedulan II	C13H22O	Aromatics	41678-32-4	179	69	194.167	1318.0	-	-	0	0	0	0	0	0	0	0	0	0	0	0	22402.7	35482.4	26157	30951.1	31608.1	19002.1	21883.1	24411.3	23191.7	23686	17721	35261.2	-	-
(-)-Isolongifolene	C15H24	Terpenoids	1135-66-6	175	161	204.188	1391.0	woody, dusty, amber, incense	-	0	0	0	0	0	0	0	0	0	0	0	0	211312	268925	193599	181729	194733	207305	185959	82553.9	98143.9	58173.8	156675	52647.5	-	-
alpha-Cedrene epoxide	C15H24O	Terpenoids	29597-36-2	205	220	220.183	1585.0	-	-	0	0	0	0	0	0	0	0	0	0	0	0	25522.3	35815.2	17621.5	17523.6	24843	18788.2	30184.7	23921.5	12277.5	11030.8	22675.2	13279.6	-	-
2H-Pyran-2-one, 6-pentyl-	C10H14O2	Heterocyclic compound	27593-23-3	95	82	166.099	1453.0	tonka, lactonic, coconut, creamy, fatty, waxy	0.15	0	0	0	0	0	0	0	0	0	0	0	0	867701	1.55383e+06	199980	176129	208376	223817	547500	546105	354510	254666	557076	352396	-	-
2H-Pyran-2-one, tetrahydro-6-propyl-	C8H14O2	Heterocyclic compound	698-76-0	71	99	142.099	1288.0	coconut	0.42	0	0	0	0	0	0	0	0	0	0	0	0	134180	145216	170324	181526	227891	166659	175009	119085	81219.5	92403.4	169871	165069	-	-
3,4-Dimethoxytoluene	C9H12O2	Aromatics	494-99-5	152	137	152.084	1233.0	-	-	0	0	0	0	0	0	0	0	0	0	0	0	1.10043e+06	937674	767122	478660	686421	491035	1.29388e+06	1.85804e+06	1.25382e+06	1.4238e+06	1.04769e+06	1.35505e+06	-	-
3,4-Methylenedioxybenzyl acetate	C10H10O4	Ester	326-61-4	152	135	194.058	1514.0	sweet, floral, strawberry, jammy, hawthorn, metallic	-	0	0	0	0	0	0	0	0	0	0	0	0	6371.17	7550.08	4962.59	6294.17	6824.93	5431.19	4155.92	2548.26	2250.48	2288.32	3547.44	450.096	-	-
3,5,11-Eudesmatriene	C15H22	Terpenoids	193615-07-5	202	187	202.172	1495.0	-	-	0	0	0	0	0	0	0	0	0	0	0	0	6741.77	1248.76	7203.8	6689.3	1248.76	6498.48	14698.9	8337.09	13703.7	9925.02	14576.3	6563.1	-	-
3,5,9-Undecatrien-2-one, 6,10-dimethyl-	C13H20O	Ketone	141-10-6	192	124	192.151	1581.0	sweet, waxy, citrus, floral, balsamic, dry, dusty, powdery, spicy	0.8	0	0	0	0	0	0	0	0	0	0	0	0	12083	13357	8559.16	7978.6	11521.8	8622.87	13005.2	14237.1	7557.85	8426.81	9615.13	9052.52	-	-
3,5-Dimethyldodecane	C14H30	Hydrocarbons	107770-99-0	57	71	198.235	1285.0	-	-	0	0	0	0	0	0	0	0	0	0	0	0	124988	131661	154957	165988	206183	154576	161356	111179	159730	87105.8	152762	146851	-	-
3,6-Heptadien-2-ol, 2,5,5-trimethyl-, (E)-	C10H18O	Alcohol	26127-98-0	139	121	154.136	1000.0	-	-	0	0	0	0	0	0	0	0	0	0	0	0	10075.6	12534.6	8161.52	7298.32	10300.2	9074.61	13635.2	8737.31	8831.76	6265.8	10080.3	8980.51	-	-
3,7-Cyclodecadien-1-one, 3,7-dimethyl-10-(1-methylethylidene)-, (E,E)-	C15H22O	Terpenoids	6902-91-6	107	135	218.167	1694.0	-	-	0	0	0	0	0	0	0	0	0	0	0	0	191374	233400	135995	125776	143958	130946	191292	54605.7	87319.5	61056.4	189364	36060.9	-	-
3,7-Octadiene-2,6-diol, 2,6-dimethyl-	C10H18O2	Alcohol	13741-21-4	82	71	170.131	1193.0	-	-	0	0	0	0	0	0	0	0	0	0	0	0	1654.1	1654.1	1654.1	8270.5	1654.1	1654.1	1654.1	1654.1	1654.1	1654.1	16671	1654.1	-	-
3-Cyclohexene-1-carboxAldehyde, 4-(4-hydroxy-4-methylpentyl)-	C13H22O2	Aldehyde	31906-04-4	136	79	210.162	1687.0	floral, muguet, cyclamen, rhubarb, woody	-	0	0	0	0	0	0	0	0	0	0	0	0	5599.45	7085.69	5285.1	4813.58	8241.29	5577.35	7746.65	3951.75	3062.7	2762.74	6962.73	3216.21	-	-
Bisabolol	C15H26O	Terpenoids	23178-88-3	69	41	222.198	1625.0	-	-	0	0	0	0	0	0	0	0	0	0	0	0	421520	504236	321534	341135	469551	315841	480223	180906	175555	144469	372360	106818	-	-
3-Hexanone, 1-phenyl-	C12H16O	Ketone	29898-25-7	91	105	176.12	1427.0	-	-	0	0	0	0	0	0	0	0	0	0	0	0	9.37969e+06	1.32126e+07	1.00619e+07	9.27256e+06	9.19795e+06	1.14428e+07	7.38018e+06	6.1764e+06	4.47318e+06	3.16186e+06	6.77815e+06	3.44638e+06	-	-
3-Hexen-1-ol, (Z)-	C6H12O	Alcohol	928-96-1	82	67	100.089	856.5	fresh, green, grass, foliage, vegetable, herbal, oily	0.05	0	0	0	0	0	0	0	0	0	0	0	0	593223	1.64242e+06	878173	599611	2.89108e+06	4.23712e+06	48220.3	48220.3	48220.3	48220.3	48220.3	48220.3	C08492	ko00592,ko01110
3-Mercaptohexyl acetate	C8H16O2S	Ester	136954-20-6	116	55	176.087	1248.0	sulfury, grapefruit, fruity	2e-05	0	0	0	0	0	0	0	0	0	0	0	0	6635.32	7648.79	5722.95	6333.78	6568.51	7040.47	7813.2	7289.05	6738.93	6888.95	5912.09	6293.82	-	-
3-Methoxyphenyl acetone	C10H12O2	Ketone	3027-13-2	124	164	164.084	1413.0	-	-	0	0	0	0	0	0	0	0	0	0	0	0	153511	224507	169414	151271	152881	188095	122807	60427.1	43643.2	44022.4	90346.1	42838.6	-	-
3-Methyl-2-(2-methyl-2-butenyl)-furan	C10H14O	Heterocyclic compound	15186-51-3	135	150	150.104	1093.0	caramel, green, minty	0.08	0	0	0	0	0	0	0	0	0	0	0	0	35265.4	26784.7	20052	14741.9	27889.7	21987.2	42306.4	52067.2	46287.5	43712.6	30883	42706.6	-	-
3-Methylbenzothiophene	C9H8S	Heterocyclic compound	1455-18-1	147	148	148.035	1315.0	-	-	0	0	0	0	0	0	0	0	0	0	0	0	639889	1.06488e+06	803378	930667	1.1643e+06	664019	825393	940549	855418	873668	667072	1.31204e+06	-	-
3-Octanone	C8H16O	Ketone	106-68-3	128	57	128.12	986.0	fresh, herbal, lavender, sweet, mushroom	0.0013	0	0	0	0	0	0	0	0	0	0	0	0	22355.1	47605.9	31809.7	20862	35855.4	31339.7	9037.87	9688.78	4709.45	7969.63	12624.3	10065.5	C17145	-
3-Octen-2-one, 7-methyl-	C9H16O	Ketone	33046-81-0	140	55	140.12	1113.0	fatty, oily, lactonic, nutty, meaty, tallow, fatty	-	0	0	0	0	0	0	0	0	0	0	0	0	9116.79	1311.15	7671.44	1311.15	1311.15	1311.15	11234.7	14168.7	14689.8	18547.5	8227.33	13534.5	-	-
3-Phenylpropanol	C9H12O	Alcohol	122-97-4	117	91	136.089	1233.5	sweet, spicy, cinnamyl, mignonette, hyacinth, balsamic	0.42	0	0	0	0	0	0	0	0	0	0	0	0	15247.4	9421.4	17928.8	16388.9	18138.8	16694.6	19446.9	16913.2	16063.6	17067.1	16762.3	16059.1	-	-
3-n-Propyl-2-pyrazolin-5-one	C6H10N2O	Heterocyclic compound	29211-70-9	98	97	126.079	1071.0	-	-	0	0	0	0	0	0	0	0	0	0	0	0	5245.85	89646.2	34290.7	26229.2	34788.8	31083.2	80832	31659.2	30060.5	5245.85	84448.3	33585.8	-	-
3-p-Menthen-7-al	C10H16O	Aldehyde	27841-22-1	109	81	152.12	1169.0	-	-	0	0	0	0	0	0	0	0	0	0	0	0	6532.37	9027.41	6926.05	7381.64	7044.08	5978.97	973.579	973.579	4867.89	5984.6	6362	6548.7	-	-
4,4-Dimethyl-1,2,3,4-tetrahydro-gamma-carboline	C13H16N2	Heterocyclic compound	22315-87-3	200	185	200.131	1893.0	-	-	0	0	0	0	0	0	0	0	0	0	0	0	24107.1	38103.9	20112	15783.9	30161.5	22733.6	1881.28	1881.28	1881.28	1881.28	1881.28	1881.28	-	-
4,8-Methanoazulen-9-ol, decahydro-2,2,4,8-tetramethyl-, stereoisomer	C15H26O	Terpenoids	4586-22-5	109	135	222.198	1566.0	woody, spicy, earthy	-	0	0	0	0	0	0	0	0	0	0	0	0	64973.4	75158.9	53274.2	60180.1	70411.1	52123.4	132326	35725.3	33914.3	27475.8	56851	24048.8	-	-
4-(1-methylethyl)-Benzaldehyde	C10H12O	Terpenoids	122-03-2	133	105	148.089	1246.4	spicy, cumin, green, herbal	0.4	0	0	0	0	0	0	0	0	0	0	0	0	29491	30227.4	21418.1	14514.2	15925	18210.4	31382.4	30589.4	29942.7	26513.9	26457.8	29981.2	C06577	ko01100
4-Decenal, (E)-	C10H18O	Aldehyde	65405-70-1	84	41	154.136	1198.0	fresh, aldehydic, citrus, orange, mandarin, tangerine, green, fatty	0.025	0	0	0	0	0	0	0	0	0	0	0	0	23734.4	25971.7	29367.8	30655.4	31934.8	26969.2	33806	15384.8	30191.6	21316	30889	18979.9	-	-
4-Hexen-1-ol, 5-methyl-2-(1-methylethenyl)-, (R)-	C10H18O	Terpenoids	498-16-8	111	41	154.136	1170.0	herbal	3	0	0	0	0	0	0	0	0	0	0	0	0	8866.26	12460.6	7566.64	7844.37	8009.51	6330.93	14582.2	1266.19	9567.82	1266.19	14804	6891.66	-	-
4-Hexen-1-ol, 5-methyl-2-(1-methylethenyl)-, acetate	C12H20O2	Ester	25905-14-0	93	69	196.146	1270.0	-	-	0	0	0	0	0	0	0	0	0	0	0	0	83234.9	1446.45	1446.45	78229.8	1446.45	1446.45	10082.2	7835.84	7993.05	7232.24	9384.1	7958.64	-	-
4-Isopropyl-1-methylcyclohex-2-enol	C10H18O	Terpenoids	619-62-5	111	139	154.136	1126.0	herbal	-	0	0	0	0	0	0	0	0	0	0	0	0	3650.63	703.852	703.852	3519.26	6511.88	703.852	10350.5	703.852	3735.82	9360.02	5712.69	703.852	-	-
4-Piperidinone, 1,3-dimethyl-	C7H13NO	Heterocyclic compound	4629-80-5	127	126	127.1	1065.0	-	-	0	0	0	0	0	0	0	0	0	0	0	0	62003.7	70603.9	74437.1	66408.9	76085.5	65441.2	53921.1	61921	68127.6	73326.6	63327.2	63203.9	-	-
4-Sec-butyl-2-tert-butylphenol	C14H22O	Phenol	52184-13-1	177	206	206.167	1575.0	-	-	0	0	0	0	0	0	0	0	0	0	0	0	27356.9	27122.6	18856.8	21330.7	28647.6	17734.4	17760.6	5481.15	5838.3	5078.67	12764	4661.96	-	-
5'-Hydroxy-2',3',4'-trimethylacetophenone	C11H14O2	Ketone	13667-28-2	178	163	178.099	1589.0	-	-	0	0	0	0	0	0	0	0	0	0	0	0	12175.3	17077.8	10777	9071.5	12690.1	9182.37	13952.2	10804.7	5919.67	6075.12	11874.5	8250.57	-	-
5,9-Undecadien-2-ol, 6,10-dimethyl-	C13H24O	Alcohol	53837-34-6	109	69	196.183	1459.0	-	-	0	0	0	0	0	0	0	0	0	0	0	0	226767	2.29854e+06	319307	1.35589e+06	1.68772e+06	1.78159e+06	932970	792903	540557	386164	931590	494831	-	-
5-Ethylhydantoin	C5H8N2O2	Heterocyclic compound	15414-82-1	100	99	128.059	1087.0	-	-	0	0	0	0	0	0	0	0	0	0	0	0	81525.5	186614	71077.1	60831.5	66470.2	53384.7	59387.9	58565.2	52429.4	60193	62032.4	71059.2	-	-
5-Hepten-2-ol, 6-methyl-	C8H16O	Alcohol	1569-60-4	95	41	128.12	992.9	sweet, oily, green, coriander	20.008	0	0	0	0	0	0	0	0	0	0	0	0	6352.4	6352.4	6352.4	131320	6352.4	6352.4	6352.4	58384.4	41910.9	46877.6	6352.4	31762	C07288	-
5-Heptenal, 2,6-dimethyl-	C9H16O	Aldehyde	106-72-9	82	67	140.12	1055	fresh, ozonous, melon, fresh air, sweet, green	0.016	0	0	0	0	0	0	0	0	0	0	0	0	281091	281091	3.91547e+06	3.07522e+06	4.01734e+06	1.57577e+06	281091	3.97735e+06	3.56044e+06	3.72943e+06	1.40545e+06	2.05797e+06	-	-
5-Methyl-2-thiophenecarboxaldehyde	C6H6OS	Heterocyclic compound	13679-70-4	125	126	126.014	1118.0	sweet, almond, cherry, furfural, woody, acetophenone	0.001	0	0	0	0	0	0	0	0	0	0	0	0	10351.9	12304.8	4558.54	5258.36	14317.1	9483.46	19685.3	911.709	911.709	911.709	16722.3	911.709	-	-
5-Pyrimidinamine, 2-chloro-4-ethoxy-	C6H8ClN3O	Heterocyclic compound	54484-70-7	145	173	173.036	1448.0	-	-	0	0	0	0	0	0	0	0	0	0	0	0	10803.7	20077.8	11815.1	12055	15381.3	13305.1	18832	25751.1	12082.5	14533.7	22393.4	18975	-	-
5-Thiazoleethanol, 4-methyl-	C6H9NOS	Heterocyclic compound	137-00-8	113	112	143.04	1278.0	fatty, cooked, beefy, juice	0.1	0	0	0	0	0	0	0	0	0	0	0	0	92853.1	110017	121631	130751	156015	113085	119742	84577.7	120197	110843	123074	116207	C04294	ko00730,ko01100,ko01240
5-propan-2-ylbicyclo[3.1.0]hex-2-ene-2-carbAldehyde	C10H14O	Aldehyde	57129-54-1	79	107	150.104	1190.0	-	-	0	0	0	0	0	0	0	0	0	0	0	0	44617.1	55022.1	33716.3	30929.7	13121	36135.8	30975.1	15808.5	16492.3	2624.21	27634.1	2624.21	-	-
6-Octenoic Acid, 3,7-dimethyl-	C10H18O2	Acid	502-47-6	170	41	170.131	1314.0	green, grassy, smoky, fatty, floral	-	0	0	0	0	0	0	0	0	0	0	0	0	5498.46	4705.37	6346.44	7938.01	8371.7	4696.35	5642.4	3592.56	4910.93	5517.87	5074.62	5642.25	C16462	-
6-Undecanol	C11H24O	Alcohol	23708-56-7	83	55	172.183	1277.0	-	0.0086	0	0	0	0	0	0	0	0	0	0	0	0	62094.1	71918.5	55749.7	59488.6	77503.9	88876.1	60216.1	37443.1	52965.1	49534.1	58849.6	53019.1	-	-
6-bromo-2-Hexanone	C6H11BrO	Ketone	10226-29-6	99	55	177.999	1050.0	-	-	0	0	0	0	0	0	0	0	0	0	0	0	5810.94	5810.94	5810.94	35584.4	39181.9	36191.5	5810.94	5810.94	5810.94	38539.4	5810.94	5810.94	-	-
7-Octen-2-ol, 2,6-dimethyl-	C10H20O	Terpenoids	18479-58-8	59	41	156.151	1064.0	fresh, citrus, lime, floral, cologne, weedy	-	0	0	0	0	0	0	0	0	0	0	0	0	513.977	3823.54	5035.84	3997.84	4450.6	4245.92	6843.19	6319.48	5587.69	2569.88	6392.4	6076.66	-	-
8-Dodecen-1-ol, acetate, (E)-	C14H26O2	Ester	38363-29-0	67	82	226.193	1602.0	-	-	0	0	0	0	0	0	0	0	0	0	0	0	247107	284440	229447	241979	275327	223371	336983	128584	128234	105749	261978	75667.5	-	-
8-Isopropyl-1-methyltricyclo[4.4.0.02,7]dec-3-ene-3-carbAldehyde	C15H22O	Aldehyde	41610-68-8	175	91	218.167	1675.0	-	-	0	0	0	0	0	0	0	0	0	0	0	0	16747.9	19537.3	13454.9	14916.5	21947	13306.1	14598	6897.85	6691.12	4901.98	15245.6	4172.66	-	-
9-Dodecen-1-ol, acetate, (E)-	C14H26O2	Ester	35148-19-7	166	82	226.193	1607.0	-	-	0	0	0	0	0	0	0	0	0	0	0	0	35894.8	43898.7	26920.9	28148.8	40194.6	21007.2	34021	12248.1	15817.1	12550.9	24574.7	9259.38	-	-
Acetic Acid, [(1-thioxoethyl)thio]-	C4H6O2S2	Acid	17930-82-4	59	150	149.981	1412.0	-	-	0	0	0	0	0	0	0	0	0	0	0	0	33258.9	44408	29058.1	33153.3	31659.4	40126.8	25920.9	22079.7	13351	10752.8	24612.5	14523.2	-	-
Acetic acid, nonyl ester	C11H22O2	Ester	143-13-5	98	56	186.162	1309.0	waxy, clean, green, tropical, fruity	0.6	0	0	0	0	0	0	0	0	0	0	0	0	13305.5	16985.6	18268	16936.8	20386.9	15827.3	19215.7	3457.02	13402.1	19225.6	17433.1	18797.5	-	-
Acetophenone, 4'-hydroxy-	C8H8O2	Ketone	99-93-4	121	136	136.052	1455.0	mild, sweet, hawthorn, balsamic, mimosa	5.5	0	0	0	0	0	0	0	0	0	0	0	0	2.18032e+06	3.96413e+06	2.50317e+06	2.26271e+06	2.88664e+06	3.05094e+06	335022	258319	743771	511986	300664	158479	C10700	ko01100
Acetylpyrazine	C6H6N2O	Heterocyclic compound	22047-25-2	122	80	122.048	1023.0	popcorn, nutty, corn, chip, bread, crust, chocolate, hazelnut, coffee	0.01	0	0	0	0	0	0	0	0	0	0	0	0	568.526	568.526	568.526	6941.69	568.526	568.526	568.526	568.526	568.526	2842.63	568.526	568.526	-	-
Albene	C12H18	Hydrocarbons	38451-64-8	79	95	162.141	1159.0	-	-	0	0	0	0	0	0	0	0	0	0	0	0	17344.9	18925.5	10641.3	1690.54	9473.57	1690.54	25857.6	29059.3	15323.9	21765.7	11591	17057.3	-	-
Apiol	C12H14O4	Heterocyclic compound	523-80-8	222	207	222.089	1682.0	parsley, faint	610	0	0	0	0	0	0	0	0	0	0	0	0	3072.67	15363.3	3072.67	20694.6	25606.8	17293.7	22592.9	18013.5	18148.9	17109	20244.4	20603.2	C10429	-
Arecoline	C8H13NO2	Heterocyclic compound	63-75-2	140	96	155.095	1233.0	-	-	0	0	0	0	0	0	0	0	0	0	0	0	35756.6	37064.2	39814.8	16066.8	26907.7	26433.4	44899	22190.7	38445.1	42079	17254.9	21147	C10129	-
Asarone	C12H16O3	Aromatics	2883-98-9	208	193	208.11	1678.0	-	-	0	0	0	0	0	0	0	0	0	0	0	0	3329.32	3240.3	648.06	3556.02	3887.67	3530.24	648.06	648.06	3770.8	3747.39	648.06	6254.79	C17846	-
BenzAldehyde, 2,5-dimethyl-	C9H10O	Aldehyde	5779-94-2	134	133	134.073	1208.0	-	0.2	0	0	0	0	0	0	0	0	0	0	0	0	2139.96	17226.9	24942.8	16468.7	17058.4	16066.6	12701.4	10699.8	14389.9	14783.2	15393.4	19350.8	-	-
BenzAldehyde, 3,4-dimethoxy-	C9H10O3	Aldehyde	120-14-9	166	165	166.063	1489.0	sweet, woody, vanilla	-	0	0	0	0	0	0	0	0	0	0	0	0	88347.7	76149.3	83664.9	115323	114715	66945.7	120401	75331.8	80437	96328.6	103330	76375.8	C02201	-
BenzenAmine, 2,6-diethyl-	C10H15N	Amine	579-66-8	134	149	149.12	1342.0	-	-	0	0	0	0	0	0	0	0	0	0	0	0	25968.7	37394.3	20122.3	18307.5	19903.3	20518.7	16199.4	1512.09	8738	1512.09	16742.3	7560.45	C11001	-
BenzenAmine, N,N-dimethyl-	C8H11N	Amine	121-69-7	120	121	121.089	1101.0	-	0.012	0	0	0	0	0	0	0	0	0	0	0	0	11447.6	13697.2	14563.2	11996.8	16890.3	12060	12525.9	13318.4	10171.1	14523	14797.6	14308.2	C02846	-
Benzene, 1,1'-(1,3-propanediyl)bis-	C15H16	Aromatics	1081-75-0	92	91	196.125	1633.0	-	-	0	0	0	0	0	0	0	0	0	0	0	0	40324.8	49602.2	35490.7	40276.2	50383.8	34454.1	26690.2	9463.4	7449.02	8395.56	20210.5	6453.84	C14581	-
Benzene, 1,1'-[oxybis(methylene)]bis-	C14H14O	Aromatics	103-50-4	92	91	198.104	1650.0	fruity, cherry, fungal, plastic, mushroom	-	0	0	0	0	0	0	0	0	0	0	0	0	69427.2	61295.9	42986.3	47899.5	62355	42384.8	51347.8	21080.6	22772.9	16909.1	43099.6	13318.9	-	-
Benzene, 1,2,3,5-tetramethyl-	C10H14	Aromatics	527-53-7	119	134	134.11	1117.0	-	-	0	0	0	0	0	0	0	0	0	0	0	0	441480	201217	494929	453874	215762	471914	371374	429173	440069	436286	509022	548227	-	-
Benzene, 1,2,4,5-tetramethyl-	C10H14	Aromatics	95-93-2	119	134	134.11	1115.0	rancid, sweet	0.087	0	0	0	0	0	0	0	0	0	0	0	0	441480	201217	494929	453874	215762	471914	371374	429173	440069	436286	509022	548227	-	-
Benzene, 1,2-dichloro-4-methyl-	C7H6Cl2	Aromatics	95-75-0	125	160	159.985	1125.0	-	-	0	0	0	0	0	0	0	0	0	0	0	0	5591.56	5776.34	6552.24	4894.34	5542.44	6364.41	4672.06	6929.97	5548.12	6209.6	5996.68	6004.02	-	-
Benzene, 1,2-dinitro-	C6H4N2O4	Aromatics	528-29-0	168	92	168.017	1458.0	-	29	0	0	0	0	0	0	0	0	0	0	0	0	698.452	5177.12	4576.31	8576.48	8566.6	5960.55	5076.37	3492.26	5237.01	4235.16	6505.18	4579.29	-	-
Benzene, 1,3-bis(1-methylethyl)-	C12H18	Aromatics	99-62-7	147	119	162.141	1155.1	-	-	0	0	0	0	0	0	0	0	0	0	0	0	16563.2	31732.2	22884.2	23307.9	30620.5	15961	17448.1	22270	17338.5	3107.83	15539.1	23210.5	-	-
Benzene, 1-(1,5-dimethylhexyl)-4-methyl-	C15H24	Terpenoids	1461-02-5	105	119	204.188	1449.0	-	-	0	0	0	0	0	0	0	0	0	0	0	0	1.41688e+06	2.77258e+06	1.92533e+06	1.73318e+06	2.21492e+06	2.20486e+06	678017	824383	570354	397597	757882	531945	-	-
Benzene, 1-ethenyl-4-methoxy-	C9H10O	Aromatics	637-69-4	119	134	134.073	1156.0	sweet	-	0	0	0	0	0	0	0	0	0	0	0	0	123385	157273	124946	123910	161636	129696	120867	132786	108625	141845	136576	172678	-	-
Benzene, 1-methoxy-2-nitro-	C7H7NO3	Aromatics	91-23-6	77	106	153.043	1368.0	-	-	0	0	0	0	0	0	0	0	0	0	0	0	50001.5	90328.8	42734.9	43539.4	73807.2	44168.5	40104.7	24477.7	30066.1	18392.1	30963.3	16127.7	C19270	-
Benzene, 1-methyl-3,5-dinitro-	C7H6N2O4	Aromatics	618-85-9	182	89	182.033	1551.0	-	-	0	0	0	0	0	0	0	0	0	0	0	0	9131.69	5015.48	7417.05	6373.78	5712.3	5315.69	12210.3	7272.92	5380.27	4841.21	8888.38	7251.25	C19410	-
Benzene, 1-methyl-4-nitro-	C7H7NO2	Aromatics	99-99-0	91	137	137.048	1212.0	-	0.003	0	0	0	0	0	0	0	0	0	0	0	0	178720	149557	141302	83375.9	120243	108484	205990	323677	202085	227181	168114	221785	-	-
Benzeneacetic Acid, 4-hydroxy-	C8H8O3	Acid	156-38-7	152	107	152.047	1551.0	-	20	0	0	0	0	0	0	0	0	0	0	0	0	74505.9	70324.3	14386.4	45026.4	16670.8	15453.6	112818	204903	87391	94126.9	86506.6	94391.8	C00642	ko00350,ko00360,ko01100
Benzenemethanol, alpha-methyl-	C8H10O	Alcohol	98-85-1	79	107	122.073	1061.2	fresh, sweet, gardenia, hyacinth	0.479	0	0	0	0	0	0	0	0	0	0	0	0	38103.1	71172.6	49368.5	52266.2	74328.7	54245.3	58418.9	4123.61	23860.2	25108.1	50646.5	20618	C07112	-
Benzenemethanol, 4-methyl-	C8H10O	Alcohol	589-18-4	107	122	122.073	1106.0	mild, floral	-	0	0	0	0	0	0	0	0	0	0	0	0	15917.8	33141	21847.3	23491.9	38315	21629.1	2469.67	2469.67	2469.67	2469.67	2469.67	2469.67	C06757	ko01100
Benzoic acid, 1-methylethyl ester	C10H12O2	Ester	939-48-0	105	77	164.084	1217.0	sweet, fruity, floral, balsamic	-	0	0	0	0	0	0	0	0	0	0	0	0	47990.4	38949.5	35817.9	21481.4	31546.2	28328.9	55360.3	79464.5	53582.1	60817	44616	59949.1	-	-
Benzoic acid, methyl ester	C8H8O2	Ester	93-58-3	105	77	136.052	1097.7	phenol, wintergreen, almond, floral, canga	0.00052	0	0	0	0	0	0	0	0	0	0	0	0	102348	137158	131945	86541.2	140249	95235.5	87901.4	108948	68056.4	101169	114605	88375.1	C20645	-
Benzothiazole	C7H5NS	Heterocyclic compound	95-16-9	108	135	135.014	1228.0	meaty, vegetable, brown, cooked, beefy, coffee	0.08	0	0	0	0	0	0	0	0	0	0	0	0	34161.9	30227.7	27971	15950.6	23858	20859.7	39811.2	58820.8	38914.4	44197	33080	44135.5	-	-
Benzyl angelate	C12H14O2	Ester	37526-87-7	91	83	190.099	1446.0	-	-	0	0	0	0	0	0	0	0	0	0	0	0	1.31563e+06	3.38019e+06	1.94369e+06	1.80139e+06	2.41269e+06	2.55746e+06	1.6583e+06	1.44595e+06	902919	604235	1.65206e+06	911001	-	-
Benzylamine	C7H9N	Amine	100-46-9	106	107	107.073	1014	-	3000	0	0	0	0	0	0	0	0	0	0	0	0	18541.2	23284.7	18077	15606.9	21582.1	28545.9	12946.2	20090.6	1025.79	16941.7	5128.96	14447.4	C15562	-
Bicyclo[2.2.1]hept-2-ene, 1,7,7-trimethyl-	C10H16	Terpenoids	464-17-5	93	121	136.125	908.0	-	-	0	0	0	0	0	0	0	0	0	0	0	0	48280.8	113685	90301.7	68704.6	94166.4	82027.8	5800.31	5800.31	5800.31	5800.31	5800.31	5800.31	-	-
Bicyclo[2.2.1]heptan-2-ol, 1,7,7-trimethyl-, formate, endo-	C11H18O2	Ester	7492-41-3	95	121	182.131	1226.0	green, earthy, herbal, balsamic, pine	-	0	0	0	0	0	0	0	0	0	0	0	0	172318	150661	134090	81654.6	115215	98904.8	201660	315059	197946	221935	164347	216784	-	-
Bicyclo[3.1.1]hept-2-ene-2-carboxylic acid, 6,6-dimethyl-	C10H14O2	Terpenoids	19250-17-0	123	79	166.099	1359.0	-	-	0	0	0	0	0	0	0	0	0	0	0	0	7025.91	11124.9	6092.53	5570.08	6460.98	7233.38	5794.54	4415.5	3580.46	2328.54	5268.97	2500.71	C11940	-
Oxypinone	C10H16O2	Ketone	10136-65-9	71	99	168.115	1256.0	-	-	0	0	0	0	0	0	0	0	0	0	0	0	203983	176739	160037	254776	205010	150713	226736	171096	217026	205551	217553	199708	-	-
rans-β-bergamotene	C15H24	Terpenoids	55123-21-2	119	93	204.188	1446.0	-	-	0	0	0	0	0	0	0	0	0	0	0	0	920940	922264	1.16472e+06	542779	688528	1.43576e+06	734594	551977	407284	385557	900965	379569	-	-
Butanoic acid, 1-methylhexyl ester	C11H22O2	Ester	39026-94-3	41	71	186.162	1218.0	fruity, green, vegetable, cheese, walnut	1.2	0	0	0	0	0	0	0	0	0	0	0	0	14662	12536.3	15516.2	14401.1	17384.3	14921.6	15750.2	10377.2	14462.4	11557.3	13397.3	13353.2	-	-
Butanoic acid, 2-methyl-, 2-methylpropyl ester	C9H18O2	Ester	2445-67-2	85	57	158.131	1004.0	sweet, fruity	0.043	0	0	0	0	0	0	0	0	0	0	0	0	52578.2	58907.5	47439.9	46012.1	52744	45970.3	35060.2	42171.2	43387.9	43823.8	43920.1	40788	-	-
Butanoic acid, 2-methyl-, pentyl ester	C10H20O2	Ester	68039-26-9	103	57	172.146	1142.0	apple, fruity, tropical	0.0086	0	0	0	0	0	0	0	0	0	0	0	0	2051.68	2051.68	13277.2	13566.4	15009.7	2051.68	11825.8	16319.2	11247.5	11839.4	10811.3	16138.8	-	-
Butanoic acid, 2-pentenyl ester, (Z)-	C9H16O2	Ester	42125-13-3	71	43	156.115	1091.0	-	-	0	0	0	0	0	0	0	0	0	0	0	0	1.57892e+06	2.22263e+06	2.15788e+06	1.59149e+06	2.32424e+06	1.61312e+06	1.91685e+06	1.59136e+06	1.51783e+06	1.51043e+06	2.16358e+06	1.8783e+06	-	-
Butanoic acid, 4-hexenyl ester, (Z)-	C10H18O2	Ester	69727-41-9	67	82	170.131	1203.0	-	-	0	0	0	0	0	0	0	0	0	0	0	0	11654.7	2330.93	25500.1	23361.5	37981.4	39613	22477.4	2330.93	2330.93	2330.93	21675.9	2330.93	-	-
Butanoic acid, cyclopentyl ester	C9H16O2	Ester	6290-13-7	89	43	156.115	1126.0	-	-	0	0	0	0	0	0	0	0	0	0	0	0	116697	1.78115e+06	872781	874864	1.88023e+06	956604	116697	116697	116697	116697	116697	116697	-	-
Butyl caprate	C14H28O2	Ester	30673-36-0	56	41	228.209	1590.0	whiskey	-	0	0	0	0	0	0	0	0	0	0	0	0	9696.68	12963.8	8878.14	7245.33	9882.9	7994.09	23183.5	28458.2	5454.44	5401.86	9901.4	6870.19	-	-
Carveol	C10H16O	Terpenoids	99-48-9	119	91	152.12	1219.0	minty, spearmint, cool, green, herbal, caraway, spicy	-	0	0	0	0	0	0	0	0	0	0	0	0	120648	102393	93455	52012.6	82494.3	53911.8	138165	206926	136531	154864	116875	153088	-	-
CinnamAldehyde, alpha-pentyl-	C14H18O	Aldehyde	122-40-7	117	129	202.136	1661.4	sweet, floral, oily, fruity, herbal, jasmin	-	0	0	0	0	0	0	0	0	0	0	0	0	26287.2	21416	21343.4	24447.5	34852	24873.7	25299.7	6525.27	12801.2	1305.05	22257	11644	C12288	-
Citral	C10H16O	Terpenoids	5392-40-5	69	41	152.12	1273	sharp, lemon, sweet	0.1	0	0	0	0	0	0	0	0	0	0	0	0	113432	172271	92906.7	96690.4	127324	159061	95262.2	59848.7	88470.5	80645	97030.1	85486.3	C01499	-
Coumarin	C9H6O2	Heterocyclic compound	91-64-5	146	118	146.037	1447.6	sweet, hay, tonka, new-mown hay	0.01	0	0	0	0	0	0	0	0	0	0	0	0	6512.77	8355.97	5504.94	6527.96	8546.29	5572.64	5030.85	375.091	2610.05	1875.45	375.091	375.091	C05851	ko00999,ko01110
CyclohexanAmine, N-cyclohexyl-	C12H23N	Amine	101-83-7	138	56	181.183	1443.0	-	-	0	0	0	0	0	0	0	0	0	0	0	0	7817.26	16703.1	9059.79	9550.46	11868.9	11119.1	10172.2	8632.69	5870.65	5834.79	9530.1	7496.95	-	-
Cyclohexane, 1-(1,5-dimethylhexyl)-4-methyl-	C15H30	Hydrocarbons	29799-19-7	97	96	210.235	1461.0	-	-	0	0	0	0	0	0	0	0	0	0	0	0	64145.1	15841.8	70705.9	85029.7	98812.1	15192.6	71869.7	55701.6	46644	46053.2	72543.2	48838.3	-	-
Cyclohexane, 1-methylene-4-(1-methylethenyl)-	C10H16	Terpenoids	499-97-8	136	79	136.125	1004.0	-	-	0	0	0	0	0	0	0	0	0	0	0	0	45133.3	38386.7	40022.4	36355.2	52116.6	49983.6	73887.5	32338.8	31943.2	5911.99	49782	49798.6	-	-
Cyclohexanemethanol, alpha,alpha-dimethyl-4-methylene-	C10H18O	Alcohol	7299-42-5	59	81	154.136	1166.0	-	-	0	0	0	0	0	0	0	0	0	0	0	0	634909	654891	451791	530382	661900	599282	425036	499392	488491	239926	483951	263633	-	-
Cyclohexanol, 2,6-dimethyl-	C8H16O	Alcohol	5337-72-4	68	71	128.12	1112.0	-	-	0	0	0	0	0	0	0	0	0	0	0	0	29544	48766.4	26483.5	33608.7	44421.5	38138.7	74878.5	130534	72845.1	100279	43926.7	78879.5	-	-
Cyclohexanol, 3,5-dimethyl-	C8H16O	Alcohol	5441-52-1	71	95	128.12	1030.0	-	-	0	0	0	0	0	0	0	0	0	0	0	0	889118	639264	721589	537287	591335	578014	570874	12063.7	702768	60318.3	12063.7	12063.7	-	-
Cyclohexene, 1-methoxy-	C7H12O	Aromatics	931-57-7	112	84	112.089	1014.0	herbal, spice	-	0	0	0	0	0	0	0	0	0	0	0	0	4591.75	4591.75	4591.75	33360	4591.75	4591.75	26770.5	24971.1	27759	22958.8	29344.2	34136.3	-	-
Cyclohexene, 2-ethenyl-1,3,3-trimethyl-	C11H18	Hydrocarbons	5293-90-3	135	93	150.141	1105.0	-	-	0	0	0	0	0	0	0	0	0	0	0	0	7846.14	8429.53	8683.06	7565.95	1094.7	7414.33	6623.18	7944.71	5473.49	1094.7	9898.87	7450.1	-	-
σ-Elemene	C15H24	Terpenoids	20307-84-0	121	93	204.188	1338.0	sweet, herbal, woody	-	0	0	0	0	0	0	0	0	0	0	0	0	80965.9	138459	94236.4	84098.7	101951	103231	71872.9	24463.3	42751.3	23956	59968.6	17756.5	-	-
Cyclopenta[c]pentalen-3(3aH)-one, octahydro-1,2,3a,6-tetramethyl-	C15H24O	Ketone	120052-69-9	136	121	220.183	1564.0	-	-	0	0	0	0	0	0	0	0	0	0	0	0	10844.7	19219.5	12651.8	15238.1	18715.3	5789.93	17357.6	9404.69	8091.38	6873.64	14365.7	5851.73	-	-
Cyclopentanone, 2-(2-hexenyl)-	C11H18O	Ketone	34687-46-2	84	41	166.136	1320.0	oily, jasmin, coconut, milky, dairy, floral	-	0	0	0	0	0	0	0	0	0	0	0	0	55056.8	63562.8	71513.1	77603.6	95428.9	68394.3	83310.6	45557.9	69497.4	56154.4	72398.6	64119.5	-	-
Dauca-4(11),8-diene	C15H24	Terpenoids	395070-76-5	136	121	204.188	1532.0	-	-	0	0	0	0	0	0	0	0	0	0	0	0	36222.1	49200	31983.5	24577.1	36233	31413	26281.1	7564.37	14795.5	10008.3	26593.5	3954.47	-	-
Decanal	C10H20O	Aldehyde	112-31-2	112	41	156.151	1206.4	sweet, aldehydic, waxy, orange peel, citrus, floral	0.0001	0	0	0	0	0	0	0	0	0	0	0	0	26633.3	28026.6	32947.4	34250	41433.4	31221.6	27451	22433.3	28919.2	25446.2	30239.8	32713.6	C12307	-
Decane	C10H22	Hydrocarbons	124-18-5	57	43	142.172	1000.0	alkane	10	0	0	0	0	0	0	0	0	0	0	0	0	20015.9	20015.9	141625	123633	153223	141842	100080	121073	122217	116280	116919	114921	-	-
Decane, 2,3,5-trimethyl-	C13H28	Hydrocarbons	62238-11-3	57	43	184.219	1411.0	-	-	0	0	0	0	0	0	0	0	0	0	0	0	470294	657123	482955	372971	362922	428293	340757	290980	220859	149766	314017	199594	-	-
Decane, 2,4-dimethyl-	C12H26	Hydrocarbons	2801-84-5	85	57	170.203	1106.0	-	-	0	0	0	0	0	0	0	0	0	0	0	0	145447	209669	153439	72623.6	84963.1	76656.1	160896	182916	125543	245887	156446	176451	-	-
Decane, 4-methyl-	C11H24	Hydrocarbons	2847-72-5	112	71	156.188	1060.0	pungent	-	0	0	0	0	0	0	0	0	0	0	0	0	21070.4	23000.2	22030.3	20077.5	25574.5	75273	21142.5	21804	19164.3	22610.1	23731.3	21862.2	-	-
Decane, 5-methyl-	C11H24	Hydrocarbons	13151-35-4	57	43	156.188	1057.0	-	-	0	0	0	0	0	0	0	0	0	0	0	0	357354	403686	409894	264698	430999	386291	613326	333489	385120	275124	358544	349802	-	-
Decanoic acid, methyl ester	C11H22O2	Ester	110-42-9	74	87	186.162	1326.0	oily, wine, fruity, floral	0.0043	0	0	0	0	0	0	0	0	0	0	0	0	181749	297160	219733	256596	266171	151281	190581	215248	196715	199398	152388	305565	-	-
Dicyandiamide	C2H4N4	Nitrogen compounds	461-58-5	84	68	84.044	866.0	-	-	0	0	0	0	0	0	0	0	0	0	0	0	42225.1	42225.1	385721	363202	376954	301195	211144	351612	291638	359784	211126	233670	-	-
Diphenyl ether	C12H10O	Ether	101-84-8	170	141	170.073	1409.7	green, phenol, floral, rose, geranium, cortex, metallic, medicinal	0.015	0	0	0	0	0	0	0	0	0	0	0	0	1297.96	1522.74	2238.38	2898.18	2617.08	1424.39	1867.42	3120.82	2126.37	2089.69	1515.47	1658.51	C07733	ko01100
Dodecane	C12H26	Hydrocarbons	112-40-3	170	71	170.203	1200.0	alkane	10	0	0	0	0	0	0	0	0	0	0	0	0	49290.7	54107.1	51549.7	53447.3	61305.4	52054.8	49481	36509.6	45650.1	47151.1	47405.3	43453.5	C08374	-
Dodecane, 1-iodo-	C12H25I	Halogenated hydrocarbons	4292-19-7	155	71	296.1	1635.0	-	-	0	0	0	0	0	0	0	0	0	0	0	0	11062.8	13793	12601.3	2701.18	16632.1	11452	1755.7	5050.09	3602.23	3682.3	4831.84	2897.69	-	-
Dodecane, 2,6,11-trimethyl-	C15H32	Hydrocarbons	31295-56-4	212	71	212.25	1275.0	-	-	0	0	0	0	0	0	0	0	0	0	0	0	18414.1	17819.4	19763.8	18881.3	26513.5	22524.7	20249	14717.3	19606.9	17454.1	19674.2	17819.3	-	-
Dodecane, 3-methyl-	C13H28	Hydrocarbons	17312-57-1	155	71	184.219	1271.0	-	-	0	0	0	0	0	0	0	0	0	0	0	0	88717.8	101716	112072	120512	143680	106957	112419	65584.4	96227.8	87568.5	113232	94671.4	-	-
Dodecane, 4,6-dimethyl-	C14H30	Hydrocarbons	61141-72-8	57	71	198.235	1325.0	-	-	0	0	0	0	0	0	0	0	0	0	0	0	211062	229544	260257	296116	366559	262800	315091	177753	263246	231970	267450	232877	-	-
Dodecane, 5,8-diethyl-	C16H34	Hydrocarbons	24251-86-3	57	41	226.266	1572.0	-	-	0	0	0	0	0	0	0	0	0	0	0	0	8764.74	11232.7	8830.93	11385.6	13018.4	7809.1	6776.3	5322.93	4438.9	5087.1	8432.72	887.78	-	-
Ethanol, 2-(3,3-dimethylcyclohexylidene)-, (Z)-	C10H18O	Alcohol	26532-23-0	121	41	154.136	1267.0	-	-	0	0	0	0	0	0	0	0	0	0	0	0	33446.4	738.292	58084.9	24302.9	54538.8	54844.6	5649.4	4236.67	5029.5	3922.28	3691.46	4088	-	-
Ethanone, 1-(2,4-dihydroxyphenyl)-	C8H8O3	Ketone	89-84-9	137	152	152.047	1538.4	-	-	0	0	0	0	0	0	0	0	0	0	0	0	266538	240534	184778	122321	158810	161798	359593	672081	285036	304719	264614	305476	C03663	-
Ethanone, 1-(2,4-dimethylphenyl)-	C10H12O	Ketone	89-74-7	133	105	148.089	1253.0	floral, woody, sweet, mimosa, minty	-	0	0	0	0	0	0	0	0	0	0	0	0	29491	30227.4	21418.1	14514.2	15925	18210.4	31382.4	30589.4	29942.7	26513.9	26457.8	29981.2	-	-
Ethyl 2-hexenoate, trans-	C8H14O2	Ester	27829-72-7	56	99	142.099	1049.0	green, fruity, tropical, juicy, papaya, quince, winey, rummy, orange, vegetable	0.14	0	0	0	0	0	0	0	0	0	0	0	0	9887.97	53010.2	73383.8	49439.9	76232.2	68809.3	9887.97	9887.97	9887.97	50300.8	9887.97	9887.97	-	-
Farnesene epoxide, E-	C15H24O	Terpenoids	83637-40-5	41	119	220.183	1624.0	-	0.41	0	0	0	0	0	0	0	0	0	0	0	0	88324.2	121651	79505.3	86264	113642	78769.4	115303	49253.3	50347	36410	90897	26726.8	-	-
Fenchol	C10H18O	Terpenoids	1632-73-1	93	80	154.136	1117.9	camphor, borneol, pine, woody, dry, sweet, lemon	0.05	0	0	0	0	0	0	0	0	0	0	0	0	1.08757e+06	2.49627e+06	1.2258e+06	1.08783e+06	2.63109e+06	1.28427e+06	158022	142880	23909.4	23909.4	23909.4	119547	C02344	ko00902,ko01110
Formamide, N-phenyl-	C7H7NO	Amine	103-70-8	121	93	121.053	1221.0	-	480	0	0	0	0	0	0	0	0	0	0	0	0	31323.5	27705.4	33960.1	19954.9	19393.5	17866.3	51533.5	74863	49956.2	56908.5	43479.8	56068.7	-	-
Furan, 2-(1,2-diethoxyethyl)-	C10H16O3	Heterocyclic compound	14133-54-1	125	97	184.11	1269.0	-	-	0	0	0	0	0	0	0	0	0	0	0	0	6903.66	11015.8	9017.24	9765.55	10665.1	8439.54	9674.16	5223	7091.32	8323.68	8530.5	8382.11	-	-
Furan, 2-(1-pentenyl)-, (E)-	C9H12O	Heterocyclic compound	20992-69-2	107	136	136.089	1000.0	roasted	1	0	0	0	0	0	0	0	0	0	0	0	0	31969.2	27732.9	26823.6	18179.2	31658.9	34616.8	43525.5	21764.4	19174	2194.44	30237.2	32883.1	-	-
Furan, 2-butyltetrahydro-	C8H16O	Heterocyclic compound	1004-29-1	71	43	128.12	1004.0	-	-	0	0	0	0	0	0	0	0	0	0	0	0	56236	76847.5	57879.3	59529.2	61713.4	58893.9	44648.1	46872.5	46063.2	54566.6	51475.5	50858.1	-	-
Furan, 2-hexyl-	C10H16O	Heterocyclic compound	3777-70-6	152	81	152.12	1095.0	-	-	0	0	0	0	0	0	0	0	0	0	0	0	8196.04	9719.5	9396.65	11399.6	13612.6	13539.7	71293.8	28541.8	19099.5	68407.7	43657.7	8822.98	-	-
Furan, 2-pentyl-	C9H14O	Heterocyclic compound	3777-69-3	81	82	138.104	992.7	fruity, green, earthy, beany, vegetable, metallic	0.006	0	0	0	0	0	0	0	0	0	0	0	0	183326	182735	150694	156267	186671	156006	300003	247614	226845	116799	205295	245400	-	-
Geranyl formate	C11H18O2	Ester	105-86-2	69	41	182.131	1301.0	fresh, rose, neroli, tea, rose, green	0.2	0	0	0	0	0	0	0	0	0	0	0	0	15693.6	2600.14	17402.7	21558.8	17759.7	15336.9	18301.1	13000.7	13960.5	17251.4	13458.1	14297.8	C12294	-
Glycylsarcosine	C5H10N2O3	Acid	29816-01-1	71	128	146.069	1319.0	-	-	0	0	0	0	0	0	0	0	0	0	0	0	261521	282936	324374	368585	440256	311134	367876	216167	326226	286180	323094	295247	-	-
GrAmine	C11H14N2	Heterocyclic compound	87-52-5	130	131	174.116	1620.0	-	-	0	0	0	0	0	0	0	0	0	0	0	0	36289	98911.2	44333.6	40154.7	64947.2	49604.5	1975.62	395.124	395.124	395.124	2088.08	395.124	C08304	ko00999,ko01110
Heptane, 1,1-dimethoxy-	C9H20O2	Hydrocarbons	10032-05-0	75	55	160.146	1072.0	green, privet, fruity, tropical, orange	-	0	0	0	0	0	0	0	0	0	0	0	0	3597.71	4239.74	3706.98	4420.63	4315.4	5227.78	3938.34	3225.01	3384.29	4027.83	4018.74	4126.37	-	-
Heptane, 2,2,4,6,6-pentamethyl-	C12H26	Hydrocarbons	13475-82-6	57	56	170.203	990.0	-	-	0	0	0	0	0	0	0	0	0	0	0	0	94876.5	649919	549426	384429	530599	372465	432454	375379	275667	122298	507861	387037	-	-
Heptanoic acid, anhydride	C14H26O3	Others	626-27-7	113	85	242.188	1676.0	-	-	0	0	0	0	0	0	0	0	0	0	0	0	1827.49	2463.33	2893.51	4295.9	4619.01	3673.24	4040.42	1495.34	2214.24	1642.46	3295.46	2080.83	-	-
Heptanoic acid, ethyl ester	C9H18O2	Ester	106-30-9	88	43	158.131	1097.8	fruity, pineapple, cognac, rummy, wine	0.002	0	0	0	0	0	0	0	0	0	0	0	0	22144.4	47966.6	16669.6	17440.6	27234.1	24028.4	17230.2	18226.6	15133.1	17220.9	17793	20870.4	-	-
Heptanoic acid, methyl ester	C8H16O2	Ester	106-73-0	74	87	144.115	1024.4	sweet, fruity, green, orris, waxy, floral, berry	0.004	0	0	0	0	0	0	0	0	0	0	0	0	19681.8	255677	360641	243900	213600	210127	348928	19681.8	19681.8	98409.1	19681.8	19681.8	-	-
Hexadecane, 7,9-dimethyl-	C18H38	Hydrocarbons	21164-95-4	57	71	254.297	1682.0	-	-	0	0	0	0	0	0	0	0	0	0	0	0	12323.9	12430.2	11459.6	18999.4	21837.2	12444.6	13923.4	7056.63	9754.34	7702.49	13577	8490.52	-	-
Hexanoic acid, 3-hexenyl ester	C12H22O2	Ester	84434-19-5	82	67	198.162	1386.0	-	-	0	0	0	0	0	0	0	0	0	0	0	0	126994	160881	118153	109620	120528	119787	109073	47515.5	54099.7	33662.6	90162.6	29342.9	-	-
Hexanoic acid, 3-methyl-2-butenyl ester	C11H20O2	Ester	76649-22-4	99	68	184.146	1284.0	fruity, green, cheese	-	0	0	0	0	0	0	0	0	0	0	0	0	99386.3	115969	128915	134827	171195	124644	129327	87716.8	120334	111371	128972	117503	C13422	-
Hexanoic acid, butyl ester	C10H20O2	Ester	626-82-4	56	99	172.146	1189.3	fruity, pineapple, berry, apple, juicy, green, winey, waxy, cognac, soapy	0.7	0	0	0	0	0	0	0	0	0	0	0	0	30093.9	32285	34958.1	38374	40483	33752	32928.9	28027.6	36343.1	38792.7	33309.3	33268.9	-	-
Hexanoic acid, cyclopentyl ester	C11H20O2	Ester	5413-59-2	99	41	184.146	1325.0	-	-	0	0	0	0	0	0	0	0	0	0	0	0	34549.5	42584.5	63307.1	74540.4	63288.3	43758.5	55541.9	43713.1	63307.3	52011.2	48206.6	60871.5	-	-
Hexanoic acid, pentyl ester	C11H22O2	Ester	540-07-8	70	99	186.162	1287.0	sweet, green, fruity, estery, pineapple, apple, pear, fatty	13.802	0	0	0	0	0	0	0	0	0	0	0	0	24848.4	27207.7	32356.1	34887.4	41453.3	29621	33564.7	21806	31547.5	29362.7	32291.3	30443.2	-	-
Ibuprofen	C13H18O2	Acid	15687-27-1	161	163	206.131	1626.0	-	-	0	0	0	0	0	0	0	0	0	0	0	0	609809	732883	490805	488819	700874	444492	713911	301402	256751	270671	543251	186667	C01588	-
Indane	C9H10	Aromatics	496-11-7	117	118	118.078	1029.0	-	0.01	0	0	0	0	0	0	0	0	0	0	0	0	18977.1	27917.8	24116.1	13541.2	31670.8	18862.7	25793.6	52907.4	22111.5	61876.3	17169.9	29801.1	-	-
Iridomyrmecin	C10H16O2	Terpenoids	485-43-8	95	109	168.115	1463.0	-	-	0	0	0	0	0	0	0	0	0	0	0	0	867701	271641	199980	176129	208376	223817	21440.3	21440.3	21440.3	254666	21440.3	21440.3	C09786	-
Isobutyl isovalerate	C9H18O2	Ester	589-59-3	85	57	158.131	1005.0	sweet, fruity, apple, raspberry, green, banana	0.034	0	0	0	0	0	0	0	0	0	0	0	0	52578.2	58907.5	47439.9	46012.1	52744	45970.3	35060.2	42171.2	43387.9	43823.8	43920.1	40788	-	-
Limonene	C10H16	Terpenoids	138-86-3	68	93	136.125	1026.0	citrus, herbal, terpene, camphor	0.01	0	0	0	0	0	0	0	0	0	0	0	0	281195	1.71603e+06	2.55807e+06	1.53406e+06	1.44199e+06	1.42893e+06	2.27365e+06	281195	281195	281195	281195	281195	C06078	-
Megastigmatrienone	C13H18O	Ketone	38818-55-2	190	148	190.136	1473.0	-	-	0	0	0	0	0	0	0	0	0	0	0	0	24590.2	35583.1	22499.9	26799	33794.8	21386.1	19196.5	7749.37	10229.8	6261.8	16893.3	5526.33	-	-
Meperidine	C15H21NO2	Heterocyclic compound	57-42-1	71	70	247.157	1758.0	-	-	0	0	0	0	0	0	0	0	0	0	0	0	43129.8	39533.2	49978.7	67463.6	46183	44235.7	42886.8	27072.2	24946.3	26714.4	35796.9	33838.9	C07128	-
Mesitylene	C9H12	Aromatics	108-67-8	120	105	120.094	972.0	-	0.83	0	0	0	0	0	0	0	0	0	0	0	0	11559.1	22161.4	17715.1	6801.1	17409.8	13978.9	6267.86	33189.2	11153.8	12321.1	11579.4	8762.29	C14508	-
Methyl p-tolyloxyacetate	C10H12O3	Ester	38768-63-7	180	121	180.079	1381.0	wild, fruity, fatty	-	0	0	0	0	0	0	0	0	0	0	0	0	1874.8	374.959	2328.5	12910.6	10047.9	374.959	9291.09	3879.94	3197.25	3351.93	8601.31	374.959	-	-
Muurola-4,10(14)-dien-1beta-ol	C15H24O	Terpenoids	257293-90-6	159	97	220.183	1635.0	-	-	0	0	0	0	0	0	0	0	0	0	0	0	41841.4	58667.9	42366.1	42009.3	55861.5	36189.1	39170.5	19635.4	21413.8	15647.9	35163.3	10484.7	-	-
N,N'-Methylenebismethacrylamide	C9H14N2O2	Amine	2359-15-1	69	113	182.106	1651.0	-	-	0	0	0	0	0	0	0	0	0	0	0	0	99986.9	118083	86573.9	97651	122720	86715	67379.9	39776.3	29907.4	24720	63345.3	26998.9	-	-
N,N-Dimethyl-1,2,3-trithian-5-Amine	C5H11NS3	Heterocyclic compound	31895-21-3	71	135	181.005	1491.0	-	-	0	0	0	0	0	0	0	0	0	0	0	0	784792	830994	272403	224981	316639	900369	262919	779946	206592	206876	198909	194486	-	-
Naphthalene, 1,2,3,4,4a,5,6,7-octahydro-4a-methyl-	C11H18	Aromatics	13943-77-6	135	93	150.141	1185.0	-	-	0	0	0	0	0	0	0	0	0	0	0	0	11721.6	18898.3	11593.2	11069.6	20587.4	15245.7	8801.32	7868.99	8971.13	10044.5	8035.58	5886.4	-	-
Naphthalene, 1,2,3,4-tetrahydro-	C10H12	Aromatics	119-64-2	104	132	132.094	1155.0	-	0.05	0	0	0	0	0	0	0	0	0	0	0	0	4775.8	9333.53	5890.76	7917.41	10518.4	5876.01	5578.74	6841.84	3984.04	4386.97	5603.14	7502.06	C14114	-
Naphthalene, 1-nitro-	C10H7NO2	Aromatics	86-57-7	127	115	173.048	1612.0	-	-	0	0	0	0	0	0	0	0	0	0	0	0	27490.8	42184.9	22099.7	23517.4	38204.5	19833.4	36301	16216.5	14834.8	12287.4	24887.9	9818.2	C14040	-
epsilon-Muurolene	C15H24	Terpenoids	30021-46-6	204	162	204.188	1459.0	-	-	0	0	0	0	0	0	0	0	0	0	0	0	1.86875e+06	3.51917e+06	2.32349e+06	2.29886e+06	2.91037e+06	2.78451e+06	622680	951511	659349	453856	609097	595269	-	-
Nicotine, 1'-demethyl-, (.+/-.)-	C9H12N2	Heterocyclic compound	5746-86-1	70	119	148.1	1435.0	-	-	0	0	0	0	0	0	0	0	0	0	0	0	11994.8	20154.5	15719.8	13451.2	16333.8	18279.6	7440.7	1090.16	5450.81	1090.16	8300.71	1090.16	C06524	ko00960,ko01110
Nonanal	C9H18O	Aldehyde	124-19-6	57	41	142.136	1105	aldehyde, citrus, orange peel	0.001	0	0	0	0	0	0	0	0	0	0	0	0	713690	1.09298e+06	557112	749558	651915	774512	600020	559964	539468	549146	839064	590809	-	-
Nonane, 1-iodo-	C9H19I	Halogenated hydrocarbons	4282-42-2	85	71	254.053	1342.0	-	-	0	0	0	0	0	0	0	0	0	0	0	0	22698.1	36723.2	43515.6	48032	44355.1	41195.3	50711.6	23516.6	36451.7	29235.2	43509.9	31165	-	-
Nonane, 2,5-dimethyl-	C11H24	Hydrocarbons	17302-27-1	156	43	156.188	1021.0	-	-	0	0	0	0	0	0	0	0	0	0	0	0	1920.05	11346.7	10899.8	10398.2	12483	10558.9	9600.24	9766.55	11375.8	10449.8	10062.3	10325.2	-	-
Nonane, 2-methyl-5-propyl-	C13H28	Hydrocarbons	31081-17-1	57	71	184.219	1185.0	-	-	0	0	0	0	0	0	0	0	0	0	0	0	231113	194513	216544	233976	246571	200577	196330	170535	216586	225334	201792	213907	-	-
Nonane, 4,5-dimethyl-	C11H24	Hydrocarbons	17302-23-7	156	57	156.188	1046.0	-	-	0	0	0	0	0	0	0	0	0	0	0	0	14981.9	13630.6	16123.4	13815.3	16365.3	12624.6	12841.9	12111.8	13932.9	14440	14089.2	12403.2	-	-
Nonane, 5-methyl-5-propyl-	C13H28	Hydrocarbons	17312-75-3	71	57	184.219	1229.0	-	-	0	0	0	0	0	0	0	0	0	0	0	0	71703.1	82392.1	83752.3	85513.8	112526	86347.7	78988.2	61178.7	75584.6	65839.4	75916.7	73010.5	-	-
Octanal dimethyl acetal	C10H22O2	Ether	10022-28-3	75	71	174.162	1178.0	citrus, floral, green, leafy, rose, violet	-	0	0	0	0	0	0	0	0	0	0	0	0	10678.2	15475.7	9547.09	9356.03	11539.4	9863.88	8657.35	9391.69	7580.99	9748.89	8315.77	8716.49	-	-
Octanedioic acid, dimethyl ester	C10H18O4	Ester	1732-09-8	129	138	202.121	1448.0	-	-	0	0	0	0	0	0	0	0	0	0	0	0	23755.3	17582	1754.91	16081.8	14950.2	63377.7	49722.9	27545.7	23833.5	19386.8	10664.6	19970	C17803	-
Octanoic acid, hexyl ester	C14H28O2	Ester	1117-55-1	145	84	228.209	1581.0	fruity, green, waxy, berry, apple, estery	0.07	0	0	0	0	0	0	0	0	0	0	0	0	86717.6	100867	61253.1	71180.4	91751	58878.1	49783.7	9821.54	12529.2	7713.37	23488.6	7135.49	C13798	-
Palustrol (Ledum)	C15H26O	Terpenoids	5986-49-2	41	55	222.198	1568.0	-	-	0	0	0	0	0	0	0	0	0	0	0	0	12528.6	12339.2	10096.4	11771.8	11980.5	10459.1	14343.4	7850.95	7032.96	5349.61	11116.3	5171.61	-	-
Pentadecane, 2,6,10,14-tetramethyl-	C19H40	Hydrocarbons	1921-70-6	57	71	268.313	1690.0	-	-	0	0	0	0	0	0	0	0	0	0	0	0	41881.8	45021.7	36346.9	48449.7	57516.8	37208.4	78802.6	19657.9	39765.5	16308.8	48921.2	10123.8	-	-
Petasitene	C15H24	Terpenoids	443124-67-2	137	121	204.188	1402.0	-	-	0	0	0	0	0	0	0	0	0	0	0	0	8713.63	19197.9	8584.09	6804.81	7743.94	7441.78	6941.96	4165.27	4045.3	2367	6621.32	2025.68	-	-
Phenmetrazine	C11H15NO	Heterocyclic compound	134-49-6	71	42	177.115	1462.0	-	-	0	0	0	0	0	0	0	0	0	0	0	0	65955.2	547967	468498	566176	666153	547985	570647	404856	354226	300568	493095	361803	C07432	-
Phenol, 2,5-bis(1-methylpropyl)-	C14H22O	Phenol	54932-77-3	177	206	206.167	1566.0	-	-	0	0	0	0	0	0	0	0	0	0	0	0	27356.9	27122.6	18856.8	21330.7	28647.6	17734.4	17760.6	5481.15	5838.3	5078.67	12764	4661.96	-	-
Phenol, 4-(2-propenyl)-	C9H10O	Aromatics	501-92-8	134	133	134.073	1255.0	phenol, medicinal, herbal	-	0	0	0	0	0	0	0	0	0	0	0	0	6106.52	4226.17	648.909	648.909	648.909	648.909	3742.72	3244.55	3315.76	3329.57	3738.36	3527.27	C16930	ko00940,ko01110
Phenol, 4-butyl-	C10H14O	Phenol	1638-22-8	107	150	150.104	1362.0	-	-	0	0	0	0	0	0	0	0	0	0	0	0	112956	191222	89007.5	77673.7	81841.7	93312.4	73783.5	25076.6	32971.7	21420.7	70460	32830.1	-	-
Phenol, 5-methyl-2-(1-methylethyl)-, acetate	C12H16O2	Terpenoids	528-79-0	135	150	192.115	1355.0	-	-	0	0	0	0	0	0	0	0	0	0	0	0	3026.42	55611.2	25472.9	19044.9	14905.8	4631.47	14274.8	4970.71	5708.74	3998.04	14282.6	7572.12	C09909	-
Phenylacetic acid propyl ester	C11H14O2	Ester	4606-15-9	91	92	178.099	1331.0	sweet, honey, floral, apricot, rose	-	0	0	0	0	0	0	0	0	0	0	0	0	21429.1	34106	28620.3	25992.3	32433.9	31966.2	19733.1	12340.2	12599.5	9980.31	21918.9	1996.06	-	-
Piperidin-3-one, 2,2,5-methyl-	C8H15NO	Heterocyclic compound	103634-57-7	113	71	141.115	1232.0	-	-	0	0	0	0	0	0	0	0	0	0	0	0	49947.8	59539.3	54074.8	50119	42290.2	53506.8	45359.6	5909.25	42020.7	5909.25	55531.9	29546.3	-	-
Piperonal	C8H6O3	Aldehyde	120-57-0	149	150	150.032	1334.0	heliotrope, flowery, sweet, powdery, coconut, vanilla	0.05	0	0	0	0	0	0	0	0	0	0	0	0	66778	109707	70392.8	78659	97316.9	54610.3	71601.1	79054.3	72149.8	74632.9	58073.3	107638	C10812	-
Plumbagin	C11H8O3	Phenol	481-42-5	188	131	188.047	1597.0	-	-	0	0	0	0	0	0	0	0	0	0	0	0	9541.96	13632.6	9053.13	7264.37	11175.2	7536.58	15740.9	11049.2	6553.05	7201	11817.1	8285.56	-	-
Propanal, dipropylhydrazone	C9H20N2	Amine	34687-35-9	127	85	156.163	1181.0	-	-	0	0	0	0	0	0	0	0	0	0	0	0	579.48	579.48	2987.94	2897.4	579.48	579.48	4180.64	3595.96	579.48	4371.57	579.48	4891.53	-	-
Propanoic Acid, 2-oxo-	C3H4O3	Acid	127-17-3	60	45	88.016	1249.0	sharp, sour, acetic, caramel	176	0	0	0	0	0	0	0	0	0	0	0	0	227023	276285	237026	230851	254609	249710	274008	258641	240282	254718	257597	262243	C00022	ko00010,ko00020,ko00030,ko00040,ko00053,ko00250,ko00260,ko00261,ko00270,ko00290,ko00330,ko00350,ko00360,ko00430,ko00440,ko00470,ko00620,ko00630,ko00650,ko00660,ko00710,ko00730,ko00760,ko00770,ko00785,ko00900,ko01100,ko01110,ko01200,ko01210,ko01230,ko01240
Propanoic acid, 2,2-dimethyl-, pentyl ester	C10H20O2	Ester	2313-68-0	103	41	172.146	1063.0	-	-	0	0	0	0	0	0	0	0	0	0	0	0	3153.54	3540.8	3725.5	2558.6	3440.43	2309.71	5716.94	6625.45	3695.17	5236.16	5583.34	2891.4	-	-
Propanoic acid, 2-methyl-, 2-methylbutyl ester	C9H18O2	Ester	2445-69-4	71	70	158.131	1016.0	fruity, ethereal, tropical, banana	0.014	0	0	0	0	0	0	0	0	0	0	0	0	128626	142979	140041	136560	152146	130712	113635	138891	154255	166296	126270	156616	-	-
Propanoic acid, 2-methyl-, 2-phenylethyl ester	C12H16O2	Ester	103-48-0	104	105	192.115	1396.0	floral, fruity, rose, tea, rose, peach, pastry	-	0	0	0	0	0	0	0	0	0	0	0	0	27167.8	35251.7	26768.6	24547.4	26776.1	25045.1	25254.7	1471.02	1471.02	7355.11	22381.3	1471.02	-	-
Propanoic acid, 2-methyl-, 3-hydroxy-2,2,4-trimethylpentyl ester	C12H24O3	Ester	77-68-9	71	56	216.173	1374.0	-	-	0	0	0	0	0	0	0	0	0	0	0	0	22754.2	25747.3	24002.7	23906.1	111292	29037.1	81050.4	54986.7	13921.1	60055.2	20099.5	54939.5	-	-
Propanoic acid, 2-methyl-, 3-phenylpropyl ester	C13H18O2	Ester	103-58-2	118	117	206.131	1408.0	fruity, tropical, apricot, plum, balsamic, jammy, honey, bread, osmanthus, dry	-	0	0	0	0	0	0	0	0	0	0	0	0	9283.86	11818.6	8854.37	7535.34	8123.12	8875.03	7177.18	454.037	4355.01	2270.18	7327.2	454.037	C02008	-
Propanoic acid, 3-(methylthio)-	C4H8O2S	Sulfur compounds	646-01-5	61	120	120.025	1092.9	sweet, sulfury	0.05	0	0	0	0	0	0	0	0	0	0	0	0	6369.28	6629.65	7469.33	7309.5	8692.68	7397.48	7014.34	16311.9	8231.89	18410.1	7399.29	8145.22	C08276	ko00270,ko00920,ko01100
Pyrazine, 2-ethyl-3,5-dimethyl-	C8H12N2	Heterocyclic compound	13925-07-0	135	136	136.1	1084.0	burnt, almond, roasted, nutty, coffee	4e-05	0	0	0	0	0	0	0	0	0	0	0	0	3935.77	3914.5	3576.46	3090.44	5375.38	5426.79	4358.9	3343.34	3453.26	3531.53	5276.99	3486.54	-	-
Pyrazine, 2-methoxy-3-(1-methylethyl)-	C8H12N2O	Heterocyclic compound	25773-40-4	137	152	152.095	1097.0	beany, pea, earthy, chocolate, nutty	2e-06	0	0	0	0	0	0	0	0	0	0	0	0	6681.26	7476.32	5056.74	5472.49	8534.09	6347.16	13215.4	6591.46	5628.42	9772.62	11688.5	5883.53	-	-
Pyrazine, 3-ethyl-2,5-dimethyl-	C8H12N2	Heterocyclic compound	13360-65-1	135	136	136.1	1081.0	potato, cocoa, roasted, nutty	0.0086	0	0	0	0	0	0	0	0	0	0	0	0	3935.77	3914.5	3576.46	3090.44	5375.38	5426.79	4358.9	3343.34	3453.26	3531.53	5276.99	3486.54	-	-
Pyrolo[3,2-d]pyrimidin-2,4(1H,3H)-dione	C6H5N3O2	Heterocyclic compound	65996-50-1	151	152	151.038	1475.0	-	-	0	0	0	0	0	0	0	0	0	0	0	0	72284	67446.6	64899.2	71359.8	76465.8	58476.2	91245.1	102043	71166.5	86683.1	75851.6	89057.3	-	-
Santolina triene	C10H16	Hydrocarbons	2153-66-4	93	121	136.125	908.0	-	-	0	0	0	0	0	0	0	0	0	0	0	0	48280.8	113685	90301.7	68704.6	94166.4	82027.8	5800.31	5800.31	5800.31	5800.31	5800.31	5800.31	-	-
Spiro[4.5]decan-7-one, 1,8-dimethyl-4-(1-methylethyl)-	C15H26O	Ketone	39510-26-4	111	41	222.198	1682.0	-	-	0	0	0	0	0	0	0	0	0	0	0	0	6764.47	12544.2	6491.54	3743.73	13268.8	8118.8	8979.56	1776.47	3763.52	1646.8	6281.1	329.36	-	-
Triacetin	C9H14O6	Ester	102-76-1	145	103	218.079	1344.0	mild, clean, tropical, fruity	-	0	0	0	0	0	0	0	0	0	0	0	0	24952.9	32228.8	22619.3	22457.2	32805	23366.8	26703.1	14877.9	14627.2	12770	20764.5	9757.11	D00384	-
Tridecane	C13H28	Hydrocarbons	629-50-5	57	71	184.219	1300.0	alkane	0.042	0	0	0	0	0	0	0	0	0	0	0	0	104216	150471	85075.9	131522	117691	122621	99253.1	76386.8	107976	100377	117749	105879	C13834	-
Undecane, 3,4-dimethyl-	C13H28	Hydrocarbons	17312-78-6	126	57	184.219	1247.0	-	-	0	0	0	0	0	0	0	0	0	0	0	0	131301	157886	122488	109962	143216	137346	154615	159144	122663	131446	144320	137657	-	-
Undecane, 3,8-dimethyl-	C13H28	Hydrocarbons	17301-30-3	57	71	184.219	1185.0	-	-	0	0	0	0	0	0	0	0	0	0	0	0	231113	194513	216544	233976	246571	200577	196330	170535	216586	225334	201792	213907	-	-
Undecane, 3,9-dimethyl-	C13H28	Hydrocarbons	17301-31-4	57	71	184.219	1185.0	-	-	0	0	0	0	0	0	0	0	0	0	0	0	231113	194513	216544	233976	246571	200577	196330	170535	216586	225334	201792	213907	-	-
Undecane, 4,4-dimethyl-	C13H28	Hydrocarbons	17312-68-4	85	57	184.219	1229.0	-	-	0	0	0	0	0	0	0	0	0	0	0	0	54553	46841.3	60605.2	61495.5	82289.8	62359.5	58433.8	42484.4	59510.2	49317	58093.1	57672.7	-	-
Undecane, 4-methyl-	C12H26	Hydrocarbons	2980-69-0	126	71	170.203	1160.0	-	-	0	0	0	0	0	0	0	0	0	0	0	0	5365.03	9575.94	11570.3	11589.7	7092.84	12900.9	6598.39	7138.81	11201.9	9179.34	8902.74	12312.9	-	-
Undecanol-5	C11H24O	Alcohol	37493-70-2	69	55	172.183	1288.0	-	0.41	0	0	0	0	0	0	0	0	0	0	0	0	20871.5	23527.7	24189.8	27631.8	28251.1	24304.4	27771.9	30807.3	27334.4	24085.9	25698.9	27794.2	-	-
Valerena-4,7(11)-diene	C15H24	Terpenoids	351222-66-7	105	204	204.188	1460.0	-	-	0	0	0	0	0	0	0	0	0	0	0	0	1.69982e+06	2.75889e+06	1.76141e+06	1.72376e+06	2.18685e+06	2.20379e+06	678017	824383	570354	380883	757882	531945	C20480	-
[1,1'-Bicyclopentyl]-2-one	C10H16O	Ketone	4884-24-6	84	67	152.12	1273.0	fruity, green, minty, aldehydic, woody	-	0	0	0	0	0	0	0	0	0	0	0	0	115072	137497	110055	119207	149121	158475	114152	75072.3	102640	95347.3	115038	103064	-	-
(-)-alpha-Gurjunene	C15H24	Terpenoids	489-40-7	204	161	204.188	1409.0	woody, balsamic	-	0	0	0	0	0	0	0	0	0	0	0	0	700282	796210	617613	561944	598385	686189	523321	252987	314997	180290	498188	136283	-	-
cis-2-(2-Pentenyl)furan	C9H12O	Heterocyclic compound	70424-13-4	107	136	136.089	1002.0	-	-	0	0	0	0	0	0	0	0	0	0	0	0	31969.2	27732.9	26823.6	18179.2	31658.9	34616.8	43525.5	21764.4	19174	2194.44	30237.2	32883.1	-	-
cis-3-Hexenyl cis-3-hexenoate	C12H20O2	Ester	61444-38-0	82	67	196.146	1389.0	green, tomato, leafy, pear, melon, metallic, fennel, tropical	-	0	0	0	0	0	0	0	0	0	0	0	0	126994	160881	118153	109620	120528	119787	109073	47515.5	54099.7	33662.6	90162.6	29342.9	-	-
cis-Dihydrocarvone	C10H16O	Terpenoids	3792-53-8	67	95	152.12	1195.0	herbal, warm	-	0	0	0	0	0	0	0	0	0	0	0	0	45811.9	15067.4	31934	23361.5	40436.7	41134.1	34297.1	9726.37	1945.27	1945.27	24205	1945.27	-	-
d-Nerolidol	C15H26O	Terpenoids	142-50-7	69	41	222.198	1544.0	mild, floral	-	0	0	0	0	0	0	0	0	0	0	0	0	37942.1	4399.1	4399.1	66046.5	71626.9	4399.1	83498.6	101309	51840.9	21995.5	60346.9	53773.2	-	-
n-Heptyl hexanoate	C13H26O2	Ester	6976-72-3	117	99	214.193	1482.0	damp, green, sappy, fresh, bruised, mallow, dock, leafy	-	0	0	0	0	0	0	0	0	0	0	0	0	505838	558437	461070	486793	486880	463277	799731	642521	563336	501982	625565	462113	-	-
n-Pentyl methylphosphonofluoridate	C6H14FO2P	Others	13454-59-6	99	42	168.072	1073.0	-	-	0	0	0	0	0	0	0	0	0	0	0	0	21839.6	3726.56	27986	23088.9	23675.1	21891.7	18632.8	35109.1	25797.7	21391.3	25785.4	30917.6	-	-
p-Coumaric Acid	C9H8O3	Acid	7400-08-0	164	147	164.047	1635.0	-	23	0	0	0	0	0	0	0	0	0	0	0	0	132660	168794	117882	123421	178280	117531	78179.9	30089.2	37028	23963.6	76727.3	17206.7	C00811	ko00130,ko00350,ko00940,ko00950,ko01100,ko01110
p-Hydroxyphenyl methyl carbinol	C8H10O2	Alcohol	2380-91-8	123	95	138.068	1369.1	-	-	0	0	0	0	0	0	0	0	0	0	0	0	5751.28	736.499	6591.39	4854.62	9025.71	736.499	6909.74	6302.28	6961.7	5512.55	5639.49	3682.5	C13638	-
p-Mentha-1,5,8-triene	C10H14	Terpenoids	21195-59-5	134	91	134.11	1111.0	roasted	-	0	0	0	0	0	0	0	0	0	0	0	0	68541.1	8945.21	75550.5	72889.4	8945.21	72102.2	59806.5	44726	46567.5	64594.6	72155.5	60026.4	-	-
p-Mentha-1,5-dien-8-ol	C10H16O	Terpenoids	1686-20-0	94	59	152.12	1167.0	-	-	0	0	0	0	0	0	0	0	0	0	0	0	20359.2	29205.4	11285.4	11471.1	18270.7	13515.2	13058.2	8340.19	10344.5	4184.63	18485.9	16798.5	-	-
p-Tolylacetic Acid	C9H10O2	Acid	622-47-9	105	150	150.068	1363.0	-	-	0	0	0	0	0	0	0	0	0	0	0	0	538985	664353	472703	450973	545023	435471	518665	211111	259069	171749	419630	34349.7	-	-
trans,cis-2,6-Nonadien-1-ol	C9H16O	Alcohol	28069-72-9	79	69	140.12	1170.0	green, cucumber, oily, violet, leafy	0.001	0	0	0	0	0	0	0	0	0	0	0	0	9124.68	10655.1	12116.6	11862.8	13609.8	9890.53	9611.94	9700.85	9937	6083.97	11804.4	11942.1	-	-
trans-beta-Ionone	C13H20O	Terpenoids	79-77-6	177	91	192.151	1492.1	dry, powdery, floral, woody, orris	0.0002	0	0	0	0	0	0	0	0	0	0	0	0	1.37199e+07	1.10133e+07	1.1066e+07	8.76314e+06	1.17975e+07	8.57655e+06	1.90533e+07	2.56895e+07	1.55348e+07	1.80461e+07	1.29461e+07	1.79752e+07	C12287	-
trans-3-Methyl-4-octanolide	C9H16O2	Ester	39638-67-0	99	41	156.115	1288.0	spicy, coconut, clove, celery, incense	0.122	0	0	0	0	0	0	0	0	0	0	0	0	17300.6	14882.2	22338	21489.5	23666.6	17680.1	23799.2	15448.5	19649.4	18973.2	21579.6	19740.8	-	-
trans-Farnesol	C15H26O	Terpenoids	106-28-5	41	69	222.198	1722.0	mild, muguet, floral, sweet, lily, waxy	1	0	0	0	0	0	0	0	0	0	0	0	0	4105.64	646.834	4848.64	7906.99	6832.49	5463.76	5988.51	646.834	3749.05	3234.17	4395.35	3433.58	C01126	ko00900,ko00909,ko01110
trans-Geranic acid methyl ester	C11H18O2	Terpenoids	1189-09-9	69	41	182.131	1322.0	waxy, green, fruity, flowery	-	0	0	0	0	0	0	0	0	0	0	0	0	38787.7	42460.7	45884.8	47339.8	61484.8	45158.7	54006.9	32751.7	51223.3	41966.6	46243.6	43507.6	-	-
β-Ionone	C13H20O	Terpenoids	14901-07-6	177	91	192.151	1491.0	floral, woody, sweet, fruity, berry, tropical, beeswax	7e-06	0	0	0	0	0	0	0	0	0	0	0	0	1.37199e+07	1.10133e+07	1.1066e+07	8.76314e+06	1.17975e+07	8.57655e+06	1.90533e+07	2.56895e+07	1.55348e+07	1.80461e+07	1.29461e+07	1.79752e+07	-	-
