# Supplementary material for: Semiochemicals and odorant receptors underlying potato cultivar susceptibility and resistance to potato tuber moth
Source: Proc Natl Acad Sci U S A. 2026 Apr 6;123(15):e2537754123. doi: 10.1073/pnas.2537754123 (PMC13079372; doi:10.1073/pnas.2537754123)
Supplement: Supplementary file 4 — Dataset S03 (XLSX) [file pnas.2537754123.sd03.xlsx]

## Sheet: Jing1_Vs_Jing4
Differential volatile organic compounds between Jing1 and Jing4 cultivars
Compounds	Class I	Formula	CAS	Jing1-1	Jing1-2	Jing1-3	Jing1-4	Jing1-5	Jing1-6	Jing4-1	Jing4-2	Jing4-3	Jing4-4	Jing4-5	Jing4-6	VIP	P-value	FDR	Fold_Change	Log2FC	Type
2-Propenoic Acid, 3-(2-hydroxyphenyl)-	Acid	C9H8O3	583-17-5	57465.4	156163	67890.5	62670.7	103610	76924.2	273.099	273.099	273.099	273.099	1365.5	273.099	1.57067	0.00231843	0.00865887	192.136	7.58599	up
GrAmine	Heterocyclic compound	C11H14N2	87-52-5	36289	98911.2	44333.6	40154.7	64947.2	49604.5	1975.62	395.124	395.124	395.124	2088.08	395.124	1.53122	0.00224799	0.00850875	59.2184	5.88797	up
Fenchol	Terpenoids	C10H18O	1632-73-1	1.08757e+06	2.49627e+06	1.2258e+06	1.08783e+06	2.63109e+06	1.28427e+06	158022	142880	23909.4	23909.4	23909.4	119547	1.45975	0.0032214	0.010738	19.9376	4.31742	up
Benzeneacetic acid	Acid	C8H8O2	103-82-2	34044.8	78788.4	52817.4	36536.2	61536.5	49620.6	3136.95	3136.95	3136.95	3136.95	3136.95	3136.95	1.57848	0.000780838	0.00420388	16.648	4.05728	up
2,4-Octadienal, (E,E)-	Aldehyde	C8H12O	30361-28-5	59239.6	134029	80194.7	75069.1	140761	82006.4	6522.63	6522.63	6522.63	6522.63	6522.63	6522.63	1.57163	0.0013371	0.00564087	14.5979	3.86769	up
Bicyclo[2.2.1]hept-2-ene, 1,7,7-trimethyl-	Terpenoids	C10H16	464-17-5	48280.8	113685	90301.7	68704.6	94166.4	82027.8	5800.31	5800.31	5800.31	5800.31	5800.31	5800.31	1.57713	0.000393822	0.00295045	14.2856	3.83649	up
Santolina triene	Hydrocarbons	C10H16	2153-66-4	48280.8	113685	90301.7	68704.6	94166.4	82027.8	5800.31	5800.31	5800.31	5800.31	5800.31	5800.31	1.57713	0.000393822	0.00295045	14.2856	3.83649	up
2-Cyclohexene-1-carboxaldehyde, 2,6,6-trimethyl-	Aldehyde	C10H16O	432-24-6	793296	1.72811e+06	904399	888788	1.79462e+06	963556	179174	73389.1	26875.8	5375.16	183048	54123.2	1.37712	0.0017919	0.00708018	13.5497	3.76019	up
4,4-Dimethyl-1,2,3,4-tetrahydro-.gamma.-carboline	Heterocyclic compound	C13H16N2	22315-87-3	24107.1	38103.9	20112	15783.9	30161.5	22733.6	1881.28	1881.28	1881.28	1881.28	1881.28	1881.28	1.57665	0.000800091	0.00420388	13.3776	3.74175	up
1-Tridecyne	Hydrocarbons	C13H24	26186-02-7	11066.1	26852.8	34062.9	20017.7	19731.5	24126.1	3848.1	737.818	737.818	737.818	3689.09	737.818	1.45693	0.000966995	0.00452755	12.953	3.69521	up
2,6,6-Trimethylcyclohexa-1,4-dienecarbAldehyde	Aldehyde	C10H14O	162376-82-1	115998	291598	156239	138698	304605	160581	18479.7	22907	14587.1	2917.42	28468.6	2917.42	1.43894	0.00281414	0.00978305	12.9348	3.69319	up
Benzene, 1-methyl-4-(1,2,2-trimethylcyclopentyl)-, (R)-	Terpenoids	C15H22	16982-00-6	16464.7	40754.1	36795.2	36114	45196.6	23821	1681.76	1681.76	8408.78	1681.76	1681.76	1681.76	1.50153	0.000726568	0.00400354	11.8415	3.56578	up
Camphene	Terpenoids	C10H16	79-92-5	6837.49	12588.4	10131.5	6818.37	11718	9665.06	856.419	856.419	856.419	856.419	856.419	856.419	1.5779	0.000296568	0.00276298	11.2404	3.49062	up
Valproic Acid	Acid	C8H16O2	99-66-1	139767	306545	160501	157419	222978	171576	18529.8	18529.8	18529.8	18529.8	18529.8	18529.8	1.57694	0.00100256	0.00464044	10.4227	3.38166	up
Benzenemethanol, 4-methyl-	Alcohol	C8H10O	589-18-4	15917.8	33141	21847.3	23491.9	38315	21629.1	2469.67	2469.67	2469.67	2469.67	2469.67	2469.67	1.56712	0.00101777	0.00468406	10.4158	3.3807	up
Bicyclo[3.1.0]hex-3-en-2-one, 5-(1-methylethyl)-	Ketone	C9H12O	36262-12-1	1.03193e+06	2.31659e+06	1.13855e+06	1.015e+06	2.4432e+06	1.20775e+06	154917	154917	154917	154917	154917	154917	1.55453	0.00398355	0.0122222	9.84722	3.29972	up
Butanoic acid, cyclopentyl ester	Ester	C9H16O2	6290-13-7	116697	1.78115e+06	872781	874864	1.88023e+06	956604	116697	116697	116697	116697	116697	116697	1.338	0.0156862	0.0357911	9.25809	3.21071	up
BenzeneacetAldehyde, 4-methyl-	Aldehyde	C9H10O	104-09-6	131217	238096	139567	126870	250062	137480	19720	19720	19720	19720	19720	19720	1.56613	0.00133045	0.00564087	8.64849	3.11245	up
Acetophenone, 4'-hydroxy-	Ketone	C8H8O2	99-93-4	2.18032e+06	3.96413e+06	2.50317e+06	2.26271e+06	2.88664e+06	3.05094e+06	335022	258319	743771	511986	300664	158479	1.50948	0.000139572	0.00276298	7.29903	2.8677	up
2-Propenoic acid, 3-phenyl-, ethyl ester, (E)-	Ester	C11H12O2	4192-77-2	651884	1.30714e+06	696536	781280	1.081e+06	1.07227e+06	268717	124278	172726	90495.4	220309	63845.9	1.47376	0.000462681	0.00323079	5.94458	2.57157	up
Thiophene, 2-pentyl-	Heterocyclic compound	C9H14S	4861-58-9	34305.7	59343.4	30900.2	25923	29316.5	35198.7	2109.04	10628.6	10545.2	10645.1	2109.04	2109.04	1.39199	0.00106203	0.00477911	5.63591	2.49465	up
Ethanol, 2-(4-chlorophenyl)amino-	Alcohol	C8H10ClNO	2933-81-5	3972.88	7761.03	6150.73	6320.3	9876.32	5966.41	3441.71	417.003	417.003	417.003	2085.02	417.003	1.33361	0.000361491	0.0029041	5.56625	2.4767	up
E-2-Hexenyl benzoate	Ester	C13H16O2	76841-70-8	1.04741e+06	1.27655e+06	727476	852574	1.10239e+06	702085	434437	146674	150389	106517	238415	72697.7	1.42061	0.000105147	0.00276298	4.96767	2.31257	up
1H-Cycloprop[e]azulen-4-ol, decahydro-1,1,4,7-tetramethyl-, [1aR-(1a.alpha.,4.beta.,4a.beta.,7.alpha.,7a.beta.,7b.alpha.)]-	Terpenoids	C15H26O	552-02-3	48308.2	64610	37844	42071.9	42909.9	36174.4	19005	5809.02	7870.99	4161.65	17665.8	3936.66	1.398	7.5097e-05	0.00276298	4.65222	2.21792	up
Benzyl tiglate	Ester	C12H14O2	37526-88-8	563287	1.03574e+06	580258	531136	900465	818805	255594	132227	212387	92428.4	230367	90624.2	1.459	0.000670044	0.00380645	4.37013	2.12768	up
Octanoic acid, hexyl ester	Ester	C14H28O2	1117-55-1	86717.6	100867	61253.1	71180.4	91751	58878.1	49783.7	9821.54	12529.2	7713.37	23488.6	7135.49	1.353	0.000106268	0.00276298	4.26034	2.09097	up
Cyclohexene, 3-(1,5-dimethyl-4-hexenyl)-6-methylene-, [S-(R*,S*)]-	Terpenoids	C15H24	20307-83-9	1.64859e+06	2.32339e+06	2.00138e+06	1.7159e+06	2.11214e+06	2.07202e+06	979334	126758	526859	233475	884518	98429.5	1.28606	2.88642e-05	0.00276298	4.16703	2.05902	up
(3E,7E)-4,8,12-Trimethyltrideca-1,3,7,11-tetraene	Terpenoids	C16H26	62235-06-7	2.02204e+06	1.93017e+06	1.47599e+06	693139	1.6501e+06	1.43612e+06	806763	174632	222118	152364	740158	159045	1.30301	0.00084234	0.00426435	4.08303	2.02964	up
1,3-Pentanedione, 4,4-dimethyl-1-phenyl-	Ketone	C13H16O2	13988-67-5	107254	139694	72869.8	83350.4	118091	91323.2	50756.4	20461.2	23582.8	11760.3	33692.2	9857.4	1.39348	0.000150285	0.00276298	4.08089	2.02888	up
Naphthalene, decahydro-1,6-bis(methylene)-4-(1-methylethyl)-, (4.alpha.,4a.alpha.,8a.alpha.)-	Terpenoids	C15H24	30021-46-6	1.86875e+06	3.51917e+06	2.32349e+06	2.29886e+06	2.91037e+06	2.78451e+06	622680	951511	659349	453856	609097	595269	1.54183	0.000238669	0.00276298	4.03548	2.01274	up
7(1H)-Pteridinone	Heterocyclic compound	C6H4N4O	2432-27-1	151596	282851	104524	75242.4	243511	154836	98231.7	22181.1	32142.9	23556.5	65341.2	15142.4	1.27928	0.00994554	0.0250962	3.94614	1.98044	up
Nicotine, 1'-demethyl-, (.+/-.)-	Heterocyclic compound	C9H12N2	5746-86-1	11994.8	20154.5	15719.8	13451.2	16333.8	18279.6	7440.7	1090.16	5450.81	1090.16	8300.71	1090.16	1.26415	8.07421e-05	0.00276298	3.92162	1.97145	up
.alpha.-Muurolene	Terpenoids	C15H24	10208-80-7	1.81366e+06	2.2614e+06	1.69465e+06	1.64021e+06	2.09481e+06	1.70942e+06	808825	353252	431997	372734	682368	213012	1.45165	1.57169e-06	0.00127307	3.91803	1.97013	up
4-MethoxycinnamAldehyde	Aldehyde	C10H10O2	1963-36-6	477803	578600	332951	388516	502947	319990	270925	67664.9	95451.4	59241.1	132540	38840.2	1.35458	0.000167496	0.00276298	3.91297	1.96826	up
Pyrazine, 2-methoxy-3-methyl-	Heterocyclic compound	C6H8N2O	2847-30-5	477803	578600	332951	388516	502947	319990	270925	67664.9	95451.4	59241.1	132540	38840.2	1.35458	0.000167496	0.00276298	3.91297	1.96826	up
Pyrazine, 2-methoxy-6-methyl-	Heterocyclic compound	C6H8N2O	2882-21-5	477803	578600	332951	388516	502947	319990	270925	67664.9	95451.4	59241.1	132540	38840.2	1.35458	0.000167496	0.00276298	3.91297	1.96826	up
trans-4-MethoxycinnamAldehyde	Aldehyde	C10H10O2	24680-50-0	477803	578600	332951	388516	502947	319990	270925	67664.9	95451.4	59241.1	132540	38840.2	1.35458	0.000167496	0.00276298	3.91297	1.96826	up
(-)-Spathulenol	Terpenoids	C15H24O	77171-55-2	144838	183466	159558	183354	246879	154219	123559	19056.3	33634.4	25775.9	58854.6	13976.6	1.3156	0.000161603	0.00276298	3.90136	1.96398	up
(S,1Z,6Z)-8-Isopropyl-1-methyl-5-methylenecyclodeca-1,6-diene	Terpenoids	C15H24	317819-80-0	2.37147e+06	3.69005e+06	2.44307e+06	2.38022e+06	3.05103e+06	2.81579e+06	622680	996414	819644	577725	609097	686121	1.55745	8.80529e-05	0.00276298	3.88517	1.95798	up
Coumarin	Heterocyclic compound	C9H6O2	91-64-5	6512.77	8355.97	5504.94	6527.96	8546.29	5572.64	5030.85	375.091	2610.05	1875.45	375.091	375.091	1.20852	0.000402166	0.00296141	3.85473	1.94663	up
8-Dodecen-1-ol, (Z)-	Alcohol	C12H24O	40642-40-8	79319.5	72598.4	48479.7	50751.9	67214.5	60766.3	51602.6	9463.92	9463.92	9463.92	9463.92	9463.92	1.34874	0.000416975	0.00300469	3.83261	1.93833	up
2-Methyl-6-(p-tolyl)hept-2-en-4-ol	Terpenoids	C15H22O	38142-57-3	791049	1.00229e+06	568401	662612	868578	544660	424319	133421	144598	101568	290177	75876.1	1.35936	0.000194254	0.00276298	3.79294	1.92332	up
Phenol, 3-nitro-	Phenol	C6H5NO3	554-84-7	43918.2	75305	54534.6	52870.9	81905.6	56533.4	32780.9	2482.91	21209.6	12414.5	25064.5	2482.91	1.18725	0.000208805	0.00276298	3.78562	1.92053	up
(5R,10R)-10-Methyl-6-methylene-2-(propan-2-ylidene)spiro[4.5]dec-7-ene	Terpenoids	C15H22	28908-27-2	160710	223750	165378	305594	377096	177024	116005	42962	64929.2	36585	99054	20902	1.31352	0.00354998	0.0115481	3.70508	1.88951	up
2-Butenal, 2-methyl-4-(2,6,6-trimethyl-1-cyclohexen-1-yl)-	Aldehyde	C14H22O	3155-71-3	198072	255902	137257	100834	215760	88703.8	98210.6	19890.2	42799.2	30893	66731.4	22055.9	1.2817	0.00553095	0.0161735	3.55167	1.8285	up
2-Octanone	Ketone	C8H16O	111-13-7	22355.1	47605.9	31809.7	20862	35855.4	31339.7	9037.87	9688.78	4709.45	7969.63	12624.3	10065.5	1.45329	0.00178958	0.00708018	3.50912	1.81111	up
3-Octanone	Ketone	C8H16O	106-68-3	22355.1	47605.9	31809.7	20862	35855.4	31339.7	9037.87	9688.78	4709.45	7969.63	12624.3	10065.5	1.45329	0.00178958	0.00708018	3.50912	1.81111	up
(1R,2R,4S,6S,7S,8S)-8-Isopropyl-1-methyl-3-methylenetricyclo[4.4.0.02,7]decan-4-ol	Terpenoids	C15H24O	124753-76-0	119225	131175	88122.5	99792.1	129266	87075	75313.7	14708.4	22981	19319.4	37246.3	17318.7	1.35527	0.000102942	0.00276298	3.50294	1.80856	up
1H-Cycloprop[e]azulen-7-ol, decahydro-1,1,7-trimethyl-4-methylene-, [1ar-(1a.alpha.,4a.alpha.,7.beta.,7a.beta.,7b.alpha.)]-	Terpenoids	C15H24O	6750-60-3	119225	131175	88122.5	99792.1	129266	87075	75313.7	14708.4	22981	19319.4	37246.3	17318.7	1.35527	0.000102942	0.00276298	3.50294	1.80856	up
Caryophyllene oxide	Terpenoids	C15H24O	1139-30-6	194008	257888	137936	103024	215506	86564.3	97553.7	40926	30756.3	30006.2	66082.1	21100.2	1.30013	0.00596284	0.0169005	3.47361	1.79643	up
Propanoic acid, 2-methyl-, 3-phenyl-2-propenyl ester	Ester	C13H16O2	103-59-3	122524	155417	83630.5	98634.9	127465	81388.2	76281.2	16437.3	25743.5	18287.8	52398.6	10265.5	1.28374	0.000589887	0.00361976	3.35513	1.74637	up
.alpha.-Cadinol	Terpenoids	C15H26O	481-34-5	438638	558598	380513	403240	558382	378744	289337	104100	121548	20820	260545	20820	1.17335	0.000397036	0.00295045	3.32625	1.7339	up
Hinesol	Terpenoids	C15H26O	23811-08-7	2.0206e+06	2.61799e+06	1.8673e+06	2.00679e+06	2.73002e+06	1.82378e+06	1.35878e+06	438330	539773	392657	963759	237092	1.34314	7.46349e-05	0.00276298	3.32447	1.73313	up
Ethyl 2-hexenoate, trans-	Ester	C8H14O2	27829-72-7	9887.97	53010.2	73383.8	49439.9	76232.2	68809.3	9887.97	9887.97	9887.97	50300.8	9887.97	9887.97	1.10476	0.0117172	0.0285871	3.31623	1.72954	up
Propanoic acid, 2-methyl-, 3,7-dimethyl-2,6-octadienyl ester, (Z)-	Ester	C14H24O2	2345-24-6	1.71154e+06	2.54768e+06	2.09661e+06	1.63285e+06	2.22524e+06	2.32098e+06	1.00555e+06	447023	713966	451650	892828	277627	1.41467	1.86889e-05	0.00276298	3.30854	1.7262	up
2,4,4-Trimethyl-3-(3-methylbutyl)cyclohex-2-enone	Ketone	C14H24O	88725-82-0	26052.7	31530.3	21871.7	21576.4	31418.8	21414.5	17021.5	1031.31	8605.34	5156.53	13849.4	1031.31	1.13135	0.000455866	0.00321088	3.29507	1.72031	up
Valerena-4,7(11)-diene	Terpenoids	C15H24	351222-66-7	1.69982e+06	2.75889e+06	1.76141e+06	1.72376e+06	2.18685e+06	2.20379e+06	678017	824383	570354	380883	757882	531945	1.51431	0.000146943	0.00276298	3.29495	1.72026	up
4a(2H)-Naphthalenol, 1,3,4,5,6,8a-hexahydro-4,7-dimethyl-1-(1-methylethyl)-, (1S,4S,4aS,8aR)-	Terpenoids	C15H26O	73365-77-2	61590.6	83429.5	55419	60301.9	85794.2	55786.7	39386.6	15390.3	16831.6	13359.1	28178.2	9001.98	1.38074	9.29924e-05	0.00276298	3.29373	1.71972	up
Benzene, 1-(1,5-dimethylhexyl)-4-methyl-	Terpenoids	C15H24	1461-02-5	1.41688e+06	2.77258e+06	1.92533e+06	1.73318e+06	2.21492e+06	2.20486e+06	678017	824383	570354	397597	757882	531945	1.50599	0.00037331	0.00293011	3.26255	1.706	up
1,4-Methanoazulen-9-ol, decahydro-1,5,5,8a-tetramethyl-, [1R-(1.alpha.,3a.beta.,4.alpha.,8a.beta.,9S*)]-	Terpenoids	C15H26O	465-24-7	40558.6	37119.4	31837.8	36192.9	47797.9	29396	1874.88	15075	12686.3	10390.7	19584.9	9374.39	1.27249	3.46669e-05	0.00276298	3.23112	1.69203	up
(4aR,8aR)-5,8a-dimethyl-3-propan-2-ylidene-1,2,4,4a,7,8-hexahydronaphthalene	Terpenoids	C15H24	6813-21-4	744370	935110	651450	688457	917311	597234	496646	175638	197370	147715	366081	29543	1.19364	0.000187985	0.00276298	3.20874	1.68201	up
p-Coumaric Acid	Acid	C9H8O3	7400-08-0	132660	168794	117882	123421	178280	117531	78179.9	30089.2	37028	23963.6	76727.3	17206.7	1.33976	0.000103812	0.00276298	3.18611	1.6718	up
Benzene, 1,1'-(1,3-propanediyl)bis-	Aromatics	C15H16	1081-75-0	40324.8	49602.2	35490.7	40276.2	50383.8	34454.1	26690.2	9463.4	7449.02	8395.56	20210.5	6453.84	1.35147	8.03235e-05	0.00276298	3.1849	1.67125	up
(3R,3aR,7S,8aS)-3,6,8,8-Tetramethyl-4,7,8,8a-tetrahydro-1H-3a,7-methanoazulen-2(3H)-one	Terpenoids	C15H22O	288249-25-2	373699	476758	330135	349401	480947	321230	237315	79973.3	102958	66163.7	200345	46633.4	1.33035	0.000111549	0.00276298	3.17999	1.66902	up
1-Naphthalenemethanol	Alcohol	C11H10O	4780-79-4	55075.7	63651.3	36810.4	44755.3	57478.1	36091.5	34955.7	8498.36	12144.5	6688.61	24993.2	5686.11	1.27624	0.00056053	0.0035196	3.16095	1.66036	up
(S)-(-)-(4-Isopropenyl-1-cyclohexenyl)methanol	Terpenoids	C10H16O	18457-55-1	17008.7	51450.1	48242.8	20891.7	53942.5	44155.6	30568.7	1282.22	1282.22	1282.22	34348	6411.08	1.06003	0.0153401	0.0355014	3.13526	1.64859	up
p-Mentha-1,8-dien-7-ol	Terpenoids	C10H16O	536-59-4	17008.7	51450.1	48242.8	20891.7	53942.5	44155.6	30568.7	1282.22	1282.22	1282.22	34348	6411.08	1.06003	0.0153401	0.0355014	3.13526	1.64859	up
Dodecane, 1-iodo-	Halogenated hydrocarbons	C12H25I	4292-19-7	11062.8	13793	12601.3	2701.18	16632.1	11452	1755.7	5050.09	3602.23	3682.3	4831.84	2897.69	1.2074	0.00885962	0.0229274	3.12754	1.64503	up
cis-3-Hexenyl salicylate	Ester	C13H16O3	65405-77-8	407015	523022	357941	328442	553873	365026	243808	95746.4	117799	72989.3	229510	57151.8	1.33636	0.000223214	0.00276298	3.10319	1.63375	up
1-PhenylcyclohexylAmine	Amine	C12H17N	2201-24-3	79926.8	93691.8	67771.3	70817.7	93139.9	43442	53018.8	19036.1	19274.5	16508	26387	11377.6	1.33207	0.000501058	0.00338214	3.0823	1.62401	up
1,3-Cyclohexadiene, 5-(1,5-dimethyl-4-hexenyl)-2-methyl-, [S-(R*,S*)]-	Terpenoids	C15H24	495-60-3	250925	451521	318967	295663	375602	365528	235337	28850.3	144252	28850.3	203740	28850.3	1.1804	0.000932684	0.00440556	3.0725	1.61941	up
1H-Benzocycloheptene, 2,4a,5,6,7,8-hexahydro-3,5,5,9-tetramethyl-, (R)-	Terpenoids	C15H24	1461-03-6	250925	451521	318967	295663	375602	365528	235337	28850.3	144252	28850.3	203740	28850.3	1.1804	0.000932684	0.00440556	3.0725	1.61941	up
2,2'-Isopropylidenebis(5-methylfuran)	Heterocyclic compound	C13H16O2	59212-75-8	704524	1.21961e+06	805211	742355	912150	993561	305038	430609	272986	190713	307962	259116	1.50793	0.000239776	0.00276298	3.04424	1.60608	up
Citronellyl butyrate	Ester	C14H26O2	141-16-2	154838	185051	135872	195864	250880	166007	111375	9700.52	55102.8	58481.6	75156	48502.6	1.17474	0.000221506	0.00276298	3.03784	1.60304	up
Acetamide, N-(2-phenylethyl)-	Amine	C10H13NO	877-95-2	19784.4	49482.6	20952.8	18188	26424.3	39113	15674.9	7507.67	8961.49	7614.68	13118.4	4566.03	1.33372	0.0114058	0.0279116	3.02813	1.59843	up
Pentanal O-benzyloxime	Nitrogen compounds	C12H17NO	72399-21-4	339733	443638	238125	156192	383533	125191	222674	67975.1	71850.6	50895.2	109900	36917.8	1.18661	0.0140904	0.0332746	3.01031	1.58991	up
Benzophenone	Ketone	C13H10O	119-61-9	411184	519210	373044	405312	541413	360745	269402	98868.6	117234	85615.9	244124	58873.7	1.32751	0.000132294	0.00276298	2.98691	1.57865	up
Lavandulyl caproate	Ester	C16H28O2	59550-36-6	224430	283582	203849	215000	284980	199658	139571	54227	65599.5	43145.1	125474	46492.4	1.37252	5.9128e-05	0.00276298	2.97465	1.57272	up
Butanoic acid, 2-methyl-, 3,7-dimethyl-2,6-octadienyl ester, (Z)-	Terpenoids	C15H26O2	51117-19-2	348659	461633	245556	157215	390558	126979	224034	71559.3	76697.3	53317.5	121305	36748.2	1.17352	0.0155296	0.0357531	2.96508	1.56807	up
Azelaic Acid	Acid	C9H16O4	123-99-9	44128.7	58244.1	38470.6	41650.1	60868.1	39384.1	29609.5	11024.5	12507.2	8406.73	28345.4	6323.48	1.3033	0.000324264	0.00276478	2.93863	1.55514	up
Acetic acid, (4,6,8,9-tetramethyl-3-oxabicyclo[3.3.1]non-6-en-1-yl)methyl ester	Ester	C15H24O3	309722-81-4	51079.6	62459.9	45378.2	48949.1	68032.9	46884.6	39867.5	11119.6	11222.7	10017.3	30251.1	7388.71	1.28666	0.000489425	0.00335961	2.93796	1.55481	up
(1R,3aR,5aR,9aS)-1,4,4,7-Tetramethyl-1,2,3,3a,4,5a,8,9-octahydrocyclopenta[c]benzofuran	Terpenoids	C15H24O	104188-25-2	70716.2	87503.4	61927.9	67852.3	88138.4	57827.7	50086.6	16993.1	19733.6	14196.6	35003.9	12032	1.34023	0.000154822	0.00276298	2.9313	1.55154	up
Phenol, 4-(2-aminoethyl)-	Phenol	C8H11NO	51-67-2	102073	131100	87813.7	80327.4	136547	89308.4	63996.4	24695.8	31277.5	18804	58768.6	16726.6	1.32717	0.000344298	0.00287506	2.92702	1.54943	up
1,2-Benzenedimethanol	Alcohol	C8H10O2	612-14-6	138332	182342	122801	126253	159570	122269	79518.4	33862.9	46797.7	37249.3	63164.3	30416.1	1.4355	3.13129e-05	0.00276298	2.92626	1.54906	up
Butanoic acid, 3-methyl-, 3,7-dimethyl-2,6-octadienyl ester, (Z)-	Ester	C15H26O2	3915-83-1	45877.9	61773	33906	31854.8	52812.9	27964.7	30418	8865.95	10626.2	8005.48	23975	5498.42	1.25192	0.00260146	0.00928273	2.90871	1.54038	up
.beta.-Acorenol	Terpenoids	C15H26O	28400-11-5	310871	389771	287356	297443	354952	281272	208699	71178.5	91725.8	63712.9	181501	44410.8	1.32328	0.000166623	0.00276298	2.90621	1.53914	up
Cyclohexanol, 3,5-dimethyl-	Alcohol	C8H16O	5441-52-1	889118	639264	721589	537287	591335	578014	570874	12063.7	702768	60318.3	12063.7	12063.7	1.07868	0.0196799	0.0427364	2.88772	1.52993	up
Citronellyl tiglate	Terpenoids	C15H26O2	24717-85-9	137791	174963	101320	107621	181588	102453	86656.8	28560.7	33335.9	27338.7	83421.1	19804.6	1.28234	0.00119806	0.00521735	2.88672	1.52943	up
Hexadecane, 4-methyl-	Hydrocarbons	C17H36	25117-26-4	78188.8	100004	68657.4	73004.1	106888	72538	56967.6	19392.2	23530.6	18353.8	52031.8	3670.76	1.15196	0.000624971	0.00375681	2.87031	1.5212	up
3-MethoxycinnamAldehyde	Aldehyde	C10H10O2	56578-36-0	611339	1.11945e+06	697467	683294	878000	828211	400815	300648	193913	135862	397884	251776	1.39941	0.000306388	0.00276298	2.86619	1.51913	up
(1R,5S)-1,8-Dimethyl-4-(propan-2-ylidene)spiro[4.5]dec-7-ene	Terpenoids	C15H24	28400-12-6	207844	258597	182713	199411	256814	174451	140392	53285.1	63404.5	49719.9	106600	36964.2	1.35799	9.60244e-05	0.00276298	2.84176	1.50678	up
2-Propen-1-ol, 3-phenyl-, acetate, (E)-	Ester	C11H12O2	21040-45-9	165469	243693	162989	164688	209263	179018	104273	68955.3	54636.6	35619.3	89373.2	46520.3	1.41933	4.24538e-05	0.00276298	2.81718	1.49425	up
Acetic Acid, cinnamyl ester	Acid	C11H12O2	103-54-8	165469	243693	162989	164688	209263	179018	104273	68955.3	54636.6	35619.3	89373.2	46520.3	1.41933	4.24538e-05	0.00276298	2.81718	1.49425	up
7-Octylidenebicyclo[4.1.0]heptane	Hydrocarbons	C15H26	82253-11-0	473713	575504	406722	449944	570535	382702	314480	122030	144068	113373	242386	80395.7	1.35123	0.000104451	0.00276298	2.81207	1.49163	up
Propanoic acid, 2-methyl-, 2-phenylethyl ester	Ester	C12H16O2	103-48-0	27167.8	35251.7	26768.6	24547.4	26776.1	25045.1	25254.7	1471.02	1471.02	7355.11	22381.3	1471.02	1.08146	0.00948342	0.0242321	2.78695	1.47869	up
.beta.-Phellandrene	Terpenoids	C10H16	555-10-2	18781.5	35750.2	35916.2	25249	38344.6	35270.9	18849.1	2880.33	2880.33	14401.7	26709.1	2880.33	1.10475	0.00360406	0.0116093	2.75962	1.46447	up
4-Sec-butyl-2-tert-butylphenol	Phenol	C14H22O	52184-13-1	27356.9	27122.6	18856.8	21330.7	28647.6	17734.4	17760.6	5481.15	5838.3	5078.67	12764	4661.96	1.29754	0.0005162	0.00339937	2.73431	1.45118	up
Phenol, 2,5-bis(1-methylpropyl)-	Phenol	C14H22O	54932-77-3	27356.9	27122.6	18856.8	21330.7	28647.6	17734.4	17760.6	5481.15	5838.3	5078.67	12764	4661.96	1.29754	0.0005162	0.00339937	2.73431	1.45118	up
.tau.-Muurolol	Terpenoids	C15H26O	19912-62-0	394824	498616	344834	344790	504614	313762	289337	104052	121548	86819.6	260545	17363.9	1.12028	0.00109913	0.00489175	2.72994	1.44887	up
Nonane, 2,6-dimethyl-	Hydrocarbons	C11H24	17302-28-2	21919.7	27323.2	24285.9	16871.2	22616	23451.5	17051.4	3374.25	3374.25	3374.25	3374.25	19493.5	1.17063	0.00432307	0.0131642	2.72706	1.44735	up
[1S-(1.alpha.,7.alpha.,8a.beta.)]-1,2,3,5,6,7,8,8a-octahydro-1,4-dimethyl-7-(1-methylethenyl)-Azulene	Terpenoids	C15H24	3691-11-0	776449	1.16043e+06	829379	758650	943203	934281	649690	257069	324726	187618	389207	173560	1.36081	0.000139641	0.00276298	2.72591	1.44674	up
3-(4-Isopropylphenyl)-2-methylpropionAldehyde	Aldehyde	C13H18O	103-95-7	344227	524626	314650	340241	460667	386596	271512	112570	126187	86257.4	206791	66596.5	1.33221	0.000296639	0.00276298	2.72557	1.44656	up
BenzenAmine, 2,6-diethyl-	Amine	C10H15N	579-66-8	25968.7	37394.3	20122.3	18307.5	19903.3	20518.7	16199.4	1512.09	8738	1512.09	16742.3	7560.45	1.08185	0.00394317	0.0121907	2.72107	1.44417	up
1,5-Cyclodecadiene, 1,5-dimethyl-8-(1-methylethylidene)-, (E,E)-	Terpenoids	C15H24	15423-57-1	402341	487857	345462	375944	492450	327358	274531	97916.6	144439	106592	201786	69366.8	1.34005	0.000131581	0.00276298	2.71778	1.44243	up
Naphthalene, 1,2,4a,5,6,8a-hexahydro-4,7-dimethyl-1-(1-methylethyl)-, [1S-(1.alpha.,4a.beta.,8a.alpha.)]-	Terpenoids	C15H24	24406-05-1	657167	945926	586330	621277	921313	535607	465326	221939	248685	183359	342689	124932	1.34242	0.000682708	0.00381375	2.68923	1.42719	up
11-Tetradecen-1-ol, (E)-	Alcohol	C14H28O	35153-18-5	47326.3	56387.8	41258.4	42809.9	61470.8	41827.7	32261.1	11509.4	17174.6	10010.3	28549.9	8775.28	1.3153	0.000230556	0.00276298	2.68821	1.42665	up
Myristoleyl Alcohol	Alcohol	C14H28O	34010-15-6	47326.3	56387.8	41258.4	42809.9	61470.8	41827.7	32261.1	11509.4	17174.6	10010.3	28549.9	8775.28	1.3153	0.000230556	0.00276298	2.68821	1.42665	up
cis-9-Tetradecen-1-ol	Alcohol	C14H28O	35153-15-2	47326.3	56387.8	41258.4	42809.9	61470.8	41827.7	32261.1	11509.4	17174.6	10010.3	28549.9	8775.28	1.3153	0.000230556	0.00276298	2.68821	1.42665	up
(1R,9R,E)-4,11,11-Trimethyl-8-methylenebicyclo[7.2.0]undec-4-ene	Terpenoids	C15H24	68832-35-9	778493	1.15701e+06	727360	777293	1.02714e+06	390547	600630	241566	279716	184484	358887	142072	1.24875	0.00369265	0.0117758	2.68782	1.42644	up
cis-Dihydrocarvone	Terpenoids	C10H16O	3792-53-8	45811.9	15067.4	31934	23361.5	40436.7	41134.1	34297.1	9726.37	1945.27	1945.27	24205	1945.27	1.02307	0.0200152	0.0433483	2.66992	1.41679	up
3-Cyclohexen-1-ol, 1-(1,5-dimethyl-4-hexenyl)-4-methyl-	Terpenoids	C15H26O	15352-77-9	108075	137577	94292.7	99755	171246	96124.9	80363.2	28922.7	31072.6	25556.4	77338.9	21620.9	1.27754	0.00135152	0.00567219	2.66946	1.41655	up
Butylated Hydroxytoluene	Aromatics	C15H24O	128-37-0	925787	935734	773408	752368	948153	1.04526e+06	613367	224371	310004	200391	534978	134815	1.30327	0.000281824	0.00276298	2.66646	1.41492	up
Epizonarene	Terpenoids	C15H24	41702-63-0	1.82085e+06	2.12296e+06	2.12651e+06	1.62764e+06	2.09742e+06	1.58025e+06	1.31893e+06	526902	658483	423437	1.02319e+06	324678	1.32745	0.000164748	0.00276298	2.66058	1.41174	up
4-Aminobenzoic acid	Acid	C7H7NO2	150-13-0	82592.8	98145.2	66262.3	51801.6	94168.6	66039.5	48507.6	23655.5	25958.1	20131.3	38634.3	16411.5	1.36552	0.000513849	0.00339937	2.64867	1.40527	up
Cubenene	Terpenoids	C15H24	29837-12-5	2.30413e+06	2.81304e+06	2.27082e+06	2.08488e+06	2.70536e+06	2.08375e+06	1.60036e+06	595801	914017	514384	1.41046e+06	399591	1.3117	0.000230871	0.00276298	2.62428	1.39192	up
Naphthalene, 1,2,3,4,4a,7-hexahydro-1,6-dimethyl-4-(1-methylethyl)-	Terpenoids	C15H24	16728-99-7	2.30413e+06	2.81304e+06	2.27082e+06	2.08488e+06	2.70536e+06	2.08375e+06	1.60036e+06	595801	914017	514384	1.41046e+06	399591	1.3117	0.000230871	0.00276298	2.62428	1.39192	up
1-methyl-4-(1,2,2-trimethylcyclopentyl)cyclohexa-1,3-diene	Terpenoids	C15H24	29621-78-1	1.28288e+06	1.51623e+06	1.08316e+06	1.14108e+06	1.51739e+06	1.06312e+06	850129	378675	441322	339211	665753	237073	1.35401	0.000106387	0.00276298	2.61107	1.38464	up
(6,6-dimethyl-2-bicyclo[3.1.1]hept-2-enyl)methyl 2-methylpropanoate	Ester	C14H22O2	29021-37-2	496130	696758	451663	483189	628271	510893	390113	161374	191547	125851	292909	97591.9	1.32516	0.000251972	0.00276298	2.59405	1.3752	up
2-Ethylpiperidine	Heterocyclic compound	C7H15N	1484-80-6	308889	251305	220074	110160	190089	285166	33744.1	116578	65016	92261	96146.3	122981	1.2691	0.00336654	0.0111302	2.59277	1.3745	up
3-Methoxyphenyl acetone	Ketone	C10H12O2	3027-13-2	153511	224507	169414	151271	152881	188095	122807	60427.1	43643.2	44022.4	90346.1	42838.6	1.36579	0.000150674	0.00276298	2.57292	1.36341	up
2-Buten-1-one, 1-(2,6,6-trimethyl-1-cyclohexen-1-yl)-	Ketone	C13H20O	35044-68-9	193408	270177	206768	189549	190626	233157	112071	94838.1	70005.9	51483.3	104197	66396.7	1.46545	1.87223e-05	0.00276298	2.57256	1.3632	up
2-Naphthalenemethanol, decahydro-.alpha.,.alpha.,4a-trimethyl-8-methylene-, [2R-(2.alpha.,4a.alpha.,8a.beta.)]-	Terpenoids	C15H26O	473-15-4	16441.2	17535.4	14180	14134.7	13938.4	12968.1	8173.48	5692.33	4688.07	5478.86	10037.9	822.076	1.13684	0.000304568	0.00276298	2.55634	1.35408	up
.gamma.-Elemene	Terpenoids	C15H24	29873-99-2	4.6804e+06	6.797e+06	5.06096e+06	4.60096e+06	4.59621e+06	5.77739e+06	3.06964e+06	1.88928e+06	1.90657e+06	1.33568e+06	2.8714e+06	1.29687e+06	1.42059	5.71099e-05	0.00276298	2.54764	1.34916	up
.beta.-Bisabolene	Terpenoids	C15H24	495-61-4	251893	247116	176546	175109	157460	168886	110764	81591	66661.5	43409.9	104728	56278.9	1.39562	0.000299877	0.00276298	2.53976	1.34469	up
cis-.alpha.-Bisabolene	Terpenoids	C15H24	29837-07-8	634331	1.01343e+06	718432	659016	802566	838785	532472	275760	338253	185784	480915	37156.7	1.10037	0.000702587	0.00389792	2.522	1.33457	up
(1S,2E,6E,10R)-3,7,11,11-Tetramethylbicyclo[8.1.0]undeca-2,6-diene	Terpenoids	C15H24	24703-35-3	1.58912e+06	2.44901e+06	1.76619e+06	1.56087e+06	1.99771e+06	1.9962e+06	1.264e+06	597846	764152	438017	1.07272e+06	370952	1.3384	0.000188099	0.00276298	2.51994	1.33339	up
Phenol, 4-butyl-	Phenol	C10H14O	1638-22-8	112956	191222	89007.5	77673.7	81841.7	93312.4	73783.5	25076.6	32971.7	21420.7	70460	32830.1	1.24777	0.0119451	0.0290557	2.51815	1.33237	up
Dodecanal	Aldehyde	C12H24O	112-54-9	102056	174691	92883.2	87669.9	95029.8	71165.3	90107.8	4431.17	48020.9	22155.8	78794.6	4431.17	1.00096	0.0144435	0.0339108	2.51469	1.33038	up
5,6-Dihydro-5-methyluracil	Heterocyclic compound	C5H8N2O2	696-04-8	12270.7	12664.4	9849.3	10354.8	9810.02	7426.17	8166.58	3029.6	3574.38	2740.12	4906.16	2390.06	1.32878	0.000354444	0.0029041	2.51444	1.33024	up
(2,2,6-Trimethyl-bicyclo[4.1.0]hept-1-yl)-methanol	Alcohol	C11H20O	78996-11-9	79631.8	31152	90168.1	83136.8	100453	32766.8	31486.4	21707.8	29152.4	24420	30665	28625.3	1.14609	0.0184369	0.0405812	2.51304	1.32944	up
4a(2H)-Naphthalenol, octahydro-4,8a-dimethyl-,(4.alpha.,4a.alpha.,8a.beta.)-	Aromatics	C12H22O	19700-21-1	59706.3	84598	70377.4	61633.5	60402.9	76146.9	36996.1	31713.3	22828.8	16494.1	34071.6	22486.1	1.45342	1.85121e-05	0.00276298	2.50845	1.32679	up
Cyclohexene, 4-ethenyl-4-methyl-3-(1-methylethenyl)-1-(1-methylethyl)-, (3R-trans)-	Terpenoids	C15H24	20307-84-0	80965.9	138459	94236.4	84098.7	101951	103231	71872.9	24463.3	42751.3	23956	59968.6	17756.5	1.28543	0.000631463	0.00375681	2.50424	1.32437	up
6,8-Nonadien-2-one, 8-methyl-5-(1-methylethyl)-, (E)-	Ketone	C13H22O	54868-48-3	62474.6	82540.5	56276.8	56764.9	73066.3	55826.5	35070.7	21780.4	26454.4	16946.2	40548.5	13844.5	1.38185	9.49155e-05	0.00276298	2.50219	1.32319	up
Megastigmatrienone	Ketone	C13H18O	38818-55-2	24590.2	35583.1	22499.9	26799	33794.8	21386.1	19196.5	7749.37	10229.8	6261.8	16893.3	5526.33	1.29562	0.000645257	0.00378738	2.50016	1.32202	up
(Z)-1-Methyl-4-(6-methylhept-5-en-2-ylidene)cyclohex-1-ene	Terpenoids	C15H24	13062-00-5	806541	943766	679790	740376	952361	674904	535949	280356	278919	237110	426297	160611	1.36247	8.63765e-05	0.00276298	2.49981	1.32182	up
4-(1,5-dimethyl-1,4-hexadienyl)-1-methyl-Cyclohexene	Terpenoids	C15H24	17627-44-0	806541	943766	679790	740376	952361	674904	535949	280356	278919	237110	426297	160611	1.36247	8.63765e-05	0.00276298	2.49981	1.32182	up
(1R,5S,8R)-2,4,4,8-tetramethyltricyclo[3.3.3.01,5]undec-2-ene	Terpenoids	C15H24	68269-87-4	44925.4	54608.3	38565.5	42018.7	50928.3	38170.3	33616.3	13472.5	15880	10273.6	25878.2	8578.11	1.3061	0.000376212	0.00293011	2.49972	1.32177	up
1-Cyclohexene-1-propanol, .alpha.,2,6,6-tetramethyl-	Alcohol	C13H24O	3293-47-8	332806	601491	394008	358218	447614	469494	244399	203485	128203	97815.7	241332	126381	1.38346	0.000443476	0.00315101	2.49961	1.3217	up
.alpha.-Farnesene	Terpenoids	C15H24	502-61-4	62940.6	130163	71341.6	66553.5	82477	109812	56511	28529	35430.6	19966.8	49254.1	20175.5	1.31831	0.00341154	0.0112331	2.49342	1.31813	up
1,1,7,7a-Tetramethyl-1a,2,6,7,7a,7b-hexahydro-1H-cyclopropa[a]naphthalene	Terpenoids	C15H22	154098-14-3	81115.3	110348	85673.6	79445	78727.2	99865.5	47320.8	42512.6	29868.3	22740.8	43895.4	28780.8	1.4646	1.77752e-05	0.00276298	2.48781	1.31488	up
Phenol, 4-(3-hydroxy-1-propenyl)-	Alcohol	C9H10O2	3690-05-9	41447.4	55679.6	36602.7	39947.4	45146.1	35803.2	29350.8	12294.7	13842.3	13649.2	24069.4	9609.47	1.35703	0.000172014	0.00276298	2.47653	1.30832	up
(3S,3aR,6R,8aS)-3,7,7-Trimethyl-8-methylenehexahydro-1H-3a,6-methanoazulen-2(3H)-one	Terpenoids	C15H22O	28624-27-3	98207	124083	87925.7	93283.9	132665	89200.4	77133.8	26994.7	32306	24681.2	71943	19635.9	1.26635	0.000935502	0.00440556	2.47479	1.3073	up
Propanoic acid, 2-methyl-, 3-phenylpropyl ester	Ester	C13H18O2	103-58-2	9283.86	11818.6	8854.37	7535.34	8123.12	8875.03	7177.18	454.037	4355.01	2270.18	7327.2	454.037	1.02419	0.00620166	0.0175029	2.4726	1.30603	up
3,4-Methylenedioxybenzyl acetate	Ester	C10H10O4	326-61-4	6371.17	7550.08	4962.59	6294.17	6824.93	5431.19	4155.92	2548.26	2250.48	2288.32	3547.44	450.096	1.15125	0.000265058	0.00276298	2.45622	1.29644	up
Benzoic acid, 4-ethoxy-, ethyl ester	Ester	C11H14O3	23676-09-7	85882.1	97535.3	71010.7	76295	96071.9	69238.1	58225.3	28276.5	29939.6	16877.1	47267.7	21390.7	1.33263	0.000176918	0.00276298	2.45589	1.29625	up
Butanoic acid, 1-phenylethyl ester	Ester	C12H16O2	3460-44-4	13487.2	18434.3	12258.7	13050.6	15359.5	11520.9	7872.1	3414.84	6622.61	3805.16	9437.59	3103.9	1.33185	0.000241932	0.00276298	2.45536	1.29593	up
(4aS-cis)-2,4a,5,6,7,8,9,9a-octahydro-3,5,5-trimethyl-9-methylene-1H-Benzocycloheptene	Terpenoids	C15H24	3853-83-6	9.76747e+06	1.73686e+07	1.12566e+07	1.02874e+07	1.27541e+07	1.36194e+07	7.3999e+06	5.909e+06	3.91794e+06	2.6646e+06	6.88391e+06	3.88857e+06	1.36914	0.000483539	0.00334757	2.44762	1.29138	up
N,N'-Methylenebismethacrylamide	Amine	C9H14N2O2	2359-15-1	99986.9	118083	86573.9	97651	122720	86715	67379.9	39776.3	29907.4	24720	63345.3	26998.9	1.34727	0.000147887	0.00276298	2.42627	1.27874	up
2,2,6-Trimethyl-4H-1,3-dioxin-4-one	Heterocyclic compound	C7H10O3	5394-63-8	65323.7	37317.2	40633.5	30092.7	25537.1	41955.8	11511.5	12374.4	23433.1	9370.72	20656.7	22682.1	1.28991	0.00695324	0.0189634	2.40792	1.26779	up
(1S,4S,4aR)-1-Isopropyl-4-methyl-7-methylene-1,2,3,4,4a,5,6,7-octahydronaphthalene	Terpenoids	C15H24	157477-72-0	3.97237e+06	4.39722e+06	3.34827e+06	3.25717e+06	4.18741e+06	3.29167e+06	2.98934e+06	1.17925e+06	1.37293e+06	924999	2.1643e+06	703755	1.28693	0.000662897	0.00380645	2.40548	1.26632	up
(1S,4S,4aS)-1-Isopropyl-4,7-dimethyl-1,2,3,4,4a,5-hexahydronaphthalene	Terpenoids	C15H24	267665-20-3	3.97237e+06	4.39722e+06	3.34827e+06	3.25717e+06	4.18741e+06	3.29167e+06	2.98934e+06	1.17925e+06	1.37293e+06	924999	2.1643e+06	703755	1.28693	0.000662897	0.00380645	2.40548	1.26632	up
Hexadecane, 2-methyl-	Hydrocarbons	C17H36	1560-92-5	14204.3	16541.2	11746.9	19687.7	23774.8	14587.4	13426.6	4947.33	7213.9	5465.85	10410.1	989.465	1.05559	0.0032199	0.010738	2.36831	1.24385	up
2-Naphthalenol	Phenol	C10H8O	135-19-3	17343.2	19523.3	13491.7	15817.8	20203	14264.1	11983.8	6017.93	6729.58	4854.04	9567.59	3465.35	1.32359	0.000220001	0.00276298	2.3615	1.2397	up
Acetic acid, cyano-, 2-methoxyethyl ester	Ester	C6H9NO3	10258-54-5	217335	386170	184833	156092	216648	198263	177356	50586.8	47176.9	55454.1	191922	55694.5	1.16648	0.013879	0.0328714	2.35103	1.23329	up
Dauca-4(11),8-diene	Terpenoids	C15H24	395070-76-5	36222.1	49200	31983.5	24577.1	36233	31413	26281.1	7564.37	14795.5	10008.3	26593.5	3954.47	1.15376	0.00316205	0.0106276	2.35017	1.23277	up
(1R,3aR,4aR,8aR)-1,4,4,6-Tetramethyl-1,2,3,3a,4,4a,7,8-octahydrocyclopenta[1,4]cyclobuta[1,2]benzene	Terpenoids	C15H24	94482-89-0	1.03295e+06	1.48678e+06	1.06909e+06	951338	1.12137e+06	1.09939e+06	869096	339228	462988	266292	737213	211321	1.26527	0.000908415	0.00439972	2.34255	1.22808	up
(1R,3aS,4aS,8aS)-1,4,4,6-Tetramethyl-1,2,3,3a,4,4a,7,8-octahydrocyclopenta[1,4]cyclobuta[1,2]benzene	Terpenoids	C15H24	94535-52-1	1.03295e+06	1.48678e+06	1.06909e+06	951338	1.12137e+06	1.09939e+06	869096	339228	462988	266292	737213	211321	1.26527	0.000908415	0.00439972	2.34255	1.22808	up
(1S,5S)-2-Methyl-5-((R)-6-methylhept-5-en-2-yl)bicyclo[3.1.0]hex-2-ene	Hydrocarbons	C15H24	159407-35-9	1.03295e+06	1.48678e+06	1.06909e+06	951338	1.12137e+06	1.09939e+06	869096	339228	462988	266292	737213	211321	1.26527	0.000908415	0.00439972	2.34255	1.22808	up
Di-epi-.alpha.-cedrene	Terpenoids	C15H24	50894-66-1	1.03295e+06	1.48678e+06	1.06909e+06	951338	1.12137e+06	1.09939e+06	869096	339228	462988	266292	737213	211321	1.26527	0.000908415	0.00439972	2.34255	1.22808	up
(4R,4aR)-4,4a-Dimethyl-6-(prop-1-en-2-yl)-1,2,3,4,4a,7-hexahydronaphthalene	Terpenoids	C15H22	28908-26-1	411642	497455	382594	365327	476643	358721	291880	143043	173141	123316	249336	86507.3	1.32843	0.000192965	0.00276298	2.33539	1.22366	up
(3R,3aR,3bR,4S,7R,7aR)-4-Isopropyl-3,7-dimethyloctahydro-1H-cyclopenta[1,3]cyclopropa[1,2]benzen-3-ol	Terpenoids	C15H26O	38230-60-3	140086	169516	148998	143640	188650	130792	122533	20451.7	102258	20451.7	108850	20451.7	1.10042	0.00596734	0.0169005	2.3334	1.22243	up
2-Furancarboxylic acid, hexyl ester	Ester	C11H16O3	39251-86-0	16052.3	23753.3	17995.9	12794.1	11675	21082.3	10819.5	8699.65	5953.01	3295.98	9299.94	6372.42	1.29383	0.00216037	0.00821549	2.32564	1.21763	up
1H-3a,7-Methanoazulene, 2,3,4,7,8,8a-hexahydro-3,6,8,8-tetramethyl-, (3R,3aS,7S,8aR)-	Terpenoids	C15H24	65354-33-8	1.02444e+06	1.46154e+06	1.00516e+06	944654	1.10813e+06	1.05776e+06	863208	335852	449446	258048	745774	203281	1.25009	0.00122418	0.00527441	2.31183	1.20903	up
2-Propenoic acid, 3-phenyl-, methyl ester, (E)-	Ester	C10H10O2	1754-62-7	33120.1	42124.8	29794.3	28531.9	37291.5	30225.8	25958.6	8947	14702.5	10226.6	21271.1	6055.95	1.25698	0.000804446	0.00420388	2.30707	1.20606	up
3-Phenyl-1-propanol, acetate	Ester	C11H14O2	122-72-5	26544.6	32925.7	24267	24836.2	29811.7	23235.3	19334.8	7018.59	12375.3	8029.67	17351.5	5948.09	1.29589	0.000419173	0.00300469	2.30695	1.20599	up
Di-epi-.alpha.-cedrene-(I)	Terpenoids	C15H24	21996-77-0	590738	763090	526253	531697	670715	519065	470745	183828	245582	156875	383446	127897	1.27711	0.000800573	0.00420388	2.29637	1.19935	up
Benzene, 1,2-(methylenedioxy)-4-propenyl-, (E)-	Aromatics	C10H10O2	4043-71-4	124895	160878	110274	102957	143622	109394	98045.9	39432.7	49996.8	33615.2	80215.4	26245.8	1.27378	0.000873299	0.0043665	2.29588	1.19905	up
(4aR-trans)-decahydro-4a-methyl-1-methylene-7-(1-methylethylidene)-Naphthalene	Terpenoids	C15H24	515-17-3	195854	229944	178444	169933	204055	140113	140199	68408.9	56507	54127.7	124858	43503.1	1.28804	0.000635412	0.00375681	2.29355	1.19758	up
1-Isopropyl-4,7-dimethyl-1,2,3,4,5,6-hexahydronaphthalene	Terpenoids	C15H24	16729-00-3	195854	229944	178444	169933	204055	140113	140199	68408.9	56507	54127.7	124858	43503.1	1.28804	0.000635412	0.00375681	2.29355	1.19758	up
(4,4-Dimethyl-2,4,5,6-tetrahydro-1H-inden-2-yl)acetic Acid	Acid	C13H18O2	113522-67-1	71245.7	98788.7	65018.2	67490.7	102616	61571.8	62693.6	24396.4	22568.2	20370.2	55521.6	19361.6	1.2369	0.00248392	0.00906295	2.27772	1.18759	up
(E)-Tetradec-2-enal	Aldehyde	C14H26O	51534-36-2	10476.2	12882.6	10472.5	13529.7	15528.2	12451.6	9483.44	3414.87	4288.8	2953.79	9379.79	4080.91	1.25603	0.00118007	0.00516681	2.24218	1.1649	up
(1R,3aS,8aS)-1,4,4,6-Tetramethyl-1,2,3,3a,4,5,7,8-octahydrocyclopenta[c]pentalene	Terpenoids	C15H24	871660-96-7	11585.7	19692.3	13407.4	11259.1	15343.4	13430.9	11172.1	4841.44	5882.41	3572	8905.81	3433.45	1.27534	0.00142883	0.00590487	2.24081	1.16402	up
Undecylenic Acid	Acid	C11H20O2	112-38-9	990459	1.85852e+06	1.24147e+06	1.11074e+06	1.34057e+06	1.49117e+06	694702	788355	522626	350460	716574	519364	1.40015	0.000978397	0.00455461	2.23629	1.16111	up
Phenylacetic acid propyl ester	Ester	C11H14O2	4606-15-9	21429.1	34106	28620.3	25992.3	32433.9	31966.2	19733.1	12340.2	12599.5	9980.31	21918.9	1996.06	1.07141	0.00148496	0.00610567	2.22161	1.15161	up
1-Pentanone, 1-phenyl-	Ketone	C11H14O	1009-14-9	471132	608248	417772	427402	533842	412819	375721	158537	211812	124475	310599	111616	1.27538	0.000841317	0.00426435	2.221	1.15121	up
4,7-Methanoazulene, 1,2,3,4,5,6,7,8-octahydro-1,4,9,9-tetramethyl-, [1S-(1.alpha.,4.alpha.,7.alpha.)]-	Terpenoids	C15H24	514-51-2	814395	1.1199e+06	712833	728459	918286	705914	683489	273595	356609	234981	522831	185308	1.26335	0.00129139	0.00550539	2.21542	1.14758	up
3-Butylisobenzofuran-1(3H)-one	Heterocyclic compound	C12H14O2	6066-49-5	137715	171879	128083	137187	184535	123601	111318	50623.5	54455.8	42999.4	108949	31389.7	1.25362	0.00121651	0.00526939	2.20896	1.14337	up
Copaene	Terpenoids	C15H24	3856-25-5	259921	311224	219907	229854	288173	220398	203414	85232.9	108164	72950.6	167352	55958.7	1.26962	0.000917967	0.00439972	2.20681	1.14196	up
[1S-(1.alpha.,2.alpha.,3a.beta.,4.alpha.,5.alpha.,7a.beta.,8S*)]-octahydro-1,7a-dimethyl-5-(1-methylethyl)-1,2,4-Metheno-1H-indene	Terpenoids	C15H24	22469-52-9	259921	311224	219907	229854	288173	220398	203414	85232.9	108164	72950.6	167352	55958.7	1.26962	0.000917967	0.00439972	2.20681	1.14196	up
1H-Cyclopenta[1,3]cyclopropa[1,2]benzene, octahydro-7-methyl-3-methylene-4-(1-methylethyl)-, [3aS-(3a.alpha.,3b.beta.,4.beta.,7.alpha.,7aS*)]-	Terpenoids	C15H24	13744-15-5	1.49572e+06	1.92081e+06	1.33604e+06	2.10155e+06	2.47166e+06	1.38097e+06	1.36261e+06	681538	805847	473332	1.12254e+06	411484	1.23429	0.00248225	0.00906295	2.20424	1.14028	up
Ethanol, 2-phenoxy-, propanoate	Ester	C11H14O3	23495-12-7	10892	14596.7	9474.91	8608.98	9876.28	12736.7	4856.23	6547.4	4123.48	3442.95	6224.72	4949.8	1.44695	0.000498224	0.00338214	2.1956	1.13462	up
1-Undecanol	Alcohol	C11H24O	112-42-5	37362.5	68063.7	33071	35061.7	40195.2	32842.6	28857	13467.9	20292.5	13810.3	25506	11207	1.28685	0.00797667	0.0211839	2.17956	1.12403	up
Ethanone, 1-(3-hydroxyphenyl)-	Ketone	C8H8O2	121-71-1	984568	1.92767e+06	1.1001e+06	1.01195e+06	987283	1.64288e+06	821131	698343	495368	268373	755767	473131	1.26366	0.00686278	0.0187799	2.17945	1.12396	up
Thiophene, 3-phenyl-	Heterocyclic compound	C10H8S	2404-87-7	21360.4	30060.6	19414.8	18744.9	24184.9	19028.9	18111.2	7818.78	9768.75	6353.13	14530.6	4973.01	1.25257	0.00156287	0.00639354	2.15732	1.10924	up
.alpha.-Terpinyl acetate	Ester	C12H20O2	80-26-2	14776.7	19575.5	9547.39	8762.82	10004.3	10735.8	10368.4	3692.64	4610.26	3409.65	8570.62	3404.3	1.19088	0.0121351	0.0293415	2.15535	1.10792	up
Cyclohexanol, 1-methyl-4-(1-methylethylidene)-, acetate	Ester	C12H20O2	10235-63-9	14776.7	19575.5	9547.39	8762.82	10004.3	10735.8	10368.4	3692.64	4610.26	3409.65	8570.62	3404.3	1.19088	0.0121351	0.0293415	2.15535	1.10792	up
Benzene, 1-methoxy-2-nitro-	Aromatics	C7H7NO3	91-23-6	50001.5	90328.8	42734.9	43539.4	73807.2	44168.5	40104.7	24477.7	30066.1	18392.1	30963.3	16127.7	1.27298	0.0109495	0.0270399	2.15186	1.10558	up
Indole, 3-methyl-	Heterocyclic compound	C9H9N	83-34-1	9881.48	13520	9420.07	9728.84	11388.1	8800.3	7924.39	3833.81	4621.91	2388.7	7239.46	3164.97	1.27478	0.000815416	0.00423389	2.15056	1.10471	up
Naphthalene, 1,2,3,4-tetrahydro-1,4,6-trimethyl-	Aromatics	C13H18	22824-32-4	15748.8	19150.7	13156.8	15350.8	18653.2	12755.7	11945.6	6042.24	7076.25	4743.01	10339.4	3969.02	1.29137	0.000588526	0.00361976	2.14927	1.10384	up
2-Tetradecene, (E)-	Hydrocarbons	C14H28	35953-54-9	315444	403255	279817	257284	287901	291776	263321	104685	135809	67955.8	221517	62507.8	1.19969	0.00311162	0.0106276	2.14476	1.10081	up
Benzoic Acid, 4-methoxy-	Acid	C8H8O3	100-09-4	2.49763e+06	3.73935e+06	2.70707e+06	2.45617e+06	2.46329e+06	3.18727e+06	1.96259e+06	1.65183e+06	962710	697152	1.78634e+06	910886	1.30431	0.000559391	0.0035196	2.13896	1.09691	up
3,4-Hexanedione, 2,2,5-trimethyl-	Ketone	C9H16O2	20633-03-8	8.20046e+06	8.61458e+06	7.19563e+06	4.36736e+06	5.99543e+06	8.16362e+06	2.01152e+06	4.00249e+06	3.37056e+06	2.73135e+06	3.42438e+06	4.56845e+06	1.35748	0.00127439	0.00546166	2.11535	1.0809	up
1,2-Ethanediol, monobenzoate	Ester	C9H10O3	94-33-7	1.06254e+06	1.3873e+06	980364	972981	1.10794e+06	975063	906228	404655	456922	294718	752338	251462	1.24752	0.00171831	0.00695914	2.1153	1.08086	up
1,5-Dimethyl-1-vinyl-4-hexenyl butyrate	Ester	C14H24O2	78-36-4	1.2434e+07	1.77936e+07	1.35496e+07	1.24491e+07	1.22765e+07	1.53167e+07	9.90941e+06	6.82978e+06	4.95058e+06	4.18994e+06	9.08243e+06	4.71501e+06	1.35176	0.00026502	0.00276298	2.11254	1.07898	up
.gamma.-Muurolene	Terpenoids	C15H24	30021-74-0	829020	998002	713145	737802	922288	696529	746564	270482	311201	216791	614531	161508	1.18331	0.00485156	0.0143422	2.10971	1.07704	up
BenzeneacetAldehyde, .alpha.-methyl-4-(2-methylpropyl)-	Aldehyde	C13H18O	51407-46-6	14552.2	17658.2	10187	13933	19077.1	14078.8	11069.8	7504.93	6674.97	5171.74	7646.21	4387.22	1.33304	0.000768136	0.00417577	2.1078	1.07574	up
Cyclohexanol, 1-ethenyl-	Alcohol	C8H14O	1940-19-8	2.45907e+06	2.49491e+06	2.14863e+06	1.41321e+06	1.82031e+06	2.4128e+06	605715	1.1945e+06	1.00402e+06	826924	1.03449e+06	1.38645e+06	1.37894	0.000568977	0.00354517	2.10653	1.07487	up
Benzamide	Amine	C7H7NO	55-21-0	9602.55	16948.8	12069.9	11442.5	15095.3	13033.3	10102.2	4608.1	6801.44	6269.5	8616.52	921.619	1.01995	0.00267946	0.00946457	2.09522	1.0671	up
Butanoic acid, 3-methyl-, phenylmethyl ester	Ester	C12H16O2	103-38-8	681422	929199	666266	607088	707590	689392	614067	260193	315054	178879	520238	156305	1.21297	0.00286972	0.00989137	2.09365	1.06602	up
Pentanoic acid, phenylmethyl ester	Ester	C12H16O2	10361-39-4	681422	929199	666266	607088	707590	689392	614067	260193	315054	178879	520238	156305	1.21297	0.00286972	0.00989137	2.09365	1.06602	up
4-Acetoxy-3-methoxystyrene	Aromatics	C11H12O3	46316-15-8	30140.7	48883.8	31136.9	28377.4	36264.8	36293.8	22985.6	20463.6	14230.2	8449.53	21204.9	14134.7	1.31793	0.000888971	0.00439972	2.08042	1.05688	up
[1aR-(1a.alpha.,4.alpha.,4a.beta.,7b.alpha.)]-1a,2,3,4,4a,5,6,7b-octahydro-1,1,4,7-tetramethyl-1H-Cycloprop[e]azulene	Terpenoids	C15H24	489-40-7	700282	796210	617613	561944	598385	686189	523321	252987	314997	180290	498188	136283	1.22139	0.00205671	0.00789541	2.0779	1.05513	up
Hexanoic acid, 3-hexenyl ester	Ester	C12H22O2	84434-19-5	126994	160881	118153	109620	120528	119787	109073	47515.5	54099.7	33662.6	90162.6	29342.9	1.22848	0.00253221	0.00911594	2.07764	1.05495	up
cis-3-Hexenyl cis-3-hexenoate	Ester	C12H20O2	61444-38-0	126994	160881	118153	109620	120528	119787	109073	47515.5	54099.7	33662.6	90162.6	29342.9	1.22848	0.00253221	0.00911594	2.07764	1.05495	up
Cyclopentaneacetic acid, 3-oxo-2-pentyl-, methyl ester	Ester	C13H22O3	24851-98-7	17354.7	17225.2	12344.5	14860.6	20988.1	14281.9	12722.4	6358.96	5348.81	5145.33	12354.1	4815.95	1.24514	0.00174333	0.007016	2.07624	1.05397	up
Acetic Acid, phenoxy-	Acid	C8H8O3	122-59-8	348908	448047	324089	308037	352396	345396	309107	130610	157118	90523.7	259443	78737.5	1.21167	0.00315158	0.0106276	2.07391	1.05235	up
Cyclohexene, 6-(2-butenylidene)-1,5,5-trimethyl-, (E,Z)-	Hydrocarbons	C13H20	71186-24-8	18520.3	27060.3	20090.7	18989.1	21513.9	22477.7	16518.6	8385.94	10733	6304.78	13968.8	6152.45	1.30925	0.000541958	0.00351189	2.07291	1.05166	up
Quinoxaline, 2,3-dimethyl-	Heterocyclic compound	C10H10N2	2379-55-7	813959	1.16652e+06	868653	796685	796193	993917	629822	452411	381978	274134	576960	308274	1.36699	0.000238848	0.00276298	2.07195	1.05099	up
Geranyl acetate	Terpenoids	C12H20O2	105-87-3	35466.1	45481.8	30968.5	28125.8	33751.5	28399.5	23254.5	14592.2	13702.9	10946.3	24878.7	10350.8	1.31989	0.000790444	0.00420388	2.069	1.04893	up
1,3-Cyclohexadiene-1-carboxylic acid, 2,6,6-trimethyl-, ethyl ester	Ester	C12H18O2	35044-59-8	6.18092e+06	8.91165e+06	6.6668e+06	6.0857e+06	6.07262e+06	7.61789e+06	4.85628e+06	3.44655e+06	2.90621e+06	2.08475e+06	4.45397e+06	2.36263e+06	1.36062	0.000270282	0.00276298	2.06538	1.04641	up
Benzenemethanol, 4-hydroxy-	Alcohol	C7H8O2	623-05-2	2.81771e+06	4.04926e+06	3.10513e+06	2.84891e+06	2.80315e+06	3.514e+06	2.26073e+06	1.55891e+06	1.35054e+06	959848	2.07299e+06	1.07255e+06	1.35686	0.000253204	0.00276298	2.06329	1.04494	up
1,2,4-Methenoazulene, decahydro-1,5,5,8a-tetramethyl-, [1S-(1.alpha.,2.alpha.,3a.beta.,4.alpha.,8a.beta.,9R*)]-	Terpenoids	C15H24	1137-12-8	27160.9	30046.3	23029.2	22613.5	31425.3	23193.3	21761.7	8500.94	15834.5	7510.82	16705.1	6042.91	1.21737	0.00183286	0.00717207	2.06229	1.04425	up
Bicyclo[7.2.0]undec-4-ene, 4,11,11-trimethyl-8-methylene-,[1R-(1R*,4Z,9S*)]-	Terpenoids	C15H24	118-65-0	1.41297e+06	1.87116e+06	1.3389e+06	1.25394e+06	1.35828e+06	1.38241e+06	1.25771e+06	525382	624563	362997	1.08384e+06	326840	1.20385	0.00364087	0.0116565	2.06099	1.04333	up
(8R,8aS)-8,8a-Dimethyl-2-(propan-2-ylidene)-1,2,3,7,8,8a-hexahydronaphthalene	Terpenoids	C15H22	27840-40-0	16348.6	18340.2	13725.4	13394	16717.9	12904.5	12107.9	5230.31	6684.07	5623.18	10194	4667.52	1.30596	0.000600676	0.00365825	2.0543	1.03865	up
β-Isocomene	Terpenoids	C15H24	71596-72-0	1.6227e+06	2.35094e+06	1.76163e+06	1.6273e+06	1.59672e+06	2.00177e+06	1.29197e+06	904804	772701	554297	1.1838e+06	630143	1.35881	0.000279519	0.00276298	2.05351	1.03809	up
2-Propenoic Acid, 3-phenyl-	Acid	C9H8O2	621-82-9	5.8739e+06	8.47047e+06	6.42559e+06	5.83655e+06	5.81456e+06	7.28068e+06	4.54081e+06	3.85648e+06	2.75271e+06	1.97071e+06	4.19641e+06	2.04626e+06	1.33876	0.000319106	0.00276298	2.05035	1.03587	up
2-Hydroxymethylbenzimidazole	Heterocyclic compound	C8H8N2O	22128-99-0	5.42553e+06	7.80823e+06	5.92831e+06	5.39476e+06	5.35281e+06	6.71221e+06	4.19145e+06	3.55065e+06	2.5387e+06	1.82429e+06	3.87535e+06	1.88696e+06	1.33921	0.00031565	0.00276298	2.04965	1.03537	up
1-Butanone, 2-hydroxy-1-phenyl-	Ketone	C10H12O2	16183-46-3	1.04582e+06	1.32324e+06	932542	913571	1.04815e+06	929780	891039	409584	446122	290766	737054	254245	1.23304	0.00231972	0.00865887	2.04473	1.03191	up
1-(5-Dimethylethyl)pyrazin-2-yl-ethan-1-one	Heterocyclic compound	C10H14N2O	182306-61-2	11389.2	15293.8	8815.54	8197.59	10467.2	10209.8	9276.02	4031.42	4816.87	2845.83	7368.07	3188.35	1.22418	0.00381093	0.0120111	2.04187	1.02989	up
Niacinamide	Amine	C6H6N2O	98-92-0	1.42317e+06	2.07046e+06	1.54834e+06	1.41678e+06	1.4025e+06	1.75971e+06	1.12857e+06	824450	677076	483553	1.04154e+06	557824	1.35471	0.000309318	0.00276298	2.04136	1.02953	up
Benzene, 1,4-dimethyl-2,5-bis(1-methylethyl)-	Aromatics	C14H22	10375-96-9	61874.7	72167.3	53973.9	46460.5	48728.7	61733.8	43403.3	23400.3	27317.1	16880.8	44869.9	13162.4	1.23254	0.00174967	0.007016	2.04065	1.02903	up
Ethinamate	Ester	C9H13NO2	126-52-3	1.25875e+06	1.63795e+06	1.16045e+06	1.09856e+06	1.18245e+06	1.19891e+06	1.10564e+06	471589	557222	317897	951862	291059	1.19908	0.00384717	0.0120559	2.03966	1.02833	up
2-Buten-1-one, 1-(2,6,6-trimethyl-1,3-cyclohexadien-1-yl)-, (E)-	Terpenoids	C13H18O	23726-93-4	53008	67848.8	47723.8	48687.2	62509.4	48675	44253.4	18402.6	25975.2	17542.4	36111.1	18842.5	1.29841	0.000749806	0.00410367	2.03846	1.02748	up
1,8,11,14-Heptadecatetraene, (Z,Z,Z)-	Hydrocarbons	C17H28	10482-53-8	113165	137344	97469.9	103253	144878	97559.9	101843	41503.5	41118.1	33625.9	92843.3	30488.3	1.19299	0.00461615	0.0137974	2.03171	1.02269	up
Benzenemethanol, 4-methyl-.alpha.-(1-methyl-2-propenyl)-, (R*,R*)-	Alcohol	C12H16O	83173-76-6	761477	1.02354e+06	717158	675698	721489	744138	671772	305791	347110	198600	592568	175588	1.19577	0.00377467	0.0119901	2.02646	1.01896	up
(1R,3aS,8aS)-7-Isopropyl-1,4-dimethyl-1,2,3,3a,6,8a-hexahydroazulene	Terpenoids	C15H24	36577-33-0	7.48239e+06	1.07136e+07	8.06613e+06	6.28426e+06	7.32882e+06	9.20011e+06	5.87891e+06	4.10552e+06	3.53031e+06	2.52267e+06	5.39265e+06	2.80914e+06	1.33364	0.000676702	0.00380645	2.02463	1.01766	up
Naphthalene, 1,2,4a,5,6,8a-hexahydro-4,7-dimethyl-1-(1-methylethyl)-,[1R-(1.alpha.,4a.alpha.,8a.alpha.)]-	Terpenoids	C15H24	17627-24-6	7.48239e+06	1.07136e+07	8.06613e+06	6.28426e+06	7.32882e+06	9.20011e+06	5.87891e+06	4.10552e+06	3.53031e+06	2.52267e+06	5.39265e+06	2.80914e+06	1.33364	0.000676702	0.00380645	2.02463	1.01766	up
1,4-Cyclohexadiene-1-methanol, 4-(1-methylethyl)-	Alcohol	C10H16O	22539-72-6	17997.9	28879.4	19692.7	18903.5	25639.1	21188.8	16929.2	7520.85	12971.6	6058.28	16332.1	5706.65	1.21519	0.00239112	0.00888442	2.01929	1.01385	up
(1R,1aR,2aS,5R,6R,6aS,7aS)-1,6,6a-trimethyldecahydro-1,2a-methanocyclopropa[b]naphthalen-5-ol	Terpenoids	C15H24O	860769-47-7	263469	381512	283214	261193	257349	321096	202142	172940	124573	88827	185897	101107	1.34993	0.000318505	0.00276298	2.01926	1.01383	up
trans-.alpha.-Bergamotene	Terpenoids	C15H24	13474-59-4	5.88612e+06	8.52783e+06	6.35207e+06	5.78881e+06	5.79416e+06	7.29835e+06	4.58054e+06	3.86108e+06	2.77822e+06	1.9836e+06	4.19512e+06	2.2377e+06	1.34311	0.000357674	0.0029041	2.01909	1.0137	up
Butanoic acid, phenylmethyl ester	Ester	C11H14O2	103-37-7	6608.02	13112.7	9110.32	8478.71	9521.57	9913.67	7902.59	3557.72	4921.63	3052.04	6758.65	1980.94	1.18444	0.00389827	0.0120981	2.01412	1.01015	up
2,6-dihydroxy-Benzoic Acid	Acid	C7H6O4	303-07-1	536456	697742	362688	473727	506022	372967	335033	216304	248367	133924	412183	120839	1.19393	0.00479005	0.0142122	2.01112	1.008	up
Precocene I	Heterocyclic compound	C12H14O2	17598-02-6	11231.3	18745.4	9550.75	11759.3	14288.8	14621.6	9036.61	7186.86	6028.28	6252.06	7690.91	3874.14	1.33402	0.00243971	0.00898257	2.00148	1.00107	up
2,6-Octadienenitrile, 3,7-dimethyl-, (Z)-	Nitrogen compounds	C10H15N	31983-27-4	12866.4	10663.4	14315.1	8213.82	11274.9	7456.25	21379.7	30799.8	21362.5	24919.1	17354.3	23539.2	1.40762	0.000381821	0.00294547	0.464929	-1.10492	down
Formamide, N-phenyl-	Amine	C7H7NO	103-70-8	31323.5	27705.4	33960.1	19954.9	19393.5	17866.3	51533.5	74863	49956.2	56908.5	43479.8	56068.7	1.40066	0.000288246	0.00276298	0.45132	-1.14778	down
Cyclohexanol, 2,6-dimethyl-	Alcohol	C8H16O	5337-72-4	29544	48766.4	26483.5	33608.7	44421.5	38138.7	74878.5	130534	72845.1	100279	43926.7	78879.5	1.27175	0.00983451	0.0248936	0.440741	-1.182	down
3,5,11-Eudesmatriene	Terpenoids	C15H22	193615-07-5	6741.77	1248.76	7203.8	6689.3	1248.76	6498.48	14698.9	8337.09	13703.7	9925.02	14576.3	6563.1	1.06325	0.00662767	0.0182574	0.437007	-1.19427	down
1-Undecene, 9-methyl-	Hydrocarbons	C12H24	74630-41-4	18239.2	13652.5	13802.3	6766.49	9204.18	9363.96	21532.7	49234	19417.1	36695.6	17993.8	22409.8	1.20587	0.0236071	0.0490301	0.424602	-1.23582	down
Pyrazine, 2-methoxy-3-(1-methylpropyl)-	Heterocyclic compound	C9H14N2O	24168-70-5	8328.24	10741.4	8153.39	10890.9	9531.01	11199.4	28570	21827.7	16710.2	17279.9	40965.9	27192	1.40283	0.00788608	0.0210122	0.385749	-1.37427	down
Ethanone, 1-(2-methyl-1-cyclopenten-1-yl)-	Ketone	C8H12O	3168-90-9	1347.88	1347.88	8297.18	7573.74	7399.43	6739.39	11908.7	21653.6	16086.5	8836.86	15854.3	11840.9	1.1236	0.00333517	0.0110717	0.379498	-1.39784	down
Pyrazine, 2,3-dimethyl-5-(1-methylpropyl)-	Heterocyclic compound	C10H16N2	32263-00-6	7246.91	4525.29	4128.75	3131.36	3614.42	2977.67	11358.1	15357.6	10399.1	12479.9	7542.39	11812.5	1.4161	0.000320643	0.00276298	0.371639	-1.42803	down
Benzeneacetic Acid, 4-hydroxy-	Acid	C8H8O3	156-38-7	74505.9	70324.3	14386.4	45026.4	16670.8	15453.6	112818	204903	87391	94126.9	86506.6	94391.8	1.17162	0.00928502	0.0238758	0.347529	-1.5248	down
Cyclohexene, 1-methoxy-	Aromatics	C7H12O	931-57-7	4591.75	4591.75	4591.75	33360	4591.75	4591.75	26770.5	24971.1	27759	22958.8	29344.2	34136.3	1.30153	0.010879	0.0269479	0.339393	-1.55897	down
2-PyridinemethanAmine	Heterocyclic compound	C6H8N2	3731-51-9	86278.8	16213.3	16213.3	16213.3	16213.3	16213.3	112151	81066.5	96057.5	106694	110571	102679	1.39153	0.000786656	0.00420388	0.274688	-1.86413	down
3-Octen-2-one, 7-methyl-	Ketone	C9H16O	33046-81-0	9116.79	1311.15	7671.44	1311.15	1311.15	1311.15	11234.7	14168.7	14689.8	18547.5	8227.33	13534.5	1.28175	0.000841022	0.00426435	0.274031	-1.86759	down
(1S,5S,6R)-6-Methyl-2-methylene-6-(4-methylpent-3-en-1-yl)bicyclo[3.1.1]heptane	Terpenoids	C15H24	15438-94-5	59189.3	115977	79250.3	76233.9	101193	103386	484637	689567	237867	312066	570477	585225	1.47153	0.00250714	0.00910664	0.185854	-2.42776	down
1,6,10-Dodecatrien-3-ol, 3,7,11-trimethyl-	Terpenoids	C15H26O	7212-44-4	4330.12	4330.12	4330.12	4330.12	4330.12	4330.12	37088.1	39148.7	23115.3	22342.3	36114.8	21650.6	1.55461	0.000657677	0.00380645	0.144772	-2.78815	down

## Sheet: G22_Vs_G26
Table S2b. Differential volatile organic compounds between G22 and G26 cultivars
Compounds	Class I	Formula	CAS	G22-1	G22-2	G22-3	G22-4	G22-5	G22-6	G26-1	G26-2	G26-3	G26-4	G26-5	G26-6	VIP	P-value	FDR	Fold_Change	Log2FC	Type
(2E)-2-(Acetylhydrazono)propanoic acid	Acid	C5H8N2O3	64096-81-7	747.918	747.918	747.918	747.918	747.918	747.918	37000.4	17390.5	28016.4	13293.1	22889.3	7003.75	1.24782	0.00582967	0.00977327	0.0357305	-4.8067	down
Ethyl mandelate	Ester	C10H12O3	774-40-3	244331	244331	244331	244331	244331	244331	2.63479e+06	2.46739e+06	2.01024e+06	1.63615e+06	3.04226e+06	1.22166e+06	1.25881	0.000924014	0.00176014	0.11266	-3.14995	down
β-Funebrene	Terpenoids	C15H24	79120-98-2	258793	258793	258793	258793	258793	258793	2.05337e+06	1.96181e+06	2.06833e+06	1.6243e+06	3.16613e+06	1.29396e+06	1.26408	0.00101567	0.00190534	0.127611	-2.97018	down
beta-Phenylethyl butyrate	Ester	C12H16O2	103-52-6	528.484	528.484	528.484	528.484	528.484	528.484	3735.88	4200.87	3244.45	2642.42	6479.38	3824.86	1.26574	0.00129905	0.00238267	0.131421	-2.92773	down
4a(2H)-Naphthalenol, octahydro-4,8a-dimethyl-,(4alpha,4aalpha,8abeta)-	Aromatics	C12H22O	19700-21-1	2745.84	2745.84	2745.84	2745.84	2745.84	2745.84	22781.6	21697.7	17233	17907.6	29020	13729.2	1.26728	0.000464799	0.000954062	0.134634	-2.89288	down
Undecanoic acid, methyl ester	Ester	C12H24O2	1731-86-8	1727.57	1727.57	1727.57	1727.57	1727.57	1727.57	11844.9	13882.8	10739.3	11107.4	18301	8637.83	1.26853	0.00054456	0.00109059	0.139108	-2.84572	down
Carbonochloridodithioic acid, methyl ester	Others	C2H3ClS2	16696-91-6	690.952	690.952	3454.76	690.952	690.952	3580.54	13150.9	8614.39	11676.7	8324.55	13841.8	14621.1	1.15727	5.0688e-05	0.000129965	0.13953	-2.84135	down
2-Buten-1-one, 1-(2,6,6-trimethyl-1-cyclohexen-1-yl)-	Ketone	C13H20O	35044-68-9	6434.78	6434.78	6434.78	6434.78	6434.78	6434.78	55876.4	53870.5	36050.3	44182.3	52274	32173.9	1.26922	0.000197195	0.000433595	0.140688	-2.82943	down
Benzyl Alcohol	Alcohol	C7H8O	100-51-6	58806.7	57563.2	58165.7	57384.2	59188	60380.4	383645	365702	303898	490390	410584	460084	1.27888	5.69857e-05	0.000144611	0.145586	-2.78006	down
EthenAmine, N-methylene-	Amine	C3H5N	38239-27-9	21882.6	21882.6	21882.6	21882.6	238300	21882.6	378235	443784	246472	633854	430627	243657	1.12831	0.00114577	0.00211724	0.146305	-2.77295	down
1R,4R,7R,11R-1,3,4,7-Tetramethyltricyclo[5.3.1.0(4,11)]undec-2-ene	Terpenoids	C15H24	137235-59-7	86183.6	86183.6	86183.6	86183.6	86183.6	86183.6	618710	577587	457360	594752	733477	430918	1.27328	0.000127204	0.0002865	0.151518	-2.72244	down
Acetic acid, (propylthio)-, methyl ester	Ester	C6H12O2S	20600-65-1	3069.1	3150.76	3882.82	3860.32	3408.13	3301.74	10047.5	10115	10939.1	11577.9	15978.6	16990.7	1.25049	0.000694871	0.00135144	0.273274	-1.87158	down
Pentadecane, 2,6,10-trimethyl-	Hydrocarbons	C18H38	3892-00-0	765.976	765.976	765.976	765.976	765.976	7106.36	5956.76	7370	4177.76	3829.88	8286.55	4481.16	1.03059	0.0154132	0.0245617	0.320691	-1.64074	down
Bicyclo[3.1.0]hex-3-en-2-one, 5-(1-methylethyl)-	Ketone	C9H12O	36262-12-1	46077.2	41570.3	54234.8	52765.4	78099.7	37880.7	99540.2	96915	103893	197946	164540	150527	1.13315	0.00330355	0.00567965	0.381907	-1.38871	down
Octanoic acid, methyl ester	Ester	C9H18O2	111-11-5	7357.03	6568.87	8356.79	5829.42	11041.9	5646.39	14801.8	14368.3	14734.5	25335.2	24348.7	15863.2	1.13631	0.00247562	0.00432691	0.409317	-1.28871	down
Phenylethyl Alcohol	Alcohol	C8H10O	60-12-8	1.34081e+06	1.22704e+06	1.76629e+06	1.22314e+06	1.83303e+06	1.29632e+06	3.52842e+06	3.37694e+06	2.26947e+06	3.894e+06	4.16249e+06	2.71141e+06	1.16404	0.000739245	0.00142281	0.435579	-1.199	down
2-Propenal, 3-(2-furanyl)-	Heterocyclic compound	C7H6O2	623-30-3	160134	144711	199597	145940	208190	146095	275854	247631	284121	516192	426818	407592	1.11045	0.00582145	0.00977327	0.46551	-1.10312	down
Phenol, 3,5-dimethyl-	Phenol	C8H10O	108-68-9	8052.29	8590.71	11217.3	9383.28	9098.37	6983	19348.4	19790	20085.3	19212.2	13576.2	21591.8	1.19148	6.7473e-05	0.00016339	0.469394	-1.09113	down
Phenol, 3-ethyl-	Phenol	C8H10O	620-17-7	8052.29	8590.71	11217.3	9383.28	9098.37	6983	19348.4	19790	20085.3	19212.2	13576.2	21591.8	1.19148	6.7473e-05	0.00016339	0.469394	-1.09113	down
Valproic Acid	Acid	C8H16O2	99-66-1	9183.29	8458.49	11734.5	8352.01	12245.2	9230.7	17849.9	17284.8	14815.7	29020.9	28244.2	18563.8	1.11703	0.00552462	0.00932515	0.470699	-1.08712	down
Ethanol, 2-(4-chlorophenyl)amino-	Alcohol	C8H10ClNO	2933-81-5	8500.2	9183.5	8558.11	8315.32	13255	8251.59	5273.01	5715.98	3942.52	4086.78	4742.79	3403.05	1.16609	0.000899915	0.00171865	2.06389	1.04536	up
2-Phenoxyethyl isobutyrate	Ester	C12H16O3	103-60-6	261281	275704	259884	350981	292594	236245	121275	140337	103355	111645	206079	115980	1.16211	6.66172e-05	0.000162915	2.09935	1.06994	up
Tetradecane	Hydrocarbons	C14H30	629-59-4	92163.6	87818.3	97099.2	95752.7	94956	94893	50362.7	47989.3	25401.3	37997.4	71141.4	35080.9	1.11802	0.000474688	0.000968991	2.09977	1.07023	up
Bicyclo[2.2.1]heptan-2-ol, 1,7,7-trimethyl-, (1S-endo)-	Terpenoids	C10H18O	464-45-9	13148.2	10221.3	14775.4	11348.3	14844.2	11035	4336.09	8812.23	4750.09	4242.83	7783.59	5508.81	1.11255	0.000155398	0.000343731	2.12714	1.08892	up
endo-Borneol	Terpenoids	C10H18O	507-70-0	13148.2	10221.3	14775.4	11348.3	14844.2	11035	4336.09	8812.23	4750.09	4242.83	7783.59	5508.81	1.11255	0.000155398	0.000343731	2.12714	1.08892	up
2-Nonen-1-ol, (E)-	Alcohol	C9H18O	31502-14-4	7508.21	7415.2	14046.1	9854.36	8135.93	9725.55	2709.71	6291.43	2482.2	3887.78	7147.62	3999.89	1.01209	0.00320596	0.00552468	2.13757	1.09597	up
1H-Pyrrole-2-carbonitrile	Heterocyclic compound	C5H4N2	9513-94-4	68949.2	66204.4	45518.3	49836.4	73664.7	36287.8	31939.7	23965.9	25547.3	24131.9	25173.9	26309	1.14941	0.0035995	0.00613157	2.1676	1.1161	up
1H-Pyrrole-3-carbonitrile	Heterocyclic compound	C5H4N2	7126-38-7	68949.2	66204.4	45518.3	49836.4	73664.7	36287.8	31939.7	23965.9	25547.3	24131.9	25173.9	26309	1.14941	0.0035995	0.00613157	2.1676	1.1161	up
TetraSulfur compounds, di-2-propenyl	Sulfur compounds	C6H10S4	2444-49-7	29097.5	42398	32596.9	46745.1	31903.1	26826.1	14812.3	18352.6	14340.5	8430.96	26988.7	11993.2	1.06114	0.00106169	0.00198665	2.20786	1.14265	up
Cyclohexene, 3-(1,5-dimethyl-4-hexenyl)-6-methylene-, [S-(R*,S*)]-	Terpenoids	C15H24	20307-83-9	261738	252952	328659	284359	312816	254100	70101.8	144244	82175.7	219323	157516	85172.7	1.06875	0.000455541	0.000937654	2.23408	1.15968	up
3-Mercaptohexanol	Alcohol	C6H14OS	51755-83-0	45946.5	61616.1	77355.2	84693.4	48660.5	57985.3	24193.3	23485	36120	24194.8	18707.9	40303	1.10775	0.00141773	0.00259393	2.25298	1.17184	up
Benzene, (2-methyl-1-propenyl)-	Aromatics	C10H12	768-49-0	29375.2	26120.8	32319.1	29729.6	30253	27920.2	15491.7	12609.7	10980.6	11891.9	14217.2	12622.6	1.25988	6.98835e-08	6.239e-07	2.25819	1.17517	up
Indan, 1-methyl-	Aromatics	C10H12	767-58-8	29375.2	26120.8	32319.1	29729.6	30253	27920.2	15491.7	12609.7	10980.6	11891.9	14217.2	12622.6	1.25988	6.98835e-08	6.239e-07	2.25819	1.17517	up
Cadina-1(10),6,8-triene	Terpenoids	C15H22	1460-96-4	25420.7	24126.7	27935.1	26152.5	18050.3	23003.9	9457.15	11732.2	9154.82	8281.37	15709.6	8144.87	1.17993	2.42559e-05	6.70898e-05	2.31577	1.21149	up
(4R,4aR)-4,4a-Dimethyl-6-(prop-1-en-2-yl)-1,2,3,4,4a,7-hexahydronaphthalene	Terpenoids	C15H22	28908-26-1	691390	647001	758015	703487	584624	613811	269828	315890	255446	225933	426905	222444	1.20135	3.83574e-06	1.52292e-05	2.32942	1.21997	up
1-NaphthalenecarboxAldehyde	Aldehyde	C11H8O	66-77-3	162345	154163	129232	149308	168567	134778	60422.2	67051.7	59483.8	49528.5	97414.5	49955.9	1.19363	4.90477e-06	1.85574e-05	2.34044	1.22678	up
alpha-Calacorene	Terpenoids	C15H20	21391-99-1	961012	924843	767132	890038	1.01106e+06	794008	356600	394201	339265	288511	574474	291323	1.19343	4.98795e-06	1.87618e-05	2.38289	1.25271	up
(1R,5S,8R)-2,4,4,8-tetramethyltricyclo[3.3.3.01,5]undec-2-ene	Terpenoids	C15H24	68269-87-4	39201.4	37166.9	39068.1	60180.3	46239.2	34267.1	8530.15	19443	17251.5	13730.5	32982.5	13329.9	1.06641	0.000679211	0.00132657	2.43307	1.28278	up
Tetradecane, 4-methyl-	Hydrocarbons	C15H32	25117-24-2	609351	641071	393271	424181	525760	465203	321749	186306	239567	136492	239900	131008	1.12492	0.000205899	0.000450063	2.43728	1.28527	up
2,7-Nonadien-5-one, 4,6-dimethyl-	Ketone	C11H18O	74630-80-1	24997.8	33933.1	36895.8	51657.9	25109.6	33329.1	11504.6	12678.3	18348.2	10721.2	10526.2	20454.8	1.11888	0.00250102	0.0043606	2.44468	1.28964	up
2,2,6-Trimethyl-4H-1,3-dioxin-4-one	Heterocyclic compound	C7H10O3	5394-63-8	37425.2	46425.3	50171.5	67362	38624	49150.5	17450.5	20156.7	23326.6	16320.1	15185.5	24831.8	1.18781	0.000733836	0.00141977	2.46572	1.30201	up
alpha-Corocalene	Terpenoids	C15H20	20129-39-9	145796	138883	142554	136306	149025	123720	56885.7	60971.1	41223.2	46178.7	84527.5	44830	1.20814	4.28116e-06	1.66965e-05	2.49924	1.32149	up
2,6,10-Trimethyltridecane	Hydrocarbons	C16H34	3891-99-4	482640	505077	375408	401961	490949	419842	293102	151151	217061	114085	172455	115429	1.14951	2.64834e-05	7.26823e-05	2.51662	1.33149	up
Benzene, 1-methoxy-4-phenoxy-	Aromatics	C13H12O2	1655-69-2	106814	102167	104015	98841.3	108124	89382.7	40645	43979.5	29259.3	33771.7	61159	32245.4	1.20814	3.51692e-06	1.43352e-05	2.52777	1.33786	up
5,6-Dihydro-5-methyluracil	Heterocyclic compound	C5H8N2O2	696-04-8	21177.6	19552.7	22440.7	21802.5	22875.2	19633.3	7287.06	9489.79	7525.71	6370.18	13865.1	5836.04	1.18325	2.42646e-05	6.70898e-05	2.53072	1.33955	up
2H-Indol-2-one, 1,3-dihydro-	Heterocyclic compound	C8H7NO	59-48-3	1.35264e+06	1.50379e+06	1.46512e+06	1.27396e+06	1.84231e+06	1.31105e+06	594019	554774	369908	438995	878956	598253	1.17698	1.44182e-05	4.43718e-05	2.54705	1.34883	up
Naphthalene, decahydro-4a-methyl-1-methylene-7-(1-methylethenyl)-, [4aR-(4aalpha,7alpha,8abeta)]-	Terpenoids	C15H24	17066-67-0	689191	753914	740036	664744	908118	683001	236397	346930	255936	263992	381160	247843	1.22662	3.58384e-06	1.45116e-05	2.56255	1.35758	up
Guaiazulene	Terpenoids	C15H18	489-84-9	28470.4	27557.8	33537.4	33806.3	33922.5	29020	10552.4	14496.7	10622.5	8069.11	18386.1	8942.09	1.18752	3.75289e-06	1.50626e-05	2.6216	1.39045	up
Tridecanal	Aldehyde	C13H26O	10486-19-8	27855.3	28269.6	32921.4	30766.3	45059.9	44026.5	14614	14854.1	9544.1	10154.2	19625.9	10649.5	1.16155	0.000408671	0.000850633	2.62958	1.39483	up
2H-1-Benzopyran-2-one, 3-methyl-	Heterocyclic compound	C10H8O2	2445-82-1	412078	419124	431573	399402	509903	388432	148461	150712	98843.7	109993	349151	110570	1.11779	0.000418689	0.000869043	2.64589	1.40376	up
Butanoic acid, 1,7,7-trimethylbicyclo[2.2.1]hept-2-yl ester, endo-	Ester	C14H24O2	13109-70-1	150863	137705	165558	170661	145865	152692	51817.7	57325.8	39133.8	43250.6	111087	45734.7	1.16138	9.19914e-05	0.000213685	2.65062	1.40633	up
Kessane	Terpenoids	C15H26O	3321-66-2	17683.4	16589.3	21217.4	19374.3	19926.2	17754.7	6255.32	8001.26	6221.5	5619.19	10705.4	5655.06	1.2163	8.29833e-07	3.9166e-06	2.65076	1.40641	up
Thiophene, 3-phenyl-	Heterocyclic compound	C10H8S	2404-87-7	29140.2	29795.7	29812.4	27331.2	32916	27512.9	11372.1	13111.7	10401.4	7083.98	14926.6	9254.73	1.21355	3.16375e-07	1.95362e-06	2.66828	1.41591	up
3-(4-Hydroxyphenyl)propanal	Aldehyde	C9H10O2	20238-83-9	879987	897152	1.02436e+06	952734	885508	897087	354466	325148	215892	185623	562344	421878	1.14209	4.35358e-05	0.000114804	2.68082	1.42267	up
1-PhenylcyclohexylAmine	Amine	C12H17N	2201-24-3	67540	89151.9	104173	98670.5	83013.7	90621.9	30752.1	39834.2	25985.7	23337.6	53484.5	25118.1	1.17577	1.40461e-05	4.37318e-05	2.68583	1.42537	up
3-Buten-2-ol, 4-(2,6,6-trimethyl-2-cyclohexen-1-yl)-, (3E)-	Alcohol	C13H22O	25312-34-9	12512.9	12976.8	10495	10958.9	11559.3	11217	3769.6	5796.33	4283.4	3490.05	4725.39	3887.15	1.24313	7.44094e-08	6.53989e-07	2.6865	1.42573	up
Hexadecane, 2-methyl-	Hydrocarbons	C17H36	1560-92-5	17528.3	17322.9	24807.6	22916.3	21909.5	20536.1	7204.26	9378.42	5468.83	4763.37	13107.5	5781.09	1.15371	2.18978e-05	6.21696e-05	2.73547	1.45179	up
(Z)-1-Methyl-4-(6-methylhept-5-en-2-ylidene)cyclohex-1-ene	Terpenoids	C15H24	13062-00-5	1.25687e+06	1.09568e+06	1.54629e+06	1.18915e+06	1.47658e+06	1.16023e+06	477922	526020	347802	416965	672963	378897	1.21761	9.7933e-06	3.26886e-05	2.73874	1.45351	up
4-(1,5-dimethyl-1,4-hexadienyl)-1-methyl-Cyclohexene	Terpenoids	C15H24	17627-44-0	1.25687e+06	1.09568e+06	1.54629e+06	1.18915e+06	1.47658e+06	1.16023e+06	477922	526020	347802	416965	672963	378897	1.21761	9.7933e-06	3.26886e-05	2.73874	1.45351	up
Benzene, 1-methyl-4-(1,2,2-trimethylcyclopentyl)-, (R)-	Terpenoids	C15H22	16982-00-6	61441.5	59889.9	104084	63412.2	69927.5	57821.2	19094	32564.5	25266	15485.4	45361.3	14034.1	1.10357	0.000678348	0.00132657	2.74415	1.45636	up
2-Nonen-4-one	Ketone	C9H16O	32064-72-5	91908.7	118141	144769	159853	93243.7	124169	38179.3	39829.9	48976	34665.5	39546.2	64177.5	1.19203	0.000439326	0.00090933	2.75868	1.46398	up
1H-Pyrrolizine-7-methanol, 2,3,5,7a-tetrahydro-1-hydroxy-, (1S-cis)-	Heterocyclic compound	C8H13NO2	520-63-8	84416.2	84131.3	76175	74874	91672.7	76669.4	37564.8	30055.6	23890.5	22150.7	46875.1	16093.9	1.16782	9.78104e-06	3.26886e-05	2.76248	1.46596	up
Benzene, 1,2-diethyl-3,4,5,6-tetramethyl-	Aromatics	C14H22	33884-69-4	113909	106297	135963	127352	132384	109722	40963.6	54884.1	27234.4	34235.5	64037.3	31886.7	1.19471	1.66395e-06	7.29578e-06	2.86535	1.51871	up
Acetic acid, phenyl ester	Ester	C8H8O2	122-79-2	15234.5	14999	15724.2	14893.3	18100.5	12689.9	3415.74	5486.34	5972.41	4150.7	6620.48	6133.26	1.21231	1.08745e-06	5.06793e-06	2.88372	1.52793	up
(-)-beta-Bourbonene	Terpenoids	C15H24	5208-59-3	131426	127684	143054	130251	148310	126561	39174.1	53427.9	32675.7	38599	78376	36090	1.20006	6.09642e-06	2.27007e-05	2.90033	1.53622	up
n-Capric acid isobutyl ester	Ester	C14H28O2	30673-38-2	26561.9	23461.5	28957	26301.6	28886.2	25324.7	8726.84	10201.1	7831.54	4018.48	16346.6	7427.11	1.13857	2.28019e-05	6.42441e-05	2.92371	1.5478	up
Azelaic Acid	Acid	C9H16O4	123-99-9	55304.6	34815	81771.4	47913.3	46741.2	37604.5	11031.9	23005	11501.1	12099.8	33666.5	12666.8	1.08999	0.00307918	0.00531859	2.92533	1.5486	up
Bicyclo[3.1.1]heptan-3-one, 2,6,6-trimethyl-, (1alpha,2beta,5alpha)-	Terpenoids	C10H16O	15358-88-0	6097.23	3270.62	3949.08	4103.01	5925.02	4106.84	1028.25	1236.73	1609.26	1391	2471.72	1595.55	1.16146	0.000680294	0.00132657	2.94153	1.55657	up
Pentanoic acid, 3,7-dimethyl-2,6-octadienyl ester, (E)-	Ester	C15H26O2	10402-47-8	33074.3	22389.3	34987.6	30034.1	39900.4	23651	8008.48	13140.2	7063.98	8209.89	18773.2	7253.45	1.14321	0.000200631	0.000439845	2.94698	1.55924	up
4-Isobutylpyrimidine	Heterocyclic compound	C8H12N2	98489-37-3	54535.2	45761.8	51117	48864.2	60890.9	40250.3	17222.4	16677.9	16782	14107.3	20042.6	16910.4	1.25853	4.62246e-05	0.000120103	2.96257	1.56685	up
Butylated Hydroxytoluene	Aromatics	C15H24O	128-37-0	444994	403402	447835	421777	454024	408326	131036	170061	114117	105508	238940	108637	1.20664	7.16223e-06	2.57632e-05	2.97174	1.57131	up
Cyclopentaneacetic acid, 3-oxo-2-pentyl-, methyl ester	Ester	C13H22O3	24851-98-7	17933.3	17039	25288.9	23012.3	23187.1	18866	7560.11	7876.03	4475.71	2933.03	14972.5	4235.77	1.08866	0.00013787	0.000307715	2.9802	1.57541	up
Acetic acid, (4,6,8,9-tetramethyl-3-oxabicyclo[3.3.1]non-6-en-1-yl)methyl ester	Ester	C15H24O3	309722-81-4	59322.7	51063.6	86466.8	75066.2	69166	64990.6	19033.7	25930.8	16425.4	17841.2	40419.4	15895.6	1.1728	4.63557e-05	0.000120103	2.99585	1.58297	up
1-Undecanol	Alcohol	C11H24O	112-42-5	56542	53874.8	62058.5	54617.6	63526	48433.1	16866.1	25449.2	12217.6	14291.7	30644.6	13380.8	1.18373	3.26111e-06	1.36524e-05	3.00445	1.5871	up
Hexanoic acid, 2-phenylethyl ester	Ester	C14H20O2	6290-37-5	26865.6	23801.7	36277	31509.2	31274	27870.5	7199.11	13125.6	6630.86	6411.35	18521.6	7107.49	1.14599	2.71708e-05	7.42937e-05	3.01034	1.58993	up
(E)-1-Methyl-4-(6-methylhept-5-en-2-ylidene)cyclohex-1-ene	Terpenoids	C15H24	53585-13-0	274406	251218	331501	296282	173463	256146	80604.8	97668.4	73464.1	68262.3	143820	62008.4	1.1855	0.000111578	0.000254397	3.01052	1.59001	up
Methyl jasmonate	Ester	C13H20O3	1211-29-6	51126	54342.5	70970.1	68599.8	62788	55066.2	16421.9	25622.8	12042.3	13121.2	36381.2	15804.6	1.15795	1.34971e-05	4.23787e-05	3.03946	1.60381	up
Citronellyl butyrate	Ester	C14H26O2	141-16-2	1.01384e+06	932108	1.23383e+06	1.08107e+06	677396	942147	290755	361384	270868	248472	536146	226697	1.18944	6.1069e-05	0.000152364	3.04003	1.60408	up
2,4,4-Trimethyl-3-(3-methylbutyl)cyclohex-2-enone	Ketone	C14H24O	88725-82-0	29171	27004.2	37078.6	21359.1	34807.4	27414.7	8513.68	11050.3	8068.82	7282.36	16362.8	6153.59	1.17537	6.69878e-05	0.000163283	3.07906	1.62249	up
2-Octenal, 2-butyl-	Alcohol	C12H22O	13019-16-4	58368.4	57220.9	63890.9	55599.3	68021.5	58350.5	18499.1	25937.2	13959.1	14624.6	30741.9	13512	1.19885	1.49384e-06	6.66826e-06	3.08211	1.62392	up
(1R,3aR,5aR,9aS)-1,4,4,7-Tetramethyl-1,2,3,3a,4,5a,8,9-octahydrocyclopenta[c]benzofuran	Terpenoids	C15H24O	104188-25-2	123682	117000	150763	135944	150399	117485	40100.9	51419.9	32147.5	32913.2	68871.5	31635.6	1.20842	1.31473e-06	5.94035e-06	3.09338	1.62919	up
Naphthalene, 1,2,4a,5,6,8a-hexahydro-4,7-dimethyl-1-(1-methylethyl)-, [1S-(1alpha,4abeta,8aalpha)]-	Terpenoids	C15H24	24406-05-1	2.21648e+06	2.09223e+06	2.61154e+06	2.4589e+06	2.63598e+06	2.12629e+06	693027	916358	556130	587650	1.2521e+06	549511	1.20468	1.08314e-06	5.06793e-06	3.10474	1.63447	up
Geranyl acetate	Terpenoids	C12H20O2	105-87-3	44280.7	43700.5	45406.6	43694.2	48730	41343	14968.8	15753.8	11208.8	12384.9	21932.1	9471.08	1.22506	5.74255e-07	2.97568e-06	3.11662	1.63998	up
Spiro[5.5]undec-2-ene, 3,7,7-trimethyl-11-methylene-, (-)-	Terpenoids	C15H24	18431-82-8	578769	556281	624061	533081	712675	497398	167720	186174	131715	164484	359581	113013	1.17579	9.63066e-06	3.26886e-05	3.11954	1.64133	up
(+)-epi-Bicyclosesquiphellandrene	Terpenoids	C15H24	54274-73-6	1.80035e+06	1.59326e+06	1.7254e+06	1.83409e+06	1.7175e+06	1.62476e+06	521355	619001	443409	402197	919062	393826	1.21249	3.30299e-06	1.36733e-05	3.12089	1.64196	up
Germacrene D	Terpenoids	C15H24	23986-74-5	1.80035e+06	1.59326e+06	1.7254e+06	1.83409e+06	1.7175e+06	1.62476e+06	521355	619001	443409	402197	919062	393826	1.21249	3.30299e-06	1.36733e-05	3.12089	1.64196	up
Benzoic acid, 4-ethoxy-, ethyl ester	Ester	C11H14O3	23676-09-7	108377	96043.2	133482	119168	126630	102088	28130.9	48248.7	32110.9	26111.3	64139.8	20560.2	1.16615	6.39699e-06	2.37008e-05	3.12714	1.64484	up
[1α,4aα,8aα]-1,2,4a,5,6,8a-hexahydro-4-7-dimethyl-1-[1-methylethyl]naphthalene	Terpenoids	C15H24	31983-22-9	5.65015e+06	3.50108e+06	5.92694e+06	5.89425e+06	6.5952e+06	5.32306e+06	1.71461e+06	1.99891e+06	1.41114e+06	1.36936e+06	2.73653e+06	1.27358e+06	1.1934	8.13849e-05	0.000192672	3.13121	1.64672	up
(4aR,8aR)-5,8a-dimethyl-3-propan-2-ylidene-1,2,4,4a,7,8-hexahydronaphthalene	Terpenoids	C15H24	6813-21-4	1.58699e+06	1.46001e+06	1.80363e+06	1.7377e+06	1.8425e+06	1.49859e+06	492277	649550	344262	411270	879642	389329	1.19778	1.35605e-06	6.0899e-06	3.13594	1.6489	up
alpha-Irone	Terpenoids	C14H22O	79-69-6	427508	384744	539119	335902	502032	398728	123840	155005	111060	105665	229244	99687.3	1.19623	3.14519e-05	8.5058e-05	3.13891	1.65026	up
4-Aminobenzoic acid	Acid	C7H7NO2	150-13-0	116562	111666	137596	122624	139342	102488	39268.6	46467.4	28259.3	29218.4	60765	28364.7	1.21049	1.23121e-06	5.66125e-06	3.1431	1.65219	up
1-Pentanone, 1-(p-anisyl)-3-methyl-	Ketone	C13H18O2	66333-82-2	74965.2	70123.3	75861.9	84318.8	76876.8	66867.6	20789.7	28385.4	20494	17649.1	38107.4	17139.1	1.21664	4.60185e-07	2.56389e-06	3.14954	1.65514	up
2-[(2S,4aR,8aR)-4a,8-dimethyl-2,3,4,5,6,8a-hexahydro-1H-naphthalen-2-yl]propan-2-ol	Terpenoids	C15H26O	123123-38-6	284729	275283	388494	367838	364512	282529	90229	118382	85904.6	77640	181113	69584.2	1.19134	1.1642e-05	3.78365e-05	3.15224	1.65638	up
2H-1-Benzopyran-2-one, 4-hydroxy-	Heterocyclic compound	C9H6O3	1076-38-6	70708	70290.5	101875	91163.8	90500.5	78018.1	22495.6	32630.2	18043.8	20430.8	45761.2	18926.1	1.18626	9.09581e-06	3.13488e-05	3.17495	1.66674	up
1,2,4-Methenoazulene, decahydro-1,5,5,8a-tetramethyl-, [1S-(1alpha,2alpha,3abeta,4alpha,8abeta,9R*)]-	Terpenoids	C15H24	1137-12-8	42844.8	42287.5	46068.5	43101	48864.1	40810.2	13677.4	16032.5	10991	11040	21584.8	9724.77	1.22424	3.05057e-07	1.89956e-06	3.1785	1.66835	up
trans-2-Dodecen-1-ol	Alcohol	C12H24O	69064-37-5	146898	138826	148688	139701	193365	139768	47921.2	46520.3	34058.2	37482.5	79403.8	39451.3	1.21186	3.84326e-06	1.52292e-05	3.18514	1.67136	up
(2S,4aR,8aR)-4a,8-Dimethyl-2-(prop-1-en-2-yl)-1,2,3,4,4a,5,6,8a-octahydronaphthalene	Terpenoids	C15H24	123123-37-5	8.71843e+06	7.82023e+06	1.07658e+07	9.29304e+06	1.03243e+07	8.03485e+06	2.37986e+06	3.74307e+06	2.48122e+06	2.09154e+06	4.94486e+06	1.58539e+06	1.17407	4.53683e-06	1.74186e-05	3.19034	1.67371	up
Naphthalene, 1,2,3,5,6,8a-hexahydro-4,7-dimethyl-1-(1-methylethyl)-, (1S-cis)-	Terpenoids	C15H24	483-76-1	8.71843e+06	7.82023e+06	1.07658e+07	9.29304e+06	1.03243e+07	8.03485e+06	2.37986e+06	3.74307e+06	2.48122e+06	2.09154e+06	4.94486e+06	1.58539e+06	1.17407	4.53683e-06	1.74186e-05	3.19034	1.67371	up
Naphthalene, 1,2,4a,5,8,8a-hexahydro-4,7-dimethyl-1-(1-methylethyl)-, [1S-(1alpha,4abeta,8aalpha)]-	Terpenoids	C15H24	523-47-7	8.71843e+06	7.82023e+06	1.07658e+07	9.29304e+06	1.03243e+07	8.03485e+06	2.37986e+06	3.74307e+06	2.48122e+06	2.09154e+06	4.94486e+06	1.58539e+06	1.17407	4.53683e-06	1.74186e-05	3.19034	1.67371	up
2-Naphthalenol	Phenol	C10H8O	135-19-3	25509.8	23137	29606.4	27253	28981.2	24181.6	6993.18	9287.1	7388.03	6205.5	14674.2	5158.68	1.19494	1.99573e-06	8.64815e-06	3.19211	1.67451	up
2-Benzylidene-1-heptanol	Alcohol	C14H20O	101-85-9	134706	129347	213784	184731	165825	152305	44218.1	66466.4	30579	32249.7	92904.5	38011.3	1.15381	6.08422e-05	0.000152311	3.22143	1.6877	up
alpha-Phellandrene 1	Terpenoids	C10H16	99-83-2	27828.9	23151.1	30999	20128.9	35365.7	18979.5	9469.12	8042.84	6371.58	5851.95	10946.6	7847.78	1.20609	0.000663068	0.00130327	3.22385	1.68879	up
3-Carene	Terpenoids	C10H16	13466-78-9	27828.9	23151.1	30999	20128.9	35365.7	18979.5	9469.12	8042.84	6371.58	5851.95	10946.6	7847.78	1.20609	0.000663068	0.00130327	3.22385	1.68879	up
Cubenene	Terpenoids	C15H24	29837-12-5	3.43161e+06	3.05677e+06	4.15233e+06	3.68362e+06	3.43239e+06	3.1891e+06	993686	1.23338e+06	896903	834661	1.76941e+06	759146	1.21667	7.22278e-07	3.5211e-06	3.2288	1.691	up
Naphthalene, 1,2,3,4,4a,7-hexahydro-1,6-dimethyl-4-(1-methylethyl)-	Terpenoids	C15H24	16728-99-7	3.43161e+06	3.05677e+06	4.15233e+06	3.68362e+06	3.43239e+06	3.1891e+06	993686	1.23338e+06	896903	834661	1.76941e+06	759146	1.21667	7.22278e-07	3.5211e-06	3.2288	1.691	up
2,6-Octadien-1-ol, 3,7-dimethyl-, acetate, (Z)-	Ester	C12H20O2	141-12-8	169591	167245	166050	159483	185764	154180	59174.5	53493.6	37733.7	39600.3	79018	40742.7	1.22878	1.72091e-07	1.20467e-06	3.23574	1.6941	up
Benzenepropanoic acid, ethyl ester	Ester	C11H14O2	2021-28-5	26864	26980.2	26412.2	25134.8	30777.9	25116.2	8567.8	9347.05	6696.72	6297.89	12827.2	5896.49	1.22523	1.41778e-07	1.06119e-06	3.24955	1.70024	up
Butanoic acid, 1-phenylethyl ester	Ester	C12H16O2	3460-44-4	18927.9	18754.9	19471.2	18620.4	21556.2	16921.9	5926.12	6608.89	4712.36	4625.87	9148.73	4122.35	1.22649	1.47046e-07	1.08961e-06	3.25095	1.70086	up
3-Butylisobenzofuran-1(3H)-one	Heterocyclic compound	C12H14O2	6066-49-5	174153	156546	221769	192921	216463	157250	49174.3	66389.7	42693.6	41903.7	102822	40586.7	1.19019	8.69395e-06	3.02452e-05	3.25727	1.70366	up
3-Phenyl-1-propanol, acetate	Ester	C11H14O2	122-72-5	33259.9	31098.8	35973.6	31671.8	36985.5	29630.8	9858.16	11004.3	8684.48	7820.35	15786.5	7766.31	1.23317	1.01659e-07	8.01373e-07	3.26034	1.70502	up
2-Propenoic acid, 3-phenyl-, methyl ester, (E)-	Ester	C10H10O2	1754-62-7	39657	38052.1	47985.1	38692.6	44342.1	40720.8	11208.2	15434.2	12450.7	10034.2	18841.8	8454.02	1.22454	1.323e-07	1.02017e-06	3.26406	1.70667	up
Phenol, 3-nitro-	Phenol	C6H5NO3	554-84-7	91650.2	82478	105152	99189	107158	89701.5	31758.7	34792.7	31585.3	25587.4	32355.9	19342.2	1.25031	3.86126e-07	2.2797e-06	3.27968	1.71355	up
Pentylenetetrazol	Heterocyclic compound	C6H10N4	54-95-5	32405.9	30377.2	39208.8	35479.3	40888.1	31372.7	8994.52	11499.2	8698.84	7239.82	19889.8	7484.46	1.19031	3.52092e-06	1.43352e-05	3.28699	1.71677	up
Citronellyl isobutyrate	Ester	C14H26O2	97-89-2	210374	236368	230282	224267	242255	189235	72024.6	72759.4	51025.7	53625.1	105364	49323.7	1.22824	1.36554e-07	1.03252e-06	3.29796	1.72158	up
N-Benzyloxy-2-carbomethoxyaziridine	Heterocyclic compound	C11H13NO3	53084-33-6	441595	413583	507622	486169	511195	414195	112332	185001	109434	96712.6	247353	88422.7	1.18438	2.85818e-06	1.21719e-05	3.30574	1.72497	up
Indole, 3-methyl-	Heterocyclic compound	C9H9N	83-34-1	12220.3	14322.5	15148.6	14775.8	13638.2	12435.3	3672.07	4132.24	3865.33	3257.16	7408.17	2525.33	1.20539	1.20865e-06	5.59757e-06	3.32018	1.73126	up
1-Pentanone, 1-phenyl-	Ketone	C11H14O	1009-14-9	525857	512398	559512	518481	605618	478243	158919	176895	126662	127523	257428	116110	1.22706	1.51527e-07	1.1117e-06	3.32121	1.73171	up
Oxirane, tetradecyl-	Hydrocarbons	C16H32O	7320-37-8	65391.9	59069.8	93372.1	83329.4	80512.9	67594.3	20535.2	27592.1	16049.7	13120.3	40454.8	16885.3	1.17262	2.01247e-05	5.75401e-05	3.33689	1.7385	up
2-Buten-1-one, 1-(2,6,6-trimethyl-1,3-cyclohexadien-1-yl)-, (E)-	Terpenoids	C13H18O	23726-93-4	79658.3	82792.2	92535.5	81041.6	96459.9	79242.5	23744.4	29374.2	21986.2	19555.2	41776.8	16708.7	1.21677	2.79871e-07	1.7575e-06	3.34146	1.74048	up
beta-Guaiene	Terpenoids	C15H24	88-84-6	8.66535e+06	9.17978e+06	9.51371e+06	8.23328e+06	1.10767e+07	8.50526e+06	3.06385e+06	2.92346e+06	1.98084e+06	2.30535e+06	4.32358e+06	1.90788e+06	1.22023	5.07167e-07	2.66533e-06	3.34288	1.74109	up
Bicyclosesquiphellandrene	Terpenoids	C15H24	54324-03-7	8.66535e+06	9.17978e+06	9.51371e+06	8.23328e+06	1.10767e+07	8.50526e+06	3.06385e+06	2.92346e+06	1.98084e+06	2.30535e+06	4.32358e+06	1.90788e+06	1.22023	5.07167e-07	2.66533e-06	3.34288	1.74109	up
Curcumenol	Terpenoids	C15H22O2	19431-84-6	92848.8	86459.4	84160.2	78123.1	86553	75155.9	29133.6	27349.9	24066.1	16898.5	35456.3	17487.3	1.22948	3.91319e-08	3.76581e-07	3.3466	1.7427	up
1,8,11,14-Heptadecatetraene, (Z,Z,Z)-	Hydrocarbons	C17H28	10482-53-8	167624	163717	247827	215028	214533	175178	53096.4	71752.6	47333.5	34270.3	104868	42052.1	1.17754	1.75248e-05	5.11256e-05	3.3503	1.74429	up
2-Acetylbenzofuran	Heterocyclic compound	C10H8O2	1646-26-0	30697.3	30169.7	32343.8	30405.1	35024.3	27825.4	8043.43	10546.1	8068.76	7302.98	14954.7	6453.15	1.22499	1.72328e-07	1.20467e-06	3.36768	1.75175	up
Spiro[4.5]dec-7-ene, 1,8-dimethyl-4-(1-methylethenyl)-, [1S-(1alpha,4beta,5alpha)]-	Terpenoids	C15H24	24048-44-0	658509	623208	688276	639100	863824	571754	219085	240401	174578	160986	257930	140170	1.23838	1.44912e-05	4.43718e-05	3.38991	1.76125	up
11-Tetradecen-1-ol, (E)-	Alcohol	C14H28O	35153-18-5	62241.7	59743	92079.1	79950.2	77686.3	66193	19122.7	27202.4	15747.4	12628.5	38796.9	15648.3	1.17446	1.68652e-05	4.95916e-05	3.39068	1.76157	up
Myristoleyl Alcohol	Alcohol	C14H28O	34010-15-6	62241.7	59743	92079.1	79950.2	77686.3	66193	19122.7	27202.4	15747.4	12628.5	38796.9	15648.3	1.17446	1.68652e-05	4.95916e-05	3.39068	1.76157	up
cis-9-Tetradecen-1-ol	Alcohol	C14H28O	35153-15-2	62241.7	59743	92079.1	79950.2	77686.3	66193	19122.7	27202.4	15747.4	12628.5	38796.9	15648.3	1.17446	1.68652e-05	4.95916e-05	3.39068	1.76157	up
Pyrazine, 2-methyl-5-(1-methylethyl)-	Heterocyclic compound	C8H12N2	13925-05-8	14022.1	15074.4	14122.1	15022.2	17741	11291.5	5193.74	3632.47	4155.35	3323.92	4638.79	4793.73	1.25383	2.26901e-05	6.41732e-05	3.39083	1.76164	up
Hexadecane, 4-methyl-	Hydrocarbons	C17H36	25117-26-4	116356	109091	172057	151167	148716	121638	36165	48330.8	27772.2	28076	72232.3	28944.7	1.18506	2.56301e-05	7.06018e-05	3.39111	1.76176	up
Hexahydro-3-butylphthalide	Heterocyclic compound	C12H20O2	3553-34-2	24684.2	23374.1	34103.6	30559.6	29999.7	23796.9	6415.95	10140.7	5268.6	5413.1	15662.3	6075.03	1.17135	1.25386e-05	4.03961e-05	3.40002	1.76554	up
(3S,3aR,6R,8aS)-3,7,7-Trimethyl-8-methylenehexahydro-1H-3a,6-methanoazulen-2(3H)-one	Terpenoids	C15H22O	28624-27-3	139414	132318	207185	180050	180338	146306	43253.9	58707.3	34023.1	33282.8	85514.6	34111.3	1.18662	2.42441e-05	6.70898e-05	3.41168	1.77048	up
Citronellyl tiglate	Terpenoids	C15H26O2	24717-85-9	198239	187816	289916	251727	248104	205087	61030.6	82535.7	48197.5	43852	121652	47397	1.18267	1.72652e-05	5.05673e-05	3.41243	1.7708	up
7-Octylidenebicyclo[4.1.0]heptane	Hydrocarbons	C15H26	82253-11-0	654155	526620	753844	717241	757088	620847	158139	218716	158199	140846	375603	125917	1.18581	4.17651e-06	1.63746e-05	3.42257	1.77508	up
3-Cyclohexene-1-carboxAldehyde, 4-(4-methyl-3-pentenyl)-	Aldehyde	C13H20O	37677-14-8	97929.7	92757.7	117785	112027	116653	96379.4	26668.3	33916.6	19706.4	20899.1	63167.4	20498.5	1.17416	9.72765e-06	3.26886e-05	3.42716	1.77701	up
Di-epi-alpha-cedrene-(I)	Terpenoids	C15H24	21996-77-0	644230	632290	712400	637733	748062	607324	185227	217341	162589	151680	306845	137283	1.23067	8.51005e-08	7.24822e-07	3.42994	1.77818	up
3-Cyclohexen-1-ol, 1-(1,5-dimethyl-4-hexenyl)-4-methyl-	Terpenoids	C15H26O	15352-77-9	176382	169491	262893	228086	222824	189081	54977.2	75580.1	37226.1	39223.5	111318	45606.5	1.17376	1.84256e-05	5.35049e-05	3.4313	1.77875	up
(1alpha,4abeta,8aalpha)-1,2,3,4,4a,5,6,8a-octahydro-7-methyl-4-methylene-1-(1-methylethyl)-Naphthalene	Terpenoids	C15H24	39029-41-9	3.60725e+06	3.52675e+06	6.10389e+06	4.04058e+06	6.78761e+06	3.43658e+06	1.18435e+06	1.48064e+06	1.41114e+06	959829	2.0799e+06	880359	1.1735	0.00218657	0.00388549	3.43946	1.78218	up
Bicyclo[4.4.0]dec-1-ene, 2-isopropyl-5-methyl-9-methylene-	Terpenoids	C15H24	150320-52-8	3.60725e+06	3.52675e+06	6.10389e+06	4.04058e+06	6.78761e+06	3.43658e+06	1.18435e+06	1.48064e+06	1.41114e+06	959829	2.0799e+06	880359	1.1735	0.00218657	0.00388549	3.43946	1.78218	up
BenzAldehyde, 3,4-dihydroxy-	Aldehyde	C7H6O3	139-85-5	17727.3	17233.2	28622.3	25893.1	13358.9	22577.6	3751.35	8239.42	5175.16	4870.34	10235.8	4052.23	1.15283	0.000738442	0.00142281	3.45258	1.78767	up
Copaene	Terpenoids	C15H24	3856-25-5	230116	221801	247916	223020	256236	210353	64942.9	75609.3	57009.5	51235.7	106245	46283.6	1.22953	8.8005e-08	7.32716e-07	3.46213	1.79166	up
[1S-(1alpha,2alpha,3abeta,4alpha,5alpha,7abeta,8S*)]-octahydro-1,7a-dimethyl-5-(1-methylethyl)-1,2,4-Metheno-1H-indene	Terpenoids	C15H24	22469-52-9	230116	221801	247916	223020	256236	210353	64942.9	75609.3	57009.5	51235.7	106245	46283.6	1.22953	8.8005e-08	7.32716e-07	3.46213	1.79166	up
Hinesol	Terpenoids	C15H26O	23811-08-7	1.93467e+06	1.75064e+06	2.65718e+06	2.23584e+06	2.34905e+06	1.83813e+06	512697	737764	463735	446268	1.10026e+06	422674	1.19409	1.08996e-05	3.60563e-05	3.46568	1.79314	up
BenzeneacetAldehyde, alpha-methyl-4-(2-methylpropyl)-	Aldehyde	C13H18O	51407-46-6	19054.4	18206.1	24041.3	22713.3	24416.3	18759.5	4867.44	7211.03	4833.15	4654.6	10835	4287.54	1.20284	2.28429e-06	9.84103e-06	3.46676	1.79359	up
Benzyl tiglate	Ester	C12H14O2	37526-88-8	2.88977e+06	3.1358e+06	3.10335e+06	2.80008e+06	3.39464e+06	2.7921e+06	959710	668594	505141	779747	1.37314e+06	933577	1.21434	1.33544e-07	1.02017e-06	3.47051	1.79515	up
alpha-Cubebene	Terpenoids	C15H24	17699-14-8	1.20542e+06	1.177e+06	1.20169e+06	1.11185e+06	1.32132e+06	1.0934e+06	336682	377614	272633	272412	546171	241289	1.23096	1.01245e-07	8.01373e-07	3.47405	1.79662	up
Piperitenone oxide	Ketone	C10H14O2	35178-55-3	7660.6	7691.05	7976.79	6788.91	8545.29	7051.98	2155.16	2299.71	1621.12	1932.9	3526.38	1610.61	1.2321	7.95428e-08	6.85363e-07	3.47748	1.79804	up
Butanoic acid, 2-methyl-, 2-phenylethyl ester	Ester	C13H18O2	24817-51-4	177747	189070	184054	173061	200635	169978	55018	41562.6	30649	46208.9	83421.6	57265.3	1.217	2.30346e-07	1.52398e-06	3.48442	1.80092	up
Butanoic acid, 3-methyl-, 2-phenylethyl ester	Ester	C13H18O2	140-26-1	177747	189070	184054	173061	200635	169978	55018	41562.6	30649	46208.9	83421.6	57265.3	1.217	2.30346e-07	1.52398e-06	3.48442	1.80092	up
cis-3-Hexenyl salicylate	Ester	C13H16O3	65405-77-8	484379	368504	722669	621096	617489	498070	143715	198756	118042	130482	225103	134175	1.21277	0.000313175	0.000664936	3.48553	1.80138	up
Butanoic acid, 2-butoxy-1-methyl-2-oxoethyl ester	Ester	C11H20O4	7492-70-8	51291.6	51211.2	51959.7	45960.8	58147.4	47299	13781.3	16481.1	12354.2	11395.9	23512.3	10026	1.22693	9.98199e-08	8.01373e-07	3.49363	1.80473	up
Acetamide, N-(2-phenylethyl)-	Amine	C10H13NO	877-95-2	184603	177735	201968	187503	213484	168640	49637.4	62938.2	45164.6	41831.5	83671.8	39851.7	1.23441	6.16421e-08	5.63911e-07	3.50959	1.8113	up
2,6,10-Dodecatrienal, 3,7,11-trimethyl-, (E,E)-	Terpenoids	C15H24O	502-67-0	77798.6	74946.7	70589	67360	72043.2	64242.2	22703.4	21704.8	22936.2	14479.2	28252.7	10818.8	1.21528	4.93741e-08	4.63117e-07	3.53182	1.82041	up
Paroxypropione	Ketone	C9H10O2	70-70-2	648466	591718	779346	690159	997978	599557	184257	228899	171871	156415	336290	141088	1.20673	0.000135445	0.000303216	3.53392	1.82127	up
1,5-Cyclodecadiene, 1,5-dimethyl-8-(1-methylethylidene)-, (E,E)-	Terpenoids	C15H24	15423-57-1	736163	676879	1.06972e+06	800350	1.09638e+06	662415	215627	283323	192482	182669	374601	174961	1.20728	0.000271577	0.000581614	3.5415	1.82436	up
2-(3-Thienyl)pyridine	Heterocyclic compound	C9H7NS	21298-55-5	79076.8	79637.3	79880	71103.4	92400.9	73200.8	22570.8	25091.4	18979.9	16684.5	35606.1	14944.9	1.22506	1.19289e-07	9.30457e-07	3.55025	1.82792	up
(4,4-Dimethyl-2,4,5,6-tetrahydro-1H-inden-2-yl)acetic Acid	Acid	C13H18O2	113522-67-1	84620.5	77910.4	112439	97768.3	110403	80699.3	27121.6	36316.2	19293.8	17736.3	41506	16174.5	1.19305	9.23503e-06	3.16813e-05	3.56527	1.83401	up
Vinyl trans-cinnamate	Ester	C11H10O2	17719-70-9	48738	49678.4	49635.2	45354.4	56333.6	45736.3	12393.3	16362.2	11627.9	9539.55	23551.6	9105.34	1.21134	3.62625e-07	2.18459e-06	3.57806	1.83918	up
Pyrazine, 2,3-dimethyl-5-(1-methylpropyl)-	Heterocyclic compound	C10H16N2	32263-00-6	12600.3	12143.9	21571.1	15169.4	15486.5	13077.6	5685.23	3642.5	4612.79	3338.94	4782.45	3089.31	1.23275	0.000392168	0.00082322	3.5803	1.84008	up
Methyl anthranilate	Ester	C8H9NO2	134-20-3	760664	774505	779007	695122	886661	720170	206371	240808	180571	161798	347342	144039	1.2259	9.26997e-08	7.63227e-07	3.60373	1.84949	up
2H-2,4a-Methanonaphthalen-8(5H)-one, 1,3,4,6,7,8a-hexahydro-1,1,5,5-tetramethyl-	Terpenoids	C15H24O	23787-90-8	19103.2	17367.5	27240.7	22862.7	23800	19352.9	4446.98	6323.86	4790.45	4556.37	11222.9	4635.46	1.19996	1.33217e-05	4.21854e-05	3.60593	1.85037	up
(1R,5S)-1,8-Dimethyl-4-(propan-2-ylidene)spiro[4.5]dec-7-ene	Terpenoids	C15H24	28400-12-6	288796	236890	333857	317581	335395	275234	71026.5	95889.2	69671.9	61606.3	141147	56106	1.21298	1.27521e-06	5.79713e-06	3.60837	1.85135	up
gamma-Muurolene	Terpenoids	C15H24	30021-74-0	4.32224e+06	4.11269e+06	5.02379e+06	4.64254e+06	4.99437e+06	4.08508e+06	794090	1.58793e+06	1.02668e+06	1.0153e+06	2.16852e+06	916378	1.20305	4.78197e-07	2.60164e-06	3.6198	1.85591	up
Epizonarene	Terpenoids	C15H24	41702-63-0	3.02558e+06	2.96656e+06	2.99252e+06	3.03886e+06	3.49448e+06	2.816e+06	857480	978114	675159	679474	1.22963e+06	634350	1.24536	1.27107e-08	1.6322e-07	3.62748	1.85897	up
Benzene, 1-methoxy-4-nitro-	Aromatics	C7H7NO3	100-17-4	13337.3	14275.2	13306.4	13772.7	13764.7	12887.8	2736.27	3847.29	3615.96	3778.26	5089.34	3250.68	1.25861	2.9252e-09	5.04086e-08	3.64481	1.86584	up
1H-3a,7-Methanoazulene, 2,3,4,7,8,8a-hexahydro-3,6,8,8-tetramethyl-, [3R-(3alpha,3abeta,7beta,8aalpha)]-	Terpenoids	C15H24	469-61-4	269911	269317	309770	280144	337086	257529	72290.9	92872.5	57120.7	56782.8	137000	56863.7	1.2127	3.96871e-07	2.2797e-06	3.64484	1.86586	up
3H-3a,7-Methanoazulene, 2,4,5,6,7,8-hexahydro-1,4,9,9-tetramethyl-, [3aR-(3aalpha,4beta,7alpha)]-	Terpenoids	C15H24	2387-78-2	269911	269317	309770	280144	337086	257529	72290.9	92872.5	57120.7	56782.8	137000	56863.7	1.2127	3.96871e-07	2.2797e-06	3.64484	1.86586	up
4a(2H)-Naphthalenol, 1,3,4,5,6,8a-hexahydro-4,7-dimethyl-1-(1-methylethyl)-, (1S,4S,4aS,8aR)-	Terpenoids	C15H26O	73365-77-2	55509.2	50830.1	81022	68425.5	71135.8	55463.6	15535.6	21337.6	13021.2	13944.1	29322.6	11721.6	1.20678	3.02468e-05	8.20985e-05	3.64585	1.86625	up
4,7-Methanoazulene, 1,2,3,4,5,6,7,8-octahydro-1,4,9,9-tetramethyl-, [1S-(1alpha,4alpha,7alpha)]-	Terpenoids	C15H24	514-51-2	1.03499e+06	1.01799e+06	1.10702e+06	1.02645e+06	1.20622e+06	938821	246910	347138	259098	199306	504997	175434	1.20502	4.47068e-07	2.50968e-06	3.65373	1.86937	up
beta-Acorenol	Terpenoids	C15H26O	28400-11-5	384192	349808	506877	448861	475440	363041	103864	143720	87823.4	90201.4	182111	83858.9	1.22133	7.223e-06	2.58562e-05	3.65572	1.87016	up
Phenol, 4-(2-aminoethyl)-	Phenol	C8H11NO	51-67-2	147413	139289	216732	186448	188499	153481	42706.9	57104.8	33839	30975.4	84410.8	32697.1	1.19305	1.61687e-05	4.8506e-05	3.66254	1.87284	up
5-Azulenemethanol, 1,2,3,3a,4,5,6,7-octahydro-alpha,alpha,3,8-tetramethyl-, [3S-(3alpha,3abeta,5alpha)]-	Terpenoids	C15H26O	22451-73-6	90858	87691.3	139083	117304	104307	101868	25818.5	35307.1	19490	22043.3	52904.6	19312.6	1.1934	1.87626e-05	5.40975e-05	3.66609	1.87424	up
Benzene, 1-methyl-3-(1-methylethyl)-	Terpenoids	C10H14	535-77-3	59497.2	50191.3	60530.3	55008.8	71379.3	39352.9	21359.7	11637.5	10253.2	16842.7	13370.6	18175.2	1.2257	8.59395e-05	0.000201523	3.66613	1.87426	up
o-Cymene	Terpenoids	C10H14	527-84-4	59497.2	50191.3	60530.3	55008.8	71379.3	39352.9	21359.7	11637.5	10253.2	16842.7	13370.6	18175.2	1.2257	8.59395e-05	0.000201523	3.66613	1.87426	up
alpha-Cadinol	Terpenoids	C15H26O	481-34-5	523805	480045	695102	618885	642027	499599	138035	193466	110703	113055	278770	109228	1.20084	4.77393e-06	1.82344e-05	3.66757	1.87483	up
Benzene, (1-methyl-1-propylpentyl)-	Aromatics	C15H24	54932-91-1	4.11198e+06	3.90989e+06	4.49827e+06	4.22578e+06	4.78748e+06	3.79654e+06	1.08665e+06	1.30332e+06	968672	888196	1.82666e+06	832624	1.23548	5.35752e-08	4.9624e-07	3.66775	1.8749	up
(3R,3aR,7S,8aS)-3,6,8,8-Tetramethyl-4,7,8,8a-tetrahydro-1H-3a,7-methanoazulen-2(3H)-one	Terpenoids	C15H22O	288249-25-2	463675	429497	636781	560739	582672	454447	124808	173133	99779.6	103061	251593	98871.1	1.2007	7.73518e-06	2.74247e-05	3.67439	1.8775	up
Ethyl geranate	Ester	C12H20O2	32659-21-5	31003.6	34899.8	34505.5	27044	38390.9	31506.6	8597.19	9460.66	7476.16	7017.54	14013.4	6382.36	1.2337	6.20765e-07	3.15059e-06	3.7273	1.89813	up
Ethyl nerate	Ester	C12H20O2	32659-20-4	31003.6	34899.8	34505.5	27044	38390.9	31506.6	8597.19	9460.66	7476.16	7017.54	14013.4	6382.36	1.2337	6.20765e-07	3.15059e-06	3.7273	1.89813	up
1-Cyclohexene-1-carboxylic acid, 4-(1-methylethenyl)-	Terpenoids	C10H14O2	7694-45-3	104557	96114.1	103535	98900.9	105629	91790.1	28270.7	31042.1	21650.4	22489.4	36463	19428.9	1.25501	1.91123e-09	3.37196e-08	3.76873	1.91408	up
1-(5-Dimethylethyl)pyrazin-2-yl-ethan-1-one	Heterocyclic compound	C10H14N2O	182306-61-2	10500.4	10195	10901.3	9579.59	13012.9	10801.9	2670.16	2735.8	2582.74	2259.9	5153.52	1823.56	1.21709	3.43745e-07	2.08783e-06	3.77291	1.91568	up
Lavandulyl caproate	Ester	C16H28O2	59550-36-6	318988	298794	412027	369989	397051	297587	81532.4	111257	67775.2	68842.1	160371	65019.6	1.21216	3.02032e-06	1.27162e-05	3.77513	1.91653	up
(Z)-3-Butylidene-4,5-dihydroisobenzofuran-1(3H)-one	Ester	C12H14O2	81944-09-4	7198.7	6626.58	8040.31	6269.2	7300.61	7230.5	1934.64	2535.74	1754.73	1437.6	2360.86	1275.07	1.24374	2.60652e-08	2.84034e-07	3.7762	1.91694	up
N-Cyanomethyl-2-cyanimino-pyrrolidine	Heterocyclic compound	C7H8N4	134881-46-2	15932.8	14129.2	22990	21993.6	18163.2	17281.4	4495.44	6005.06	3056.98	4179.72	8028.96	3355.14	1.2062	3.6639e-05	9.80127e-05	3.79414	1.92377	up
(1S,4R,7S,8R,11R,13R)-4,7,11-Trimethyl-5-oxatetracyclo[5.4.2.01,8.04,13]tridecane	Terpenoids	C15H24O	18319-31-8	143834	132830	165279	158272	164916	106911	35086.4	45866	31472.4	26865.3	62732.1	27149.4	1.2183	7.43906e-06	2.65017e-05	3.80519	1.92797	up
3-Pentyl-4,5,6,7-tetrahydro-1H-indazole	Heterocyclic compound	C12H20N2	22122-91-4	26854.3	45834.7	53101.3	45783.4	44861.9	33178	14514.8	12855.2	7506.09	7892.71	15317.1	7508.86	1.20035	0.000250837	0.000538754	3.80539	1.92804	up
1,5-Cycloundecadiene, 8,8-dimethyl-9-methylene-	Hydrocarbons	C14H22	62338-54-9	1.85989e+06	1.81476e+06	2.00743e+06	1.87989e+06	1.76694e+06	1.77582e+06	429459	416846	309094	308341	842979	597068	1.20662	1.83753e-06	8.00947e-06	3.82422	1.93517	up
(4aR-trans)-decahydro-4a-methyl-1-methylene-7-(1-methylethylidene)-Naphthalene	Terpenoids	C15H24	515-17-3	581831	555003	570336	563872	626960	517218	147302	165650	123628	112262	224675	107621	1.24486	8.98566e-09	1.33167e-07	3.87592	1.95454	up
1-Isopropyl-4,7-dimethyl-1,2,3,4,5,6-hexahydronaphthalene	Terpenoids	C15H24	16729-00-3	581831	555003	570336	563872	626960	517218	147302	165650	123628	112262	224675	107621	1.24486	8.98566e-09	1.33167e-07	3.87592	1.95454	up
Benzene, 1,2-(methylenedioxy)-4-propenyl-, (E)-	Aromatics	C10H10O2	4043-71-4	150329	148876	160337	146531	174475	137613	34053.9	50672.8	37163.9	28390.1	59908.4	24592.2	1.22628	3.73653e-08	3.64311e-07	3.91071	1.96743	up
2-Buten-1-ol, 2-ethyl-4-(2,2,3-trimethyl-3-cyclopenten-1-yl)-	Alcohol	C14H24O	28219-61-6	86107.7	61751.6	80950.7	73381.4	104869	81045.8	18427.8	24790.7	17011.5	15533.6	33995.1	14723.9	1.21687	2.36595e-05	6.61573e-05	3.92108	1.97125	up
Hexanoic acid, 5-hexenyl ester	Ester	C12H22O2	108058-81-7	8880.8	8853.44	7067.37	6682.91	10284.8	7300.91	2001.87	2049.35	2506.57	1004.08	3313.62	1555.86	1.1899	1.44713e-05	4.43718e-05	3.9473	1.98086	up
1-Isopropyl-4,7-dimethyl-1,2,3,5,6,8a-hexahydronaphthalene	Terpenoids	C15H24	16729-01-4	1.12063e+06	1.0556e+06	1.27391e+06	1.23044e+06	1.33379e+06	1.04405e+06	299273	269747	255739	248988	540911	160534	1.21343	2.53371e-07	1.60468e-06	3.97614	1.99137	up
Alloaromadendrene	Terpenoids	C15H24	25246-27-9	1.12063e+06	1.0556e+06	1.27391e+06	1.23044e+06	1.33379e+06	1.04405e+06	299273	269747	255739	248988	540911	160534	1.21343	2.53371e-07	1.60468e-06	3.97614	1.99137	up
Patchoulene	Terpenoids	C15H24	1405-16-9	1.12063e+06	1.0556e+06	1.27391e+06	1.23044e+06	1.33379e+06	1.04405e+06	299273	269747	255739	248988	540911	160534	1.21343	2.53371e-07	1.60468e-06	3.97614	1.99137	up
Octanoic acid, 3-methylbutyl ester	Ester	C13H26O2	2035-99-6	739379	800571	510543	534816	780082	558123	247284	133040	182731	99733.7	219480	86095.4	1.18819	6.58509e-05	0.000161575	4.05169	2.01852	up
3-MethoxycinnamAldehyde	Aldehyde	C10H10O2	56578-36-0	155543	148859	191252	164099	184612	144885	35347.2	48777.9	32131.7	27952.3	74295.5	24317.4	1.20756	4.65596e-07	2.57468e-06	4.07398	2.02644	up
Neric Acid	Terpenoids	C10H16O2	4613-38-1	16997.9	15467.6	17982	17268.7	18071.4	13236.3	3984.2	3371.98	2849.8	3774.68	6453.38	3769.36	1.24524	3.31424e-07	2.02963e-06	4.09132	2.03257	up
Butanoic acid, 1,1-dimethyl-2-phenylethyl ester	Ester	C14H20O2	10094-34-5	394323	426036	505455	405230	505229	342471	107460	112663	75277.2	84845.7	172513	72797.5	1.23019	5.22072e-06	1.95381e-05	4.12232	2.04346	up
Butanoic acid, 3-methyl-, 3,7-dimethyl-2,6-octadienyl ester, (Z)-	Ester	C15H26O2	3915-83-1	21558.7	21994.2	49049.1	33870	22957.5	37559.7	5271.57	12098.8	3892.11	7103.55	10984.7	6008.45	1.155	0.00258096	0.00448942	4.12241	2.04349	up
Octanoic acid, 3-hexenyl ester, (Z)-	Ester	C14H26O2	61444-41-5	31219.1	37239.1	53499.7	52555.9	32691.4	41681	6463.72	10556.6	8186.01	9712.36	16787.4	8618.66	1.21319	0.000228578	0.000493809	4.12577	2.04466	up
1-(2,3,4,5-Tetramethylphenyl)ethanone	Ketone	C12H16O	34764-71-1	37038.6	35641.3	38321.7	33829.7	39727.8	30118.4	9425.7	11004.7	5826.09	7457.62	11775.7	6532.13	1.24606	7.5019e-08	6.53989e-07	4.12668	2.04498	up
11,11-Dimethyl-4,8-dimethylenebicyclo[7.2.0]undecan-3-ol	Alcohol	C15H24O	79580-01-1	99965.6	101119	146867	137745	120151	111535	23803.9	38269.4	20496.6	21304.4	49723.4	20089.3	1.21163	7.12379e-06	2.57499e-05	4.13032	2.04625	up
2-bromo-4-methoxy-Phenol	Phenol	C7H7BrO2	17332-11-5	18398.6	17350.1	15264.9	15380.4	17423.9	15759.3	4299.25	4166.48	3607.36	4069.33	4378.67	3529.41	1.28058	7.2037e-07	3.5211e-06	4.14034	2.04975	up
Hexanoic acid, 1-methylethyl ester	Ester	C9H18O2	2311-46-8	8108.26	6852.29	8469.82	7647.11	9559.77	5511.89	1996.54	1760.37	1868.6	1834.52	1895	1774.21	1.2709	0.000146545	0.000326095	4.14666	2.05195	up
1,3-Dioxolane-2,2-diethanol	Alcohol	C7H14O4	5694-95-1	128890	128820	144013	130331	156147	123551	31081.3	36419.2	25841.8	25585.2	52268.3	23245.5	1.24142	3.30771e-08	3.26802e-07	4.17479	2.0617	up
(5R,6R)-3,6-Dimethyl-5-(prop-1-en-2-yl)-6-vinyl-6,7-dihydrobenzofuran-4(5H)-one	Terpenoids	C15H18O2	20493-56-5	17246.8	16763.5	37875.4	27880.4	19194.8	22696.7	4426.62	7874.39	3736.38	4795.43	9102.61	3918.31	1.18352	0.00221372	0.00392432	4.18441	2.06502	up
1H-Pyrrolo[2,3-b]pyridine, 2-(1-methylethyl)-	Heterocyclic compound	C10H12N2	27257-18-7	59656.4	61650.7	66353.1	60424.8	72298.3	57668.4	15937	16554	12569.5	11743.4	23920	9144.28	1.2355	2.25144e-08	2.49003e-07	4.20674	2.0727	up
Benzene, 1-(1,5-dimethyl-4-hexenyl)-4-methyl-	Terpenoids	C15H22	644-30-4	2.62269e+06	2.78414e+06	2.81653e+06	2.47565e+06	2.93305e+06	2.50711e+06	621506	637998	469442	481592	1.21881e+06	397937	1.21805	3.91138e-07	2.2797e-06	4.21687	2.07617	up
Bicyclo[7.2.0]undecane, 10,10-dimethyl-2,6-bis(methylene)-, [1S-(1R*,9S*)]-	Terpenoids	C15H24	136296-38-3	2.00442e+06	2.05581e+06	1.79582e+06	1.83136e+06	1.84614e+06	1.86068e+06	444006	436125	381510	335729	826270	264425	1.22231	3.95177e-07	2.2797e-06	4.23882	2.08366	up
cis-beta-Farnesene	Terpenoids	C15H24	28973-97-9	2.7883e+06	3.9616e+06	2.51418e+06	2.58173e+06	3.8781e+06	2.71551e+06	836392	717778	673860	548262	1.15276e+06	381131	1.20817	0.000123008	0.000278048	4.27811	2.09697	up
Benzyl Benzoate	Ester	C14H12O2	120-51-4	98703.5	96988.4	92048.7	86869.5	94474.7	83940.8	23585.4	23854.7	20699.1	18203.2	28556.9	14245.5	1.25981	8.69822e-10	1.79038e-08	4.28221	2.09836	up
Longifolene	Terpenoids	C15H24	475-20-7	2.12237e+06	2.16591e+06	2.29403e+06	2.03907e+06	2.51524e+06	2.06095e+06	522161	574791	392611	405646	838028	344478	1.23802	1.65291e-08	1.94413e-07	4.28811	2.10034	up
7-Methoxy-4-methyl-1,3-dihydro-2H-1,5-benzodiazepin-2-one	Heterocyclic compound	C11H12N2O2	64376-03-0	15202.9	16958.3	14413.2	14636.6	12763.3	13566.3	3810.54	3545.89	2955.16	3003.12	4746.91	2226.36	1.25542	1.56709e-07	1.13379e-06	4.3149	2.10933	up
Coumarin, 3,4-dihydro-4,4,6,8-tetramethyl-	Heterocyclic compound	C13H16O2	249629-60-5	13945.3	12887.3	11389.9	12320.5	12224.4	10434.3	3390.97	2937.78	2631.7	2596.74	3368.86	1997.53	1.26803	6.32523e-07	3.18843e-06	4.32543	2.11284	up
(5R,10R)-10-Methyl-6-methylene-2-(propan-2-ylidene)spiro[4.5]dec-7-ene	Terpenoids	C15H22	28908-27-2	321894	306949	337876	317769	372723	297441	62853.5	94130.3	55948.3	52009.1	119479	66424.2	1.23575	1.52367e-08	1.82726e-07	4.33553	2.11621	up
E-2-Hexenyl benzoate	Ester	C13H16O2	76841-70-8	30430.8	32238.7	60964.4	47849.7	29734.5	41748.3	7549.64	12484.5	5260.27	8815.78	15147.7	6726.42	1.19036	0.0010825	0.00202048	4.3399	2.11766	up
3,6-Dimethyl-2,3,3a,4,5,7a-hexahydrobenzofuran	Heterocyclic compound	C10H16O	70786-44-6	20701.9	13815.6	19224.9	10039.5	28964.8	9840.96	4709.27	3555.16	1927.09	3526.14	5392.65	4196.11	1.15434	0.00664007	0.0110074	4.40169	2.13806	up
Pentyl octanoate	Ester	C13H26O2	638-25-5	85292.6	81734.9	92000.4	81777.8	95600.8	77140.4	19739	22358.4	10289.2	14856.6	35315.5	13948.5	1.21207	9.84056e-08	8.01303e-07	4.40786	2.14008	up
1-Tetradecanol	Alcohol	C14H30O	112-72-1	18890.7	13275.3	19690.7	18550.6	21194.1	14560.8	3210.87	4586.28	3104.63	3451.18	7040.6	2573.87	1.22017	1.63924e-05	4.89342e-05	4.42944	2.14712	up
Phenol, 4-octyl-	Phenol	C14H22O	1806-26-4	60857.5	59900.5	56466.8	53304.7	57659.5	52011.9	14270.8	13420.3	11913.1	11349.4	17306.4	8357.18	1.26096	7.16108e-10	1.53376e-08	4.44027	2.15065	up
Squamulosone	Terpenoids	C15H22O	34413-94-0	45191.1	42988.5	40221.3	36729.7	41089	37753.9	10822.4	9629.64	8442.89	7951.38	11942.2	5873.46	1.25899	1.09171e-08	1.49807e-07	4.46332	2.15812	up
Benzene, 1,4-diethyl-	Aromatics	C10H14	105-05-5	22534.4	19293.9	22926.3	21017.9	26583.6	15160.1	5657.96	4695.63	4977.78	3591.59	5304.21	4265.24	1.26138	9.56612e-05	0.000220825	4.47544	2.16203	up
p-Cymene	Aromatics	C10H14	99-87-6	22534.4	19293.9	22926.3	21017.9	26583.6	15160.1	5657.96	4695.63	4977.78	3591.59	5304.21	4265.24	1.26138	9.56612e-05	0.000220825	4.47544	2.16203	up
2,6-Dodecadien-1-al	Aldehyde	C12H20O	21662-13-5	218990	232206	192662	213924	221356	213796	57113.3	50174.7	43178.9	33720.5	76801.3	27670.5	1.23122	1.23577e-08	1.6322e-07	4.4791	2.16321	up
Benzene, (isothiocyanatomethyl)-	Sulfur compounds	C8H7NS	622-78-6	233419	227610	226395	215457	252919	209304	69137.9	10561.5	52807.4	55388.9	105956	10561.5	1.05984	1.60673e-05	4.83978e-05	4.48437	2.16491	up
Longifolenaldehyde	Terpenoids	C15H24O	19890-84-7	59835.9	62004.7	135680	102288	64402	82939.5	14208.1	25623.8	14091	12523.1	31164.6	14815.4	1.18719	0.0023393	0.00413705	4.51096	2.17344	up
alpha-Farnesene	Terpenoids	C15H24	502-61-4	354231	364522	359814	335241	400055	341167	80095.4	79323	60850.3	61774	103508	92092	1.26285	1.33345e-09	2.60022e-08	4.5118	2.1737	up
Propanenitrile, 3-(butylphenylamino)-	Nitrogen compounds	C13H18N2	61852-40-2	23854.8	25768.1	37437.6	35888.2	28315.9	29543.2	5761.94	7861.83	5552.37	4319.73	12195.6	4338.99	1.2125	1.84848e-05	5.35049e-05	4.51675	2.17529	up
2-Penten-1-ol, 2-methyl-5-(2-methyl-3-methylenebicyclo[2.2.1]hept-2-yl)-, [1S-[1alpha,2alpha(E),4alpha]]-	Terpenoids	C15H24O	37172-32-0	24953.4	23840.1	22970.3	22237.7	23481.3	21445.8	5823.84	5137.18	4797.83	4405.85	6880.85	3653.04	1.26659	1.58018e-10	6.88775e-09	4.52557	2.1781	up
Lanceol, cis	Terpenoids	C15H24O	10067-28-4	113802	112005	104181	98745.8	107761	98986.4	25962.5	24099.6	22469.3	20365.6	31581.6	15343.9	1.26185	5.20991e-10	1.28685e-08	4.54491	2.18425	up
(3-Bromo-1-methylpropoxymethyl)benzene	Aromatics	C11H15BrO	51666-29-6	1.75324e+06	1.74853e+06	1.73356e+06	1.72239e+06	2.01529e+06	1.65453e+06	438391	470277	167909	343210	578917	314854	1.21547	7.84063e-09	1.23615e-07	4.59359	2.19962	up
(3S,3aR)-3-Butyl-3a,4,5,6-tetrahydroisobenzofuran-1(3H)-one	Ester	C12H18O2	4567-33-3	15179.3	15328.7	14906.9	14301.8	15756.9	13309.5	3633.48	3244.89	3074.17	2914.27	4294.72	2091.79	1.26366	4.04219e-10	1.15203e-08	4.61132	2.20518	up
Thiocyanic acid, phenylmethyl ester	Sulfur compounds	C8H7NS	3012-37-1	9703.71	10580.1	11320.3	9812.62	13033	9304.55	2761.91	2675.31	1697.72	1537.67	3498.17	1561.39	1.23363	1.23768e-06	5.66125e-06	4.6427	2.21496	up
Heptanoic acid, octyl ester	Ester	C15H30O2	5132-75-2	23313.1	17720.8	29952.3	28120.2	21854.4	29050.1	4603.37	6532.87	4516.8	4353.89	9503.37	2753.96	1.20588	3.56433e-05	9.56946e-05	4.64945	2.21706	up
Propanoic acid, 2-methyl-, 3,7-dimethyl-2,6-octadienyl ester, (Z)-	Ester	C14H24O2	2345-24-6	1.02656e+06	669172	996889	1.01752e+06	1.2849e+06	939411	165235	219617	149470	176139	352608	212311	1.22662	7.30887e-05	0.00017584	4.65308	2.21819	up
Cyclohexene, 6-(2-butenylidene)-1,5,5-trimethyl-, (E,Z)-	Hydrocarbons	C13H20	71186-24-8	62540.8	63988.9	63307.8	53659.5	75665.3	57350.3	14471.9	13631.4	11835.6	9749.07	20947.5	9868.27	1.24733	7.75889e-07	3.75774e-06	4.67696	2.22557	up
Benzene, 1-methyl-4-(1-methylethenyl)-	Aromatics	C10H12	1195-32-0	34785.6	29261.4	39244.1	36264	31092.7	19314.1	10018.2	7118.28	5609.87	4834.15	6689.42	6306.64	1.24389	0.000212077	0.000460848	4.68157	2.22699	up
2,2'-Isopropylidenebis(5-methylfuran)	Heterocyclic compound	C13H16O2	59212-75-8	525052	540127	452515	495165	521030	493618	124043	108415	103622	77757.8	177858	54071.2	1.22441	1.39847e-08	1.75638e-07	4.68824	2.22905	up
cis-alpha-Bisabolene	Terpenoids	C15H24	29837-07-8	1.77005e+06	1.77129e+06	2.28286e+06	2.20913e+06	2.68454e+06	1.65198e+06	324078	512141	265410	386470	670835	469372	1.22732	6.24028e-05	0.000154135	4.7064	2.23462	up
Benzenemethanol, alpha-2-cyclohexen-1-yl-	Alcohol	C13H16O	5723-89-7	56335.1	56348.4	121293	96441.9	61031	90701.5	8474.88	22615.4	12460.2	13814.8	29381.9	14636.1	1.17331	0.00154022	0.00280418	4.75572	2.24966	up
BenzAldehyde, 3-methyl-	Aldehyde	C8H8O	620-23-5	24801.5	17355	23281.3	15906.7	27886.9	18036.8	7772.46	1101.71	1101.71	5707.01	5544.14	5508.57	1.07892	7.62056e-05	0.000182591	4.76025	2.25104	up
p-Cymen-7-ol	Alcohol	C10H14O	536-60-7	8970.18	8664.84	20310.9	10287.6	9476.96	12831.1	2260.01	2561.79	1846.39	2253.27	3729.07	2157.83	1.22085	0.00346059	0.00593587	4.76363	2.25206	up
Butanoic acid, 2-methyl-, 3,7-dimethyl-2,6-octadienyl ester, (E)-	Ester	C15H26O2	68705-63-5	36087.8	35260.9	54502.7	46112.6	47072.3	40684	7733.01	10896	7146.08	6754.49	15302.2	6173.43	1.23091	1.51578e-05	4.58448e-05	4.80917	2.26579	up
Geranyl isovalerate	Ester	C15H26O2	109-20-6	36087.8	35260.9	54502.7	46112.6	47072.3	40684	7733.01	10896	7146.08	6754.49	15302.2	6173.43	1.23091	1.51578e-05	4.58448e-05	4.80917	2.26579	up
4-Acetoxy-3-methoxystyrene	Aromatics	C11H12O3	46316-15-8	35781.7	37387.2	32370.5	32645.2	32487.9	33303.6	7067.96	6629.07	6170.46	6143.3	11275.5	5020.33	1.25641	9.27922e-10	1.85835e-08	4.82138	2.26945	up
Ethinamate	Ester	C9H13NO2	126-52-3	1.38464e+06	1.39456e+06	1.49285e+06	1.34859e+06	1.66164e+06	1.21141e+06	320330	331686	235791	227648	437663	196977	1.25046	2.33732e-07	1.52951e-06	4.85327	2.27896	up
trans-Cinnamic Acid	Acid	C9H8O2	140-10-3	78230.6	74431.3	75211.8	75789.6	93415	70082.4	15946.4	16467.7	14602.9	11882.7	24716.8	11978.8	1.25424	1.93221e-07	1.3381e-06	4.88686	2.28891	up
1H-Inden-5-ol, 2,3-dihydro-	Phenol	C9H10O	1470-94-6	41426.1	41495	39676.1	29236.2	48102.9	36849.9	8396.87	8444.87	6728.95	5959.26	12559	6178.78	1.24422	1.44164e-05	4.43718e-05	4.90569	2.29446	up
2H-Pyran-2-one, 5,6-dihydro-6-pentyl-	Heterocyclic compound	C10H16O2	54814-64-1	56269.9	57661.8	53790.4	55213.9	64314.1	50832.7	10604.8	11417.3	11002.2	9269.32	17135.8	9148.24	1.26289	1.52888e-08	1.82726e-07	4.92993	2.30157	up
Aromandendrene	Terpenoids	C15H24	489-39-4	5.08097e+06	5.16419e+06	4.69992e+06	4.61753e+06	5.31073e+06	4.65871e+06	988011	919390	805230	859572	1.57951e+06	804061	1.25978	5.73937e-10	1.31327e-08	4.95855	2.30992	up
Cyclobuta[1,2:3,4]dicyclooctene, 1,2,5,6,6a,6b,7,8,11,12,12a,12b-dodecahydro-, (6aalpha,6bbeta,12aalpha,12bbeta)-	Hydrocarbons	C16H24	61277-44-9	40752	40586.8	62016.4	52804.3	33080.3	48522.1	7119.87	13593.9	7988.02	7275.86	14365.7	5473.21	1.21759	0.00013401	0.000300913	4.97634	2.31509	up
2(3H)-Benzofuranone, 3-methyl-	Heterocyclic compound	C9H8O2	32267-71-3	17347.7	17113.3	18181.3	16409.1	20806.3	15294.1	4278.03	3543.9	2890.44	2570.26	5009.75	2787.26	1.25757	4.27089e-07	2.41583e-06	4.98831	2.31855	up
1-Butanone, 2-hydroxy-1-phenyl-	Ketone	C10H12O2	16183-46-3	1.13281e+06	1.12537e+06	1.21578e+06	1.10608e+06	1.34117e+06	1.09301e+06	233930	264066	182067	182755	386674	153311	1.24457	6.91325e-09	1.11364e-07	5.00015	2.32197	up
1,2-Ethanediol, monobenzoate	Ester	C9H10O3	94-33-7	1.11105e+06	1.10419e+06	1.19318e+06	1.08491e+06	1.31559e+06	1.07481e+06	230207	253330	176187	179505	377376	150958	1.24562	6.45549e-09	1.063e-07	5.03358	2.33159	up
(1R,4R,4aS,8aR)-4,7-Dimethyl-1-(prop-1-en-2-yl)-1,2,3,4,4a,5,6,8a-octahydronaphthalene	Terpenoids	C15H24	92692-39-2	91123.2	87473.6	84567.5	82664.4	105444	74318.5	16279.2	25317.5	16529.8	1548.71	31896.1	12397.4	1.03298	3.8673e-07	2.2797e-06	5.05528	2.33779	up
Salvial-4(14)-en-1-one	Terpenoids	C15H24O	73809-82-2	24578.8	32650.7	59924.7	42010.5	27034.9	44572.5	6048.29	10243.1	4852.12	5482.09	12951.8	5823.08	1.19384	0.00176136	0.00318333	5.08303	2.34569	up
N-Benzylformamide	Amine	C8H9NO	6343-54-0	288408	285525	305677	277968	343235	246573	58352.3	62888.2	45617.4	43008.6	92940.9	37302.6	1.24555	2.0299e-07	1.38404e-06	5.13771	2.36112	up
alpha-Terpinyl acetate	Ester	C12H20O2	80-26-2	72441.4	74058	75357.5	61922.8	90369.8	64801.6	16525.8	16673.7	10516.5	11392.5	18783.3	11161.1	1.25802	6.99056e-06	2.53922e-05	5.16092	2.36763	up
Cyclohexanol, 1-methyl-4-(1-methylethylidene)-, acetate	Ester	C12H20O2	10235-63-9	72441.4	74058	75357.5	61922.8	90369.8	64801.6	16525.8	16673.7	10516.5	11392.5	18783.3	11161.1	1.25802	6.99056e-06	2.53922e-05	5.16092	2.36763	up
2-Dodecenal, (E)-	Aldehyde	C12H22O	20407-84-5	178883	191187	158878	172958	186638	173671	66194.9	22920.8	50418.2	16352.7	38372.3	11333.3	1.16334	7.85031e-07	3.77605e-06	5.16661	2.36922	up
(1R,3aR,4aR,8aR)-1,4,4,6-Tetramethyl-1,2,3,3a,4,4a,7,8-octahydrocyclopenta[1,4]cyclobuta[1,2]benzene	Terpenoids	C15H24	94482-89-0	994875	977965	1.05525e+06	970545	1.20927e+06	952540	202701	222161	156310	154346	325376	130070	1.24634	2.94836e-08	2.99279e-07	5.17266	2.37091	up
(1R,3aS,4aS,8aS)-1,4,4,6-Tetramethyl-1,2,3,3a,4,4a,7,8-octahydrocyclopenta[1,4]cyclobuta[1,2]benzene	Terpenoids	C15H24	94535-52-1	994875	977965	1.05525e+06	970545	1.20927e+06	952540	202701	222161	156310	154346	325376	130070	1.24634	2.94836e-08	2.99279e-07	5.17266	2.37091	up
(1S,5S)-2-Methyl-5-((R)-6-methylhept-5-en-2-yl)bicyclo[3.1.0]hex-2-ene	Hydrocarbons	C15H24	159407-35-9	994875	977965	1.05525e+06	970545	1.20927e+06	952540	202701	222161	156310	154346	325376	130070	1.24634	2.94836e-08	2.99279e-07	5.17266	2.37091	up
Di-epi-alpha-cedrene	Terpenoids	C15H24	50894-66-1	994875	977965	1.05525e+06	970545	1.20927e+06	952540	202701	222161	156310	154346	325376	130070	1.24634	2.94836e-08	2.99279e-07	5.17266	2.37091	up
4a,8-Dimethyl-2-(prop-1-en-2-yl)-1,2,3,4,4a,5,6,7-octahydronaphthalene	Terpenoids	C15H24	103827-22-1	75508.4	73645.9	76817.9	67205.8	111233	64070.6	21572.5	19028.7	1753.82	16952.8	18090.8	12377.9	1.07528	8.4522e-05	0.000199461	5.21831	2.38358	up
beta-Bisabolene	Terpenoids	C15H24	495-61-4	154273	150014	168346	144057	178125	142105	33286.5	22225.9	28689.2	27151.9	41960.7	25853.9	1.26662	1.57599e-07	1.13379e-06	5.22928	2.38661	up
5,9-Undecadien-2-one, 6,10-dimethyl-	Terpenoids	C13H22O	689-67-8	1.1725e+07	1.25332e+07	1.04489e+07	8.69236e+06	1.219e+07	1.14736e+07	2.52655e+06	2.14569e+06	2.00507e+06	1.56939e+06	3.47272e+06	1.08344e+06	1.22731	7.94958e-07	3.77605e-06	5.23814	2.38905	up
5,9-Undecadien-2-one, 6,10-dimethyl-, (E)-	Ketone	C13H22O	3796-70-1	1.1725e+07	1.25332e+07	1.04489e+07	8.69236e+06	1.219e+07	1.14736e+07	2.52655e+06	2.14569e+06	2.00507e+06	1.56939e+06	3.47272e+06	1.08344e+06	1.22731	7.94958e-07	3.77605e-06	5.23814	2.38905	up
Acetic Acid, phenoxy-	Acid	C8H8O3	122-59-8	404397	408782	436328	392783	491860	392353	87962	96003.1	62029.1	58015.6	128693	48878.3	1.24037	1.87601e-08	2.10625e-07	5.24627	2.39129	up
1H-3a,7-Methanoazulene, 2,3,4,7,8,8a-hexahydro-3,6,8,8-tetramethyl-, (3R,3aS,7S,8aR)-	Terpenoids	C15H24	65354-33-8	1.01719e+06	999704	1.07887e+06	992432	1.23561e+06	970963	202995	223808	155814	155362	327893	130855	1.24679	3.01471e-08	3.01878e-07	5.26	2.39506	up
Butanoic acid, 3-methyl-, phenylmethyl ester	Ester	C12H16O2	103-38-8	880405	802444	857976	764722	1.04593e+06	782038	156648	190513	134394	118460	271689	100333	1.23867	4.89888e-07	2.61156e-06	5.2812	2.40087	up
Pentanoic acid, phenylmethyl ester	Ester	C12H16O2	10361-39-4	880405	802444	857976	764722	1.04593e+06	782038	156648	190513	134394	118460	271689	100333	1.23867	4.89888e-07	2.61156e-06	5.2812	2.40087	up
Lilac Alcohol C	Alcohol	C10H18O2	33081-36-6	11860.9	11067.6	20784	12910.6	14315.4	10945.7	4031.72	3665.16	879.766	1988.81	2806.69	2104.36	1.18485	0.000444751	0.000917996	5.29087	2.4035	up
8-Dodecen-1-ol, (Z)-	Alcohol	C12H24O	40642-40-8	137198	128206	145219	135864	153103	123607	23393.7	39448.1	13792.6	19406.1	36599.7	21897.4	1.23333	5.00598e-09	8.43052e-08	5.32684	2.41328	up
(3aR,6R,8aR)-7,7-Dimethyl-8-methylenehexahydro-1H-3a,6-methanoazulen-3(2H)-one	Ester	C14H20O	30557-76-7	141065	123853	192265	168257	168689	144274	25434.1	34149	22380.8	22453.5	50007.9	21681.9	1.2414	8.5573e-06	2.99102e-05	5.32859	2.41375	up
Butanoic acid, phenylmethyl ester	Ester	C11H14O2	103-37-7	38249.8	39127.7	40408.2	28992.8	47138	35844	7264.46	7207.56	6694.06	5425.9	11190.5	4802.9	1.24742	1.23782e-05	4.00533e-05	5.39529	2.4317	up
[1S-(1alpha,7alpha,8abeta)]-1,2,3,5,6,7,8,8a-octahydro-1,4-dimethyl-7-(1-methylethenyl)-Azulene	Terpenoids	C15H24	3691-11-0	1.77517e+06	1.76787e+06	1.87757e+06	1.69627e+06	2.11678e+06	1.63195e+06	358634	351075	294805	271093	472552	256127	1.26686	2.35309e-07	1.52951e-06	5.42119	2.43861	up
2H-Pyran-3-ol, tetrahydro-2,2,6-trimethyl-6-(4-methyl-3-cyclohexen-1-yl)-, [3S-[3alpha,6alpha(R*)]]-	Terpenoids	C15H26O2	22567-36-8	10914.7	11359.8	12704.6	12410.3	12075.2	11110.1	3903.91	1868.96	1436.49	2811.46	1762.71	1088.4	1.23144	1.73901e-08	2.01345e-07	5.48284	2.45492	up
Benzene, 1,2-diethyl-3,4-dimethyl-	Aromatics	C12H18	54410-75-2	17142	18142.7	17706.1	15942.6	21684.8	15445.7	3484.38	3456.33	2613.74	2126.4	5627.97	2025.4	1.2357	6.14131e-07	3.15059e-06	5.48582	2.45571	up
Propanoic acid, 2-methyl-, 3-phenyl-2-propenyl ester	Ester	C13H16O2	103-59-3	22505	21191.7	40487.2	25729	28989.5	33295.2	5483.19	8567.99	3079.83	3534.87	8217.32	2416.43	1.19002	0.000237739	0.000512106	5.50159	2.45985	up
2-Tetradecene, (E)-	Hydrocarbons	C14H28	35953-54-9	335083	336028	363638	328068	398335	282530	65576.3	68456	47753.6	48560.1	96626.2	44456.5	1.25493	5.48763e-07	2.86361e-06	5.50222	2.46001	up
2-Furancarboxylic acid, hexyl ester	Ester	C11H16O3	39251-86-0	34462.2	35949	29641	17219.7	37266.7	29253	6601.68	6383.27	4757.01	5206.57	7265.46	2953.49	1.22479	0.000290074	0.000617657	5.54132	2.47023	up
Ethanol, 2-phenoxy-, propanoate	Ester	C11H14O3	23495-12-7	17146.1	17283	16067.8	15330.2	17901.4	15573.2	3485.51	3165.1	2456.62	2842.74	4264.75	1652.69	1.25385	4.56852e-10	1.20903e-08	5.5577	2.47449	up
Pentanal O-benzyloxime	Nitrogen compounds	C12H17NO	72399-21-4	101706	100666	187417	83428.2	127988	120098	18512.3	28520.6	9449.45	18683.9	40878.2	13109.1	1.18566	0.000742599	0.00142556	5.58485	2.48152	up
1,1,7,7a-Tetramethyl-1a,2,6,7,7a,7b-hexahydro-1H-cyclopropa[a]naphthalene	Terpenoids	C15H22	154098-14-3	134295	137223	129366	123339	140353	124104	24398.4	23792.5	20565.1	19685.6	37470.4	15190.9	1.2572	2.11501e-10	7.36217e-09	5.58939	2.48269	up
Bicyclo[5.2.0]nonane, 2-methylene-4,8,8-trimethyl-4-vinyl-	Terpenoids	C15H24	242794-76-9	560298	532043	460419	473414	528979	483235	95260.9	96981.6	93051.9	74190.3	128699	55148.8	1.25834	1.09103e-08	1.49807e-07	5.59214	2.4834	up
(1R,3aS,8aS)-1,4,4,6-Tetramethyl-1,2,3,3a,4,5,7,8-octahydrocyclopenta[c]pentalene	Terpenoids	C15H24	871660-96-7	39919.4	42003	41710.6	38491.6	48617	37591.4	8041.65	7794.74	5684.27	5177.32	12147.3	5527.58	1.25011	4.1957e-08	3.98592e-07	5.5965	2.48452	up
(E)-5-((1R,3R,6S)-2,3-Dimethyltricyclo[2.2.1.02,6]heptan-3-yl)-2-methylpent-2-enal	Terpenoids	C15H22O	19903-70-9	56864.4	55822.9	83463.2	78486	71262.2	66606.2	11090.6	15874.8	9706.55	9297.11	20363.1	7203.3	1.23466	1.12452e-05	3.68704e-05	5.6096	2.4879	up
(E,E)-2,4-Undecadienal	Aldehyde	C11H18O	30361-29-6	7.19609e+06	7.41573e+06	7.01728e+06	6.69244e+06	7.65797e+06	6.79394e+06	1.54007e+06	1.44093e+06	1.17046e+06	954968	1.7879e+06	712260	1.25119	1.50425e-10	6.88775e-09	5.62321	2.49139	up
1,5-Dimethyl-1-vinyl-4-hexenyl butyrate	Ester	C14H24O2	78-36-4	2.0439e+07	2.11356e+07	1.99386e+07	1.89658e+07	2.19542e+07	1.92895e+07	4.20487e+06	3.96299e+06	3.19237e+06	3.41416e+06	4.85138e+06	1.97173e+06	1.25709	1.3939e-10	6.88775e-09	5.63596	2.49466	up
beta-Phenylethylmethylethylcarbinol	Alcohol	C12H18O	10415-87-9	1.49896e+07	1.54534e+07	1.4583e+07	1.38791e+07	1.59621e+07	1.41111e+07	3.16822e+06	2.98085e+06	2.42153e+06	2.03321e+06	3.65292e+06	1.4461e+06	1.25189	1.42434e-10	6.88775e-09	5.66639	2.50243	up
Pentanoic acid, 1-ethenyl-1,5-dimethyl-4-hexenyl ester	Ester	C15H26O2	10471-96-2	194139	207911	272004	252980	309129	186775	40997.8	41969.6	29590	30613.4	79275.2	28482.2	1.22991	5.96644e-05	0.000150379	5.6707	2.50353	up
Fenobucarb	Ester	C12H17NO2	3766-81-2	198413	175494	250483	239130	241988	208603	34419.7	51607.9	26567.7	28072.7	63806.6	27245.5	1.23825	1.63591e-06	7.21553e-06	5.67111	2.50363	up
3-(4-Isopropylphenyl)-2-methylpropionAldehyde	Aldehyde	C13H18O	103-95-7	642821	610440	691556	651295	753261	590244	80013.5	130067	87756.2	86922.9	226937	81375.7	1.23127	1.79489e-08	2.04617e-07	5.68428	2.50698	up
3-Buten-2-one, 4-(4-hydroxy-2,2,6-trimethyl-7-oxabicyclo[4.1.0]hept-1-yl)-	Ketone	C13H20O3	38274-01-0	30134.6	31272.1	43053.2	38730.4	34408.8	33664.6	5231.17	7551.82	4727.98	4906.31	10456.1	4105.63	1.24385	2.39163e-06	1.02439e-05	5.71307	2.51427	up
(1R,9R,E)-4,11,11-Trimethyl-8-methylenebicyclo[7.2.0]undec-4-ene	Terpenoids	C15H24	68832-35-9	912774	1.82174e+06	1.03325e+06	1.12187e+06	1.09536e+06	1.07263e+06	314768	214391	153252	149916	283303	117066	1.2266	0.00052514	0.00105594	5.72536	2.51737	up
Undecylenic Acid	Acid	C11H20O2	112-38-9	1.49488e+06	1.58934e+06	1.34559e+06	1.06358e+06	1.5588e+06	1.10396e+06	329061	206200	174434	148824	457115	103932	1.2014	6.55188e-06	2.41539e-05	5.74553	2.52244	up
(E)-beta-Famesene	Terpenoids	C15H24	18794-84-8	1.03684e+06	1.12157e+06	933838	992127	1.04112e+06	988353	182742	178683	167275	126893	311073	94494.9	1.23795	1.74077e-09	3.14612e-08	5.76148	2.52644	up
1,6,10-Dodecatriene, 7,11-dimethyl-3-methylene-	Terpenoids	C15H24	77129-48-7	1.03684e+06	1.12157e+06	933838	992127	1.04112e+06	988353	182742	178683	167275	126893	311073	94494.9	1.23795	1.74077e-09	3.14612e-08	5.76148	2.52644	up
1,3-Cyclohexadiene, 1-methyl-4-(1-methylethyl)-	Terpenoids	C10H16	99-86-5	38989.6	23145.5	42307.1	22713.8	50144.3	24149.1	8633.86	4128.82	6054.57	3313.63	8150.05	4528.05	1.20393	0.00190635	0.00342034	5.78729	2.53289	up
Aristolochene	Terpenoids	C15H24	26620-71-3	3.90553e+06	4.1616e+06	4.09346e+06	3.72267e+06	4.40734e+06	3.76529e+06	923481	79009.6	79009.6	683108	1.80615e+06	584048	1.03768	1.14114e-05	3.72504e-05	5.78989	2.53354	up
Quinoxaline, 2,3-dimethyl-	Heterocyclic compound	C10H10N2	2379-55-7	1.3717e+06	1.41608e+06	1.33121e+06	1.2694e+06	1.43593e+06	1.28154e+06	266195	249723	198471	213776	304509	166476	1.2725	1.06301e-10	6.88775e-09	5.79342	2.53442	up
Khusimyl methyl ether	Hydrocarbons	C16H26O	300349-20-6	30204.8	28069.1	43482	40489	43077.5	32724.5	5527.51	6955.22	4616.84	5332.46	10781.1	4393.71	1.24235	4.18973e-05	0.000110878	5.79807	2.53557	up
4H-Inden-4-one, 1,2,3,5,6,7-hexahydro-1,1,2,3,3-pentamethyl-	Ketone	C14H22O	33704-61-9	24788	19657.4	16232.1	19091	18672.6	16637	3296.22	2711.11	2956.36	2507.1	6140.91	2231.88	1.24026	7.80689e-06	2.75472e-05	5.79926	2.53587	up
(1R,3aS,8aS)-7-Isopropyl-1,4-dimethyl-1,2,3,3a,6,8a-hexahydroazulene	Terpenoids	C15H24	36577-33-0	1.23759e+07	1.28209e+07	1.20872e+07	1.14837e+07	1.32332e+07	1.16152e+07	2.46585e+06	2.33086e+06	1.86967e+06	1.99571e+06	2.84378e+06	1.17324e+06	1.259	1.31087e-10	6.88775e-09	5.80609	2.53757	up
Naphthalene, 1,2,4a,5,6,8a-hexahydro-4,7-dimethyl-1-(1-methylethyl)-,[1R-(1alpha,4aalpha,8aalpha)]-	Terpenoids	C15H24	17627-24-6	1.23759e+07	1.28209e+07	1.20872e+07	1.14837e+07	1.32332e+07	1.16152e+07	2.46585e+06	2.33086e+06	1.86967e+06	1.99571e+06	2.84378e+06	1.17324e+06	1.259	1.31087e-10	6.88775e-09	5.80609	2.53757	up
Benzenemethanol, 4-hydroxy-	Alcohol	C7H8O2	623-05-2	4.69779e+06	4.84875e+06	4.56454e+06	4.35344e+06	5.05184e+06	4.39446e+06	933652	881544	702458	754123	1.07352e+06	446687	1.2594	2.17175e-10	7.36217e-09	5.82448	2.54213	up
Octanoic acid, 2-pentyl ester	Ester	C13H26O2	55193-30-1	98679.8	98333.3	95129.7	89412.4	101848	92186.5	18893.8	17962.4	13788.2	14734.4	21601.9	11768.1	1.27154	3.694e-11	6.88775e-09	5.82884	2.54321	up
1(2H)-Naphthalenone, octahydro-4-hydroxy-, trans-	Ketone	C10H16O2	21766-50-7	2.99258e+06	3.19003e+06	2.67915e+06	2.90084e+06	3.10532e+06	2.89715e+06	657662	573268	459979	264007	803065	286598	1.22748	1.47279e-09	2.7983e-08	5.83498	2.54473	up
(1R,1aR,2aS,5R,6R,6aS,7aS)-1,6,6a-trimethyldecahydro-1,2a-methanocyclopropa[b]naphthalen-5-ol	Terpenoids	C15H24O	860769-47-7	509540	524029	495040	467223	534748	469097	96633.9	90813	73046	78850.3	110293	60814.8	1.27331	5.84859e-10	1.31327e-08	5.87652	2.55496	up
Carotol	Terpenoids	C15H26O	465-28-1	425679	410709	702783	493388	544086	498262	82909.6	114260	41509.7	75818.1	159413	48743.5	1.20858	5.19682e-05	0.000132788	5.88326	2.55662	up
2-Methyl-6-(p-tolyl)hept-2-en-4-ol	Terpenoids	C15H22O	38142-57-3	150444	154735	264414	186371	190563	184646	27285.5	42268.5	13952.5	28452.7	60746.6	18431.6	1.20134	7.06733e-05	0.000170583	5.91811	2.56514	up
1H-Pyrazolo[3,4-d]pyrimidin-4-amine	Heterocyclic compound	C5H5N5	2380-63-4	16553.1	27116.7	44537.5	46559.2	15206.7	41028.1	2948.49	7263.03	3522.67	4537.42	8999.01	4924.46	1.15843	0.00544961	0.00921955	5.93262	2.56867	up
6-Methyl-2-(4-methylcyclohex-3-en-1-yl)hepta-1,5-dien-4-ol	Terpenoids	C15H24O	38142-56-2	117005	102710	134302	134027	138822	118574	17633.7	26960.6	14286.8	16441	36287.3	13973.7	1.23968	1.62179e-07	1.15553e-06	5.93582	2.56945	up
1,3-Cyclohexadiene-1-carboxylic acid, 2,6,6-trimethyl-, ethyl ester	Ester	C12H18O2	35044-59-8	1.03866e+07	1.07701e+07	1.01565e+07	9.62307e+06	1.11039e+07	9.74086e+06	2.0198e+06	1.90367e+06	1.51422e+06	1.63387e+06	2.31367e+06	994234	1.26195	1.57632e-10	6.88775e-09	5.95224	2.57343	up
trans-alpha-Bergamotene	Terpenoids	C15H24	13474-59-4	9.8291e+06	1.01486e+07	9.53697e+06	9.06159e+06	1.03406e+07	9.19823e+06	1.83998e+06	1.72206e+06	1.3796e+06	1.49419e+06	2.17924e+06	1.14845e+06	1.27163	1.55102e-10	6.88775e-09	5.95228	2.57344	up
Butanoic acid, 1-methyloctyl ester	Ester	C13H26O2	69727-42-0	585225	598016	566902	525839	618444	553146	96948	93008.3	98865.8	76488.1	151212	61390.8	1.258	1.80176e-10	7.36217e-09	5.96556	2.57666	up
Bicyclo[3.1.0]hexan-2-ol, 2-methyl-5-(1-methylethyl)-, (1alpha,2alpha,5alpha)-	Terpenoids	C10H18O	17699-16-0	23685	17373.9	23282.5	16445.8	30119.5	13088.8	4573.47	3071.72	3144.52	2291.84	3959.18	3596.58	1.24171	0.000943917	0.00178429	6.00832	2.58696	up
Bicyclo[3.1.0]hexan-2-ol, 2-methyl-5-(1-methylethyl)-, (1alpha,2beta,5alpha)-	Terpenoids	C10H18O	15537-55-0	23685	17373.9	23282.5	16445.8	30119.5	13088.8	4573.47	3071.72	3144.52	2291.84	3959.18	3596.58	1.24171	0.000943917	0.00178429	6.00832	2.58696	up
2,4-Quinolinediol	Heterocyclic compound	C9H7NO2	86-95-3	2.52211e+07	2.60282e+07	2.45197e+07	2.34287e+07	2.66538e+07	2.37636e+07	4.51663e+06	4.25278e+06	3.60927e+06	3.71636e+06	5.86738e+06	2.85165e+06	1.26918	5.80099e-11	6.88775e-09	6.02945	2.59203	up
Butane, 1,1'-oxybis[4-chloro-	Ether	C8H16Cl2O	6334-96-9	82933.8	84668.9	86690.8	64284.1	100179	76351	14737.5	14503.6	11448.9	10462.8	21109.5	9845.93	1.25516	8.07969e-06	2.83746e-05	6.02993	2.59214	up
gamma-Elemene	Terpenoids	C15H24	29873-99-2	7.85586e+06	8.14037e+06	7.61432e+06	7.22997e+06	8.31982e+06	7.35225e+06	1.44598e+06	1.35257e+06	1.07828e+06	1.17273e+06	1.75284e+06	900405	1.27061	2.81795e-10	8.35241e-09	6.03839	2.59416	up
1,5-Heptadien-4-ol, 3,3,6-trimethyl-	Terpenoids	C10H18O	27644-04-8	67633.9	47214.2	52643.9	44646.3	79385.9	36512.9	9658.99	9563.92	8653.91	6865.03	9578.11	9795.09	1.25453	0.000878416	0.00168193	6.06185	2.59976	up
Dodecanal	Aldehyde	C12H24O	112-54-9	321959	323386	343111	312523	378837	252143	55799.2	58027.4	41740.7	42697.6	82361.8	38070.1	1.25871	2.99554e-06	1.2684e-05	6.06206	2.59981	up
Benzamide	Amine	C7H7NO	55-21-0	45966.3	47379.6	47525.8	34535.6	57031.3	43235.9	7831.72	8144.78	6823.55	5342.38	11796.1	5380.08	1.25053	1.64435e-05	4.89342e-05	6.08303	2.60479	up
1H-Cyclopropa[a]naphthalene, 1a,2,3,5,6,7,7a,7b-octahydro-1,1,7,7a-tetramethyl-, [1aR-(1aalpha,7alpha,7aalpha,7balpha)]-	Terpenoids	C15H24	17334-55-3	1.26791e+07	1.30372e+07	1.23025e+07	1.16546e+07	1.34071e+07	1.19363e+07	2.17595e+06	2.06046e+06	1.77904e+06	1.71496e+06	3.30711e+06	1.28545e+06	1.25765	1.25927e-10	6.88775e-09	6.08756	2.60586	up
Tricyclo[4.4.0.02,7]decane, 1-methyl-3-methylene-8-(1-methylethyl)-, stereoisomer	Terpenoids	C15H24	18252-44-3	1.26791e+07	1.30372e+07	1.23025e+07	1.16546e+07	1.34071e+07	1.19363e+07	2.17595e+06	2.06046e+06	1.77904e+06	1.71496e+06	3.30711e+06	1.28545e+06	1.25765	1.25927e-10	6.88775e-09	6.08756	2.60586	up
Niacinamide	Amine	C6H6N2O	98-92-0	2.49755e+06	2.58194e+06	2.41587e+06	2.29629e+06	2.64076e+06	2.33539e+06	449873	421664	337000	368517	549936	277840	1.27045	2.56505e-10	7.91959e-09	6.14089	2.61845	up
(3S,3aS,6R,8aS)-3,8,8-Trimethyl-7-methyleneoctahydro-1H-3a,6-methanoazulene	Terpenoids	C15H24	31145-21-8	5.68698e+06	6.15128e+06	5.05602e+06	5.34864e+06	5.53527e+06	5.57392e+06	1.02349e+06	887609	838808	672303	1.51375e+06	464937	1.24242	7.24448e-10	1.53376e-08	6.17529	2.62651	up
Pyridine, 3-(3,4-dihydro-2H-pyrrol-5-yl)-	Heterocyclic compound	C9H10N2	532-12-7	414297	429357	397649	382037	437791	384906	71538.1	69297.4	58316.9	56932.9	94920.4	44969.5	1.2678	2.36644e-10	7.62406e-09	6.17725	2.62696	up
Phenol, 2-methoxy-4-(1-propenyl)-, acetate	Ester	C12H14O3	93-29-8	77314.7	67744.6	109609	92013.7	93252.9	82518.8	11784.9	17093.6	10115.6	11032.7	24416.9	9940.92	1.24255	1.51273e-05	4.58448e-05	6.19135	2.63025	up
Cyclohexene, 1-methyl-4-(1-methylethylidene)-	Terpenoids	C10H16	586-62-9	48162.5	34720.6	41086.1	33463.4	60478.2	27824.9	8908.78	6124.07	3771.54	5335.25	9215.11	6164.54	1.23395	0.00070992	0.0013771	6.21812	2.63648	up
Benzoic Acid, 4-methoxy-	Acid	C8H8O3	100-09-4	4.23162e+06	4.37379e+06	4.10032e+06	3.92061e+06	4.47513e+06	3.9733e+06	715787	687226	584933	590280	955123	455146	1.26907	9.39427e-11	6.88775e-09	6.28677	2.65232	up
Ethanone, 1-(3-hydroxyphenyl)-	Ketone	C8H8O2	121-71-1	2.16959e+06	2.24989e+06	2.08456e+06	1.98048e+06	2.30185e+06	2.024e+06	370222	351594	297402	302645	484485	230411	1.2687	5.55581e-10	1.31327e-08	6.28959	2.65296	up
2,3,5,9-tetramethyltricyclo[6.3.0.01,5]undec-3-ene	Terpenoids	C15H24	138752-23-5	256138	266279	280865	251773	326394	240979	44787	46676.7	36400.1	31727	68575.5	29500.5	1.25643	6.46799e-07	3.23837e-06	6.29661	2.65458	up
10-epi-gamma-Eudesmol	Terpenoids	C15H26O	15051-81-7	81876.8	70256.6	122778	94971.2	104595	85203.2	10643.6	17987.4	11397.1	11341	28194.8	9074.39	1.22769	4.40762e-05	0.000115408	6.31421	2.6586	up
2-Naphthalenemethanol, 1,2,3,4,4a,5,6,7-octahydro-alpha,alpha,4a,8-tetramethyl-, (2R-cis)-	Terpenoids	C15H26O	1209-71-8	81876.8	70256.6	122778	94971.2	104595	85203.2	10643.6	17987.4	11397.1	11341	28194.8	9074.39	1.22769	4.40762e-05	0.000115408	6.31421	2.6586	up
Naphthalene, 1,2,4a,5,8,8a-hexahydro-4,7-dimethyl-1-(1-methylethyl)-, (1alpha,4abeta,8aalpha)-(.+/-.)-	Terpenoids	C15H24	5951-61-1	8.22663e+06	8.41879e+06	7.82855e+06	6.83592e+06	8.79183e+06	6.94169e+06	1.10171e+06	1.56821e+06	1.29514e+06	916912	1.71933e+06	833682	1.25876	4.01274e-07	2.28726e-06	6.32731	2.66159	up
Citronellyl valerate	Ester	C15H28O2	7540-53-6	207399	178904	290446	243362	249131	217875	29528.3	47145.6	23982.6	26448.4	67074.9	22351.8	1.22999	9.79336e-06	3.26886e-05	6.40607	2.67944	up
2-Propenoic Acid, 3-phenyl-	Acid	C9H8O2	621-82-9	9.49183e+06	9.86911e+06	9.20667e+06	8.82112e+06	1.04374e+07	8.9645e+06	1.67063e+06	1.60953e+06	1.35275e+06	1.33161e+06	1.82066e+06	1.00792e+06	1.2744	9.69994e-09	1.40934e-07	6.45855	2.69121	up
2-Hydroxymethylbenzimidazole	Heterocyclic compound	C8H8N2O	22128-99-0	8.82691e+06	9.14524e+06	8.53879e+06	8.1719e+06	9.73451e+06	8.33199e+06	1.55705e+06	1.50264e+06	1.26815e+06	1.23462e+06	1.67512e+06	916676	1.27375	1.27756e-08	1.6322e-07	6.46894	2.69353	up
(1R,4R)-1-methyl-4-(6-Methylhept-5-en-2-yl)cyclohex-2-enol	Terpenoids	C15H26O	58334-55-7	186678	162780	261272	220044	224402	197802	27552.3	41253.6	21548.3	23586.4	58928	19494.9	1.23284	8.9455e-06	3.09748e-05	6.51359	2.70345	up
(4aS-cis)-2,4a,5,6,7,8,9,9a-octahydro-3,5,5-trimethyl-9-methylene-1H-Benzocycloheptene	Terpenoids	C15H24	3853-83-6	9.10317e+06	9.65824e+06	8.01575e+06	8.81787e+06	9.33366e+06	8.85134e+06	1.36559e+06	1.16381e+06	1.16507e+06	832079	2.05081e+06	1.63171e+06	1.25483	4.356e-10	1.19548e-08	6.5513	2.71178	up
(3E,7E)-1,5,5,8-Tetramethylcycloundeca-3,7-dienol	Terpenoids	C15H26O	28446-26-6	130575	113579	185580	154177	158571	138368	19170.9	29209.7	14822.2	15903.3	41144.5	13757.6	1.23142	1.2673e-05	4.06525e-05	6.57311	2.71658	up
1H-3a,7-Methanoazulen-5-ol, octahydro-3,8,8-trimethyl-6-methylene-	Terpenoids	C15H24O	28231-03-0	188204	164819	265444	224003	227740	196830	27232.1	41223.9	18787	23896.5	59484.9	21981.4	1.23158	1.08305e-05	3.59883e-05	6.57841	2.71774	up
Bicyclo[7.2.0]undec-4-ene, 4,11,11-trimethyl-8-methylene-,[1R-(1R*,4Z,9S*)]-	Terpenoids	C15H24	118-65-0	1.52929e+06	1.51875e+06	1.63285e+06	1.48146e+06	1.82487e+06	1.14421e+06	227977	271663	187559	170400	378388	146102	1.25026	6.60629e-06	2.4234e-05	6.60697	2.72399	up
Benzeneacetic acid, 2-methylpropyl ester	Ester	C12H16O2	102-13-6	95160.1	95121	101704	89894.3	119400	79992.4	14525.7	16344.1	11749	11421.2	24047.3	9535.79	1.25406	3.76057e-06	1.50626e-05	6.63377	2.72983	up
3H-Indazol-3-one, 1-ethyl-1,2-dihydro-	Heterocyclic compound	C9H10N2O	54385-62-5	3.37048e+06	3.45079e+06	3.26085e+06	3.08763e+06	3.71452e+06	3.14678e+06	584076	555028	475240	460399	597158	336261	1.27474	2.85449e-08	2.99279e-07	6.6589	2.73528	up
Benzene, [1-[[1-(1-methylethyl)-3-butenyl]oxy]ethyl]-, [S-(R*,R*)]-	Aromatics	C15H22O	98088-51-8	1.5715e+06	1.67576e+06	1.40463e+06	1.51347e+06	1.62531e+06	1.52654e+06	234359	201010	193540	147423	333775	278344	1.25949	4.98855e-10	1.27466e-08	6.71051	2.74642	up
(1S,4S,4aR)-1-Isopropyl-4-methyl-7-methylene-1,2,3,4,4a,5,6,7-octahydronaphthalene	Terpenoids	C15H24	157477-72-0	3.83313e+06	3.89962e+06	3.52154e+06	3.74144e+06	3.87451e+06	3.68796e+06	518247	506739	508479	491921	938028	364187	1.26086	1.03779e-10	6.88775e-09	6.77912	2.7611	up
(1S,4S,4aS)-1-Isopropyl-4,7-dimethyl-1,2,3,4,4a,5-hexahydronaphthalene	Terpenoids	C15H24	267665-20-3	3.83313e+06	3.89962e+06	3.52154e+06	3.74144e+06	3.87451e+06	3.68796e+06	518247	506739	508479	491921	938028	364187	1.26086	1.03779e-10	6.88775e-09	6.77912	2.7611	up
11-Dodecen-1-yl acetate	Ester	C14H26O2	35153-10-7	314600	276654	452086	376717	381966	333664	42558	67826.6	32499.9	38613.2	99606	32971.9	1.23031	1.29855e-05	4.12971e-05	6.79991	2.76552	up
8-Dodecen-1-ol, acetate, (Z)-	Ester	C14H26O2	28079-04-1	314600	276654	452086	376717	381966	333664	42558	67826.6	32499.9	38613.2	99606	32971.9	1.23031	1.29855e-05	4.12971e-05	6.79991	2.76552	up
2,6-dihydroxy-Benzoic Acid	Acid	C7H6O4	303-07-1	574778	581067	620223	557272	710711	564818	94536.3	102616	64639	71220.3	130107	62079.5	1.26259	2.03591e-07	1.38404e-06	6.87144	2.78061	up
Precocene I	Heterocyclic compound	C12H14O2	17598-02-6	23899.6	22647.3	25553.1	26113.5	27429	22343.4	3290.81	3024.31	2914.43	2813.43	6078.06	3058.68	1.2624	1.22556e-08	1.6322e-07	6.98715	2.8047	up
Spiro[4.5]decan-7-one, 1,8-dimethyl-8,9-epoxy-4-isopropyl-	Terpenoids	C15H24O2	61050-91-7	93456.8	80833.3	122286	110004	112781	97251.7	13294.4	19724.8	9143.98	9909.63	26339.7	9648.04	1.23579	3.48371e-06	1.43352e-05	7.00215	2.8078	up
Camphene	Terpenoids	C10H16	79-92-5	93242.7	73313.9	58496.4	58421.5	87230	48846.1	9674.42	9488.68	12034.3	9913	8691.42	9525.03	1.26637	0.000397812	0.000830715	7.07185	2.82209	up
Benzene, 1,4-dimethyl-2,5-bis(1-methylethyl)-	Aromatics	C14H22	10375-96-9	183266	185367	199087	177239	225614	165841	31180.7	29379.7	21343.6	20644.1	41644.8	14548.5	1.25265	4.7085e-07	2.58444e-06	7.1589	2.83974	up
2-Acetoxyacetophenone	Ketone	C10H10O3	7250-94-4	819304	844484	895936	797904	921019	810288	127855	133310	92203.4	91683.5	179753	79293.4	1.26362	2.1858e-10	7.36217e-09	7.22758	2.85351	up
Benzenemethanol, 4-methyl-alpha-(1-methyl-2-propenyl)-, (R*,R*)-	Alcohol	C12H16O	83173-76-6	835864	861337	914067	814033	1.04061e+06	825859	128718	134033	94532.6	95561.2	184957	80028.9	1.26264	2.22923e-07	1.50169e-06	7.37189	2.88203	up
(6,6-dimethyl-2-bicyclo[3.1.1]hept-2-enyl)methyl 2-methylpropanoate	Ester	C14H22O2	29021-37-2	2.92489e+06	3.08696e+06	2.59143e+06	2.81726e+06	3.00044e+06	2.81782e+06	430529	375473	374219	266968	654715	184224	1.2446	1.91058e-10	7.36217e-09	7.54061	2.91468	up
(1S,4aR,7R)-1,4a-Dimethyl-7-(prop-1-en-2-yl)-1,2,3,4,4a,5,6,7-octahydronaphthalene	Terpenoids	C15H24	52026-55-8	269580	285501	239402	262162	273528	257986	40932.4	34416.7	35158.3	24074.8	57190.5	16919.7	1.24656	1.4799e-10	6.88775e-09	7.61005	2.92791	up
Caryophyllenyl alcohol	Terpenoids	C15H26O	913176-41-7	470865	378952	683897	586706	661893	555200	70421	73616.5	65212.1	65936	118462	43105.1	1.25154	0.000103189	0.000237463	7.64166	2.93389	up
2-Cyclohexen-1-one, 4-(3-hydroxy-1-butenyl)-3,5,5-trimethyl-	Ketone	C13H20O2	34318-21-3	97199.7	122677	170474	152948	158217	125470	32453.8	10080.3	24869.1	9267.18	20991.5	5922.65	1.20041	3.55551e-05	9.56946e-05	7.98368	2.99705	up
beta-Santalol	Terpenoids	C15H24O	77-42-9	129681	113321	203013	145982	161329	135947	14997.9	24368.7	10015.7	15291.3	37816.9	8591.32	1.21932	5.98997e-05	0.00015046	8.00557	3.001	up
(4R,4aS,6S)-4,4a-Dimethyl-6-(prop-1-en-2-yl)-1,2,3,4,4a,5,6,7-octahydronaphthalene	Terpenoids	C15H24	823810-22-6	1.14216e+06	1.04779e+06	1.68521e+06	1.12077e+06	1.38684e+06	1.04042e+06	140181	174654	111900	118693	272317	107155	1.25173	7.91579e-05	0.000188	8.02594	3.00467	up
1H-Cyclopropa[a]naphthalene, 1a,2,3,3a,4,5,6,7b-octahydro-1,1,3a,7-tetramethyl-, [1aR-(1aalpha,3aalpha,7balpha)]-	Terpenoids	C15H24	489-29-2	624495	640011	686280	592057	721751	610563	93668.6	83502.7	65516.4	69650.7	121441	46745	1.26371	1.47541e-08	1.82213e-07	8.06443	3.01157	up
(Z)-epi-beta-Santalol	Terpenoids	C15H24O	79081-90-6	34802	30847.1	55621.4	41414.5	45260.4	37549.6	4564.33	5457.37	2461.54	4322.33	10034	2795.93	1.22935	7.66342e-05	0.000182591	8.28383	3.0503	up
Santalol, E-cis,epi-beta-	Terpenoids	C15H24O	14490-17-6	34802	30847.1	55621.4	41414.5	45260.4	37549.6	4564.33	5457.37	2461.54	4322.33	10034	2795.93	1.22935	7.66342e-05	0.000182591	8.28383	3.0503	up
Bicyclo[2.2.1]heptane, 7,7-dimethyl-2-methylene-	Terpenoids	C10H16	471-84-1	22188.6	18901.8	13850.6	15130.3	30858.1	12077.7	1324.1	264.819	4053.54	2666.85	2584.63	2398.67	1.11539	0.00174752	0.00316604	8.5015	3.08772	up
7(1H)-Pteridinone	Heterocyclic compound	C6H4N4O	2432-27-1	18101.6	15863.3	23622.3	19145.1	21662.4	16837.4	1856.55	2986.13	1021.44	1263.07	4418.71	1819.5	1.22584	4.90857e-06	1.85574e-05	8.62168	3.10797	up
Ledol	Terpenoids	C15H26O	577-27-5	121389	125875	120183	162383	180641	152786	16728.9	23075.4	9957.79	8820.26	33599.4	7664.9	1.2166	1.34072e-05	4.22754e-05	8.64582	3.112	up
Benzoic acid, hexyl ester	Ester	C13H18O2	6789-88-4	69964.2	59100.3	95836.8	72282.2	83322.2	67555.9	7947.6	10435	4974.29	5735.17	16365.9	6125.56	1.24208	2.01895e-05	5.75401e-05	8.68614	3.11871	up
1,3-Pentanedione, 4,4-dimethyl-1-phenyl-	Ketone	C13H16O2	13988-67-5	107285	89755.6	145922	122963	128058	107402	11398.6	16104.4	9464.11	9735.13	24073.8	9737.79	1.25217	1.98913e-05	5.71297e-05	8.71137	3.1229	up
Bergamotol, Z-alpha-trans-	Terpenoids	C15H24O	88034-74-6	122560	116474	190657	122374	127534	130622	12581.7	18958.9	8334.89	13567.3	30672.6	8619.64	1.23471	5.89918e-05	0.000149191	8.73695	3.12713	up
1,4-Methanobenzocyclodecene, 1,2,3,4,4a,5,8,9,12,12a-decahydro-	Terpenoids	C15H22	74708-73-9	38056.2	33376.9	52775.3	67050.9	74699.9	39244.4	6430	7333.98	3608.17	3800.45	9827.88	3670.27	1.23061	0.00113779	0.00210775	8.80291	3.13798	up
Benzo[b]thiophene, 2-ethyl-	Heterocyclic compound	C10H10S	1196-81-2	239408	235247	196944	188129	250518	207134	27915	26461.8	23830.1	21871.9	33082.5	16418.6	1.27228	3.97649e-06	1.56733e-05	8.80719	3.13868	up
Caryophyllene oxide	Terpenoids	C15H24O	1139-30-6	115428	93154.2	152560	159513	174379	148291	14875.3	21173.7	9180.76	10503.2	30052.5	9687.17	1.23129	8.83861e-05	0.000205956	8.83315	3.14293	up
Phenacetin	Amine	C10H13NO2	62-44-2	61562.5	46568.8	82999.4	57553.6	61690.7	54737.7	6185.9	9205.38	3310.67	5555.07	13734.1	2985.62	1.2212	4.44054e-05	0.00011586	8.91024	3.15546	up
3-Hexen-1-ol, benzoate, (Z)-	Ester	C13H16O2	25152-85-6	76237.6	59876.7	101660	83458.2	94117.7	78298.5	7773.71	11393.4	6102.21	7144.82	16709.8	6220.55	1.24872	2.90604e-05	7.91682e-05	8.91956	3.15697	up
(3E,7E)-4,8,12-Trimethyltrideca-1,3,7,11-tetraene	Terpenoids	C16H26	62235-06-7	76450.7	64038.5	101655	82753.1	93009.6	75866	8100.84	11153.2	5790.84	6334.15	17173.9	6624.39	1.24741	1.37833e-05	4.30945e-05	8.94884	3.1617	up
Furan, 3-(4,8-dimethyl-3,7-nonadienyl)-, (E)-	Terpenoids	C15H22O	23262-34-2	79002.9	53776.1	99106.9	84306.2	93278.2	76620.5	8700.39	11897.6	5112.21	5923.8	15764.4	6791.03	1.24144	5.48396e-05	0.000139643	8.97021	3.16514	up
n-Tridecan-1-ol	Alcohol	C13H28O	112-70-9	79860.1	49712.7	101662	84244.7	95059.9	79670	8522.48	12172.1	4590.98	5680.82	16854.1	6802.38	1.22934	0.000103956	0.000238486	8.97442	3.16582	up
1-(3-Methylbutyl)-2,3,5,6-tetramethylbenzene	Aromatics	C15H24	116761-73-0	70764.7	59018.4	96233.1	79670.6	86059	71100.5	7466.23	10304.4	7283.34	5620.02	15003.1	5824.6	1.25287	2.34506e-05	6.58214e-05	8.98702	3.16784	up
Ethyl 2-hydroxybenzyl sulfone	Phenol	C9H12O3S	53380-27-1	125713	96097.1	203616	117785	126433	113833	12333.1	18753.7	8002.1	12032.3	27815.1	6929.37	1.22799	0.000476056	0.000969114	9.12445	3.18974	up
Octanoic acid, 2-furanylmethyl ester	Ester	C13H20O3	39252-03-4	80379	61216.2	106482	86974.7	98121.5	80255.4	7871.96	11573.8	7219.66	6700.74	16207.9	6155.42	1.25204	4.13832e-05	0.00010991	9.21288	3.20365	up
2-Butenal, 2-methyl-4-(2,6,6-trimethyl-1-cyclohexen-1-yl)-	Aldehyde	C14H22O	3155-71-3	151081	125318	196407	199549	223348	181924	16030.5	25639.2	13281.5	14476.7	34485.9	13030.4	1.2461	6.23052e-05	0.000154135	9.21489	3.20397	up
3-Acetyl-2,5-dimethylbenzo(b)thiophene	Heterocyclic compound	C12H12OS	6179-04-0	48730.6	43787.1	75665.2	52333	57905.4	50868.3	5019.19	7273.41	3342.12	4922.94	11467.9	3332.27	1.23992	6.17007e-05	0.000153423	9.31306	3.21926	up
(-)-Spathulenol	Terpenoids	C15H24O	77171-55-2	26916	22050.4	26011	27959.7	31866.1	26126.9	3036.23	3549.68	1749.46	1899.36	4717.12	2192.34	1.25489	1.541e-06	6.83763e-06	9.38686	3.23064	up
1,3-Benzodioxole, 4-methoxy-6-(2-propenyl)-	Aromatics	C11H12O3	607-91-0	5402.64	7931.28	10165.2	8073.46	3823.35	8609.67	764.67	764.67	764.67	764.67	764.67	764.67	1.26174	0.000930954	0.00176881	9.59142	3.26174	up
(+)-alpha-Pinene	Terpenoids	C10H16	7785-70-8	803096	664472	473001	488932	761516	399333	54793.8	56427.8	74518.5	59141.6	62865.4	55469.2	1.26742	0.000525833	0.00105594	9.88489	3.30522	up
(1S)-2,6,6-Trimethylbicyclo[3.1.1]hept-2-ene	Terpenoids	C10H16	7785-26-4	803096	664472	473001	488932	761516	399333	54793.8	56427.8	74518.5	59141.6	62865.4	55469.2	1.26742	0.000525833	0.00105594	9.88489	3.30522	up
alpha-Pinene	Terpenoids	C10H16	80-56-8	803096	664472	473001	488932	761516	399333	54793.8	56427.8	74518.5	59141.6	62865.4	55469.2	1.26742	0.000525833	0.00105594	9.88489	3.30522	up
Cyclohexanol, 3-ethenyl-3-methyl-2-(1-methylethenyl)-6-(1-methylethyl)-, [1R-(1alpha,2alpha,3beta,6alpha)]-	Terpenoids	C15H26O	35727-45-8	227323	212613	364476	276286	297091	255052	27121	33721.4	16563.7	20840.4	49801.4	14288.1	1.24459	6.44035e-05	0.000158548	10.0584	3.33033	up
1-Adamantanol	Alcohol	C10H16O	768-95-6	10262.3	7734.5	28342.1	13606.5	7216.12	20607.1	1443.22	1443.22	1443.22	1443.22	1443.22	1443.22	1.2265	0.0116392	0.0187086	10.1357	3.34137	up
alpha-Bisabolol	Terpenoids	C15H26O	515-69-5	191426	144546	319237	185175	196049	175009	16907.1	26484.8	10598.1	16042.8	39511.4	8917.73	1.22696	0.000571909	0.00113921	10.2264	3.35423	up
Levomenol	Terpenoids	C15H26O	23089-26-1	191426	144546	319237	185175	196049	175009	16907.1	26484.8	10598.1	16042.8	39511.4	8917.73	1.22696	0.000571909	0.00113921	10.2264	3.35423	up
2,6,10-Dodecatrien-1-ol, 3,7,11-trimethyl-	Terpenoids	C15H26O	4602-84-0	97325.5	93249	162932	121675	132065	111835	10324.2	15760.8	5883.44	8696.87	22281.4	6669.41	1.23745	8.62403e-05	0.00020159	10.3292	3.36866	up
2,6,10-Dodecatrien-1-ol, 3,7,11-trimethyl-, (Z,E)-	Terpenoids	C15H26O	3790-71-4	72879.1	69505.1	123941	90576.6	133219	86332.5	8336.32	12124.5	5017.8	7447.78	17234.2	3501.97	1.22494	0.000378877	0.000797579	10.7422	3.42522	up
Dimethyl sulfone	Sulfur compounds	C2H6O2S	67-71-0	149625	114108	81931.3	84270.7	130758	70591.4	9925.57	8065.63	14520.7	6947.11	8671.94	9540.61	1.25869	0.000639541	0.00127051	10.9462	3.45236	up
8-Hexadecyne	Hydrocarbons	C16H30	19781-86-3	91681.2	84655.6	153407	115065	124624	102821	8725.94	12991.4	6752.87	7859.98	19736.9	5299.4	1.244	0.000117822	0.000267811	10.9547	3.45348	up
Butanoic acid, 2-methyl-, 3,7-dimethyl-2,6-octadienyl ester, (Z)-	Terpenoids	C15H26O2	51117-19-2	113410	55343.1	149257	123628	140329	113792	8091.77	12152.4	8179.12	6434.2	16922.7	9556.65	1.24285	0.000493674	0.00100223	11.3432	3.50376	up
1-methyl-4-(1,2,2-trimethylcyclopentyl)cyclohexa-1,3-diene	Terpenoids	C15H24	29621-78-1	2.36151e+06	1.93051e+06	2.26182e+06	2.38852e+06	2.29341e+06	1.86067e+06	115199	180892	136590	128183	245893	342559	1.25122	4.81005e-07	2.60164e-06	11.395	3.51033	up
β-Isocomene	Terpenoids	C15H24	71596-72-0	568736	575343	614238	551708	704490	559140	10900.6	91161.9	10900.6	10900.6	130107	54503	1.13801	1.03351e-08	1.47275e-07	11.585	3.53418	up
Cyclohexanol, 5-methyl-2-(1-methylethyl)-, (1alpha,2alpha,5alpha)-	Terpenoids	C10H20O	491-02-1	20368.1	14395.1	26101.6	16036.1	27199.6	11038.4	1254.14	1254.14	1254.14	1254.14	1254.14	1254.14	1.27166	0.00109363	0.00203103	15.3011	3.93557	up
Levomenthol	Terpenoids	C10H20O	2216-51-5	20368.1	14395.1	26101.6	16036.1	27199.6	11038.4	1254.14	1254.14	1254.14	1254.14	1254.14	1254.14	1.27166	0.00109363	0.00203103	15.3011	3.93557	up
2-Acetyl-3-methylpyrazine	Heterocyclic compound	C7H8N2O	23787-80-6	65874.3	52014.5	58890.9	50388.6	86275.8	40676	405.732	405.732	7122.9	405.732	10684.3	405.732	1.13184	0.000194048	0.000427946	18.2253	4.18787	up
2-Propenoic acid, 3-phenyl-, ethyl ester, (E)-	Ester	C11H12O2	4192-77-2	1.69194e+06	1.60263e+06	1.60906e+06	1.60349e+06	1.65332e+06	1.51569e+06	19496.9	43112.6	29375.1	27737.8	40836.5	26580.6	1.28002	8.4465e-09	1.30393e-07	51.7054	5.69224	up
2-Propenoic acid, 3-phenyl-, ethyl ester	Ester	C11H12O2	103-36-6	1.51263e+06	1.4184e+06	1.60906e+06	1.42775e+06	1.65332e+06	1.34657e+06	16547.5	40884.9	28370.7	26515.7	23650.4	25188	1.28041	6.82756e-07	3.39545e-06	55.6458	5.7982	up
L-Aspartic acid, N-acetyl-, dimethyl ester	Ester	C8H13NO5	57289-64-2	19310.4	20113.2	11135.1	18576.3	19406.3	18368	94.4899	94.4899	94.4899	94.4899	94.4899	94.4899	1.28433	4.75911e-05	0.000122875	188.573	7.55898	up

## Sheet: 3 Additional VOCs
Compounds	Class I	Formula	CAS	Jing1-1	Jing1-2	Jing1-3	Jing1-4	Jing1-5	Jing1-6	Jing4-1	Jing4-2	Jing4-3	Jing4-4	Jing4-5	Jing4-6	VIP	P-value	FDR	Fold_Change	Log2FC	Type
(Z)-3-hexenol	Alcohol	C6H12O	928-96-1	593223	1.64242e+06	878173	599611	2.89108e+06	4.23712e+06	48220.3	48220.3	48220.3	48220.3	48220.3	48220.3	1.5218	0.0331095	0.0663828	37.4725	5.22776	insig
2-methylbutyl isovalerate	Ester	C10H20O2	2445-77-4	39940.8	26846.4	34888.7	21269.1	25325	24037.5	96772.2	227324	89393.7	50692.4	42034.7	95879.7	1.27174	0.0459745	0.0870078	0.286179	-1.80501	insig
β-ionone	Terpenoids	C13H20O	79-77-6	1.37199e+07	1.10133e+07	1.1066e+07	8.76314e+06	1.17975e+07	8.57655e+06	1.90533e+07	2.56895e+07	1.55348e+07	1.80461e+07	1.29461e+07	1.79752e+07	1.28601	0.00635104	0.0177391	0.59441	-0.750469	insig
