# Supplementary material for: Semiochemicals and odorant receptors underlying potato cultivar susceptibility and resistance to potato tuber moth
Source: Proc Natl Acad Sci U S A. 2026 Apr 6;123(15):e2537754123. doi: 10.1073/pnas.2537754123 (PMC13079372; doi:10.1073/pnas.2537754123)
Supplement: Supplementary file 5 — Dataset S04 (XLSX) [file pnas.2537754123.sd04.xlsx]

## Sheet: Dataset S4a
Primer sequences used for qPCR validation of PopeORs
Gene	qPCR_Primer F	qPCR_Primer R	R square	Eff%
PopeOR01	CGTCATCGTCTGTTCCAT	GCTTGAGAAGACTCCGTA	0.982	93.5
PopeOR04	AATATGCGTTTGCCTCTTC	TGATCTCGGTGTCCAATC	0.988	108.64
PopeOR05	CCTTATTGCCTTCTTCTACAG	AACTCCGCTTGAACTTCT	0.993	102.726
PopeOR06	CCATTCTTGTATCTGCTAGAC	TTTCTGGCAATAACCCTTTC	0.993	90.331
PopeOR08	GGTCCGTGCCTATCATTA	CTACTTCTACCAGGTGCTC	0.994	91.205
PopeOR15	TGCCATCGTACTCTGAAG	CTCATCTCCTCAGTGCTT	0.984	105.187
PopeOR16	AAGGTGAAGTGGTACTGG	GGATGCTCAATTCCATGC	0.983	102.576
PopeOR29	GCACAAGTGGATATTCTAA	CTTCTCCGTAGTGTATGA	0.982	106.246
PopeOR31	CGTCTACATTACACTCCTTA	ACTTTACTGCCATACCAAT	0.981	96.678
PopeOR37	TGACCTCACCTATCCAGA	CCGCAACAGTGTAACATG	0.995	92.16
PopeOR38	CTGATGAGTTCCGACTGA	CGCATAACCACAGCATAG	0.984	93.827
PopeOR42	GCTGCGAAGGATATTGAG	GAACTTGGTGATGTCTGC	0.988	107.591
PopeOR43	GTACGCTGTAGTCCTCAT	CCTCCACAATGCTCTCAA	0.983	104.884
PopeOR45	ACGAGTCAGTAGTGGAAC	TTGGTCCATACACAGAGG	0.989	96.42
PopeOR46	GCCATGATGTCGTCAATG	TATCCAGCGTAGCAGATG	0.985	93.376
PopeOR47	GATCATCGTAGCGTACCA	GCCTGAACATCGTCTTCT	0.984	100.703
PopeOR48	GAGGCTGGTGACTTCATC	CCATACTGTCGCTCTGTT	0.987	108.999
PopeOR63	CGATCCTGACTTACCTCTC	TCCTGTTCGTACCAACTG	0.991	105.32
PopeOR64	ATCATCGGACTTCGGATC	CCAGCAGTAGAGGAACAG	0.992	96.045
PopeOR66	CGAATGGTACAACATGCC	CGACCACGATGTACTGAT	0.991	99.404
PopeOR67	GCATATCTCCTGTCCGAT	GCAAGAACAGACCATACG	0.982	95.883
PopeOR68	GCAATAGTTCGGAGGACT	GCAGAGCACCATAACACT	0.991	104.559
PopeOR71	GGCATCACAAGAGTCTGA	TTCGTCGGAGTCAATGAG	0.987	102.349
PopeOR72	AGACAAGCAGTAGGACAG	GCAGAGCAAGTCGTATTG	0.993	94.008
PopeOR73	GCCTCGCAGAGATTATCA	CGGCTGTTAATCCAATGC	0.988	98.008
PopeOR74	GTGGAAGCTCGATGACTT	GACTATTGTGGACTGGAGAG	0.983	95.956
PopeOR75	TTAGCCAGTCTAGCCTTC	CAGCAGAGCCAAGTAAGA	0.983	103.247
PopeOR84	TAACGGTGACTCATACGC	TGCCACACTACTGTCATC	0.985	108.312
PopeOR87	GCGTACTATGCTCGTGTA	GGTCTTAGAAGCGTGAAC	0.994	96.018
PopeOR88	GTACTGACATGCGTGATG	AAGGAGACTCGAATCTGG	0.994	96.315
PopeORco	GGAACCGCTTGATTGAAG	GAACTTGGCTCCAGAGAT	0.997	95.773
EF1	TGTCAAGCAGCTGATCGTTG	CTCCGTGCCATCCAGAAATG	0.993	95.645
RPL13	AACCAACCCGCTAGAAGACA	CCACAGGTCTCAATGGTCCA	0.994	92.118

## Sheet: Dataset S4b
Primer sequences used for gene cloning of PopeORs
Gene	Full length Primer F	Full length Primer R
PopeOR01	ATGTTTAACAGTCCTGAAGAAAAC	TTATTTCAACAAAGTGTAGTAACT
PopeOR04	ATGCTTGCCAAACAAATAGACTGT	CTACTGACGTGACTGCATATTTCG
PopeOR05	ATGGCGGACAGACCTCTATCCAGT	TTAAGTTTCATCCATCGTTCGCAC
PopeOR15	ATGTTCAGAGTAATTGGTCAAAAT	TTACTTTCTCAGGACAGCGTAGTAGCTGTA
PopeOR16	ATGAGTTACGAAGATACTAAGGAT	TTAAGGCTTATACATAGTGTGTAG
PopeOR31	ATGCCAACAAAATACCTAGATAAACTA	TTATTTGGTGGTACTAATTAGCGTGAAA
PopeOR37	ATGTCTGTTACTAACGACATGGATTT	CTAATCCCAGGCCGCAGTCATGAT
PopeOR45	ATGGCTCTCATATTGAGAAAAATTCG	TTATTTTTTTGTAGATTGTCGTAGCATGTT
PopeOR47	ATGGCCTTAGCGTGGTTAAGTAGCAAGC	TTAATTCACTGCATCGTATAGAACGGCA
PopeOR48	ATGGGTTTATTCGAATATATGAAAA	CTAAAATTTCATTACCGTTACAAATTTG
PopeOR66	ATGGGAATTCCAGAATTCGATGATAT	TTATATTTCGTCATGATGTTGCTCGGCT
PopeOR72	ATGGGGAAGAAAAGTAATTTGGAGGA	CTAATGTTTTGACTTGTTTTCGTTGACGTT
PopeOR73	ATGTGGTTCAGATTCCGCAAGTATGG	CTAATTCATAGTTGACCTTAAAGTGGTA
PopeOR75	ATGGCTACGGAGCTACTACTGGATAG	TTAAGAATGTGGCGACGAATACACTGTT
PopeOR87	ATGTTTTGCTGCAGAAAACAAAAAGTT	CTAATCCCTTGGTCTTAGAAGCGTGAA
PopeOR88	ATGCAATCTATCATAAAATATTTTGTC	TTAGGATGACAAAAGCGTGTACATTGA
PopeORco	ATGATGACCAAAGTGAAGACGCAA	TTATTTGAGTTGTACCAACACCATGA
