# Supplementary material for: Semiochemicals and odorant receptors underlying potato cultivar susceptibility and resistance to potato tuber moth
Source: Proc Natl Acad Sci U S A. 2026 Apr 6;123(15):e2537754123. doi: 10.1073/pnas.2537754123 (PMC13079372; doi:10.1073/pnas.2537754123)
Supplement: Supplementary file 6 — Dataset S05 (XLSX) [file pnas.2537754123.sd05.xlsx]

## Sheet: Dataset S5
Primer sequences used for subcloning PopeORs and PopeOrco into the pGEMHE vector
Gene	Full length Primer F	Full length Primer R
PopeOR01	cggatctcgagctcaagcttgtcgacGCCACCATGTTTAACAGTCCTGAAGAAAAC	caagctatcatttatctagagcggccgcTTATTTCAACAAAGTGTAGTAACT
PopeOR04	cggatctcgagctcaagcttgtcgacGCCACCATGCTTGCCAAACAAATAGACTGT	caagctatcatttatctagagcggccgcCTACTGACGTGACTGCATATTTCG
PopeOR05	cggatctcgagctcaagcttgtcgacGCCACCATGGCGGACAGACCTCTATCCAGT	caagctatcatttatctagagcggccgcTTAAGTTTCATCCATCGTTCGCAC
PopeOR15	cggatctcgagctcaagcttgtcgacGCCACCATGTTCAGAGTAATTGGTCAAAAT	caagctatcatttatctagagcggccgcTTACTTTCTCAGGACAGCGTAGTAGCTGTA
PopeOR16	cggatctcgagctcaagcttgtcgacGCCACCATGAGTTACGAAGATACTAAGGAT	caagctatcatttatctagagcggccgcTTAAGGCTTATACATAGTGTGTAG
PopeOR31	cggatctcgagctcaagcttgtcgacGCCACCATGCCAACAAAATACCTAGATAAACTA	caagctatcatttatctagagcggccgcTTATTTGGTGGTACTAATTAGCGTGAAA
PopeOR37	cggatctcgagctcaagcttgtcgacGCCACCATGTCTGTTACTAACGACATGGATTT	caagctatcatttatctagagcggccgcCTAATCCCAGGCCGCAGTCATGAT
PopeOR45	cggatctcgagctcaagcttgtcgacGCCACCATGGCTCTCATATTGAGAAAAATTCG	caagctatcatttatctagagcggccgcTTATTTTTTTGTAGATTGTCGTAGCATGTT
PopeOR47	cggatctcgagctcaagcttgtcgacGCCACCATGGCCTTAGCGTGGTTAAGTAGCAAGC	caagctatcatttatctagagcggccgcTTAATTCACTGCATCGTATAGAACGGCA
PopeOR48	cggatctcgagctcaagcttgtcgacGCCACCATGGGTTTATTCGAATATATGAAAA	caagctatcatttatctagagcggccgcCTAAAATTTCATTACCGTTACAAATTTG
PopeOR66	cggatctcgagctcaagcttgtcgacGCCACCATGGGAATTCCAGAATTCGATGATAT	caagctatcatttatctagagcggccgcTTATATTTCGTCATGATGTTGCTCGGCT
PopeOR72	cggatctcgagctcaagcttgtcgacGCCACCATGGGGAAGAAAAGTAATTTGGAGGA	caagctatcatttatctagagcggccgcCTAATGTTTTGACTTGTTTTCGTTGACGTT
PopeOR73	cggatctcgagctcaagcttgtcgacGCCACCATGTGGTTCAGATTCCGCAAGTATGG	caagctatcatttatctagagcggccgcCTAATTCATAGTTGACCTTAAAGTGGTA
PopeOR75	cggatctcgagctcaagcttgtcgacGCCACCATGGCTACGGAGCTACTACTGGATAG	caagctatcatttatctagagcggccgcTTAAGAATGTGGCGACGAATACACTGTT
PopeOR87	cggatctcgagctcaagcttgtcgacGCCACCATGTTTTGCTGCAGAAAACAAAAAGTT	caagctatcatttatctagagcggccgcCTAATCCCTTGGTCTTAGAAGCGTGAA
PopeOR88	cggatctcgagctcaagcttgtcgacGCCACCATGCAATCTATCATAAAATATTTTGTC	caagctatcatttatctagagcggccgcTTAGGATGACAAAAGCGTGTACATTGA
PopeORco	cggatctcgagctcaagcttgtcgacGCCACCATGATGACCAAAGTGAAGACGCAA	caagctatcatttatctagagcggccgcTTATTTGAGTTGTACCAACACCATGA
Note: lowercase letters denote vector-homologous sequences, and the Kozak motif “GCCACC” was inserted immediately upstream of the start codon.
