# Supplementary material for: Semiochemicals and odorant receptors underlying potato cultivar susceptibility and resistance to potato tuber moth
Source: Proc Natl Acad Sci U S A. 2026 Apr 6;123(15):e2537754123. doi: 10.1073/pnas.2537754123 (PMC13079372; doi:10.1073/pnas.2537754123)
Supplement: Supplementary file 7 — Dataset S06 (XLSX) [file pnas.2537754123.sd06.xlsx]

## Sheet: Dataset S6
List of volatile organic compounds (VOCs) used in electrophysiological (EAG) and TEVC assays
Name	CAS	Vendor	Purity (%)
1,2-Dimethylbenzene	95-47-6	Sigma-Aldrich	99
1-Acetyl-2-methyl-1-cyclopentene	3168-90-9	Aladdin	97
1-Butanol	71-36-3	MackLin	99
1-Hexanol	111-27-3	Aladdin	98
1-Tridecyne	26186-02-7	MackLin	95
2,2,4,4-Tetramethylpentane	1070-87-7	Aladdin	98
2,3-Dimethylquinoxaline	2379-55-7	Aladdin	97
2,4-Octadienal	30361-28-5	MackLin	98
2,4-Undecadienal	30361-29-6	MackLin	95
2,6-Dihydroxybenzoic acid	303-07-1	Aladdin	98
2,6-Dimethylcyclohexanol	5337-72-4	MackLin	99
2-Acetyl-3-methylpyrazine	23787-80-6	MackLin	98
2-Acetylphenyl acetate	7250-94-4	MackLin	98
2-Furanacrolein	623-30-3	MackLin	99
2-Heptanone	110-43-0	Aladdin	98
2-Hexen-1-ol	928-95-0	MackLin	92
2-Hexenal	6728-26-3	MackLin	98
2-Hexylfuran	3777-70-6	MackLin	97
2-Methoxy-3-(1-methylpropyl)pyrazine	24168-70-5	MackLin	97
2-Methylbutyl isovalerate	2445-77-4	MackLin	98
2-Methylpentane	107-83-5	Aladdin	99
2-Pyridinemethanamine	3731-51-9	Aladdin	99
3,4-Dimethoxytoluene	494-99-5	Aladdin	98
3,5-Dimethylphenol	108-68-9	Aladdin	98
3-Carene	13466-78-9	MackLin	90
3-Ethylphenol	620-17-7	MackLin	95
3-Hexenol	928-96-1	MackLin	98
3'-Hydroxyacetophenone	121-71-1	MackLin	98
3-Methyl-1-phenyl-3-pentanol	10415-87-9	MackLin	98
3-Methylpentane	96-14-0	Sigma-Aldrich	99
4-Ethylacetophenone	937-30-4	Sigma-Aldrich	97
4-Hydroxybenzyl alcohol	623-05-2	MackLin	98
4-Hydroxycarbostyril	86-95-3	Sigma-Aldrich	97
4-Hydroxyphenylacetic acid	156-38-7	Aladdin	99
4-Methylbenzyl alcohol	589-18-4	MackLin	98
Benzaldehyde	100-52-7	Tokyo Chemical Industry Co., Ltd.	98
Benzamide	55-21-0	Aladdin	98
Benzothiazole	95-16-9	Sigma-Aldrich	96
Benzyl tiglate	37526-88-8	MackLin	97
beta-Caryophyllene oxide	1139-30-6	Tokyo Chemical Industry Co., Ltd.	97
beta-Ionone	14901-07-6	Aladdin	97
Butyl butyrate	109-21-7	MackLin	99
Butyl propionate	590-01-2	MackLin	98
Camphene	79-92-5	Sigma-Aldrich	95
Caprolactam	105-60-2	MackLin	97
Carveol	99-48-9	Sigma-Aldrich	95
Cinnamic acid	621-82-9	MackLin	99
cis-3-Hexenyl acetate	3681-71-8	MackLin	98
d-Carvone	2244-16-8	MackLin	97
Decanal	112-31-2	Tokyo Chemical Industry Co., Ltd.	99
Decane	124-18-5	Aladdin	98
Dihydroactinidiolide	17092-92-1	MackLin	98
Dihydroxyacetophenone	89-84-9	Sigma-Aldrich	99
Dimethyl phthalate	131-11-3	Aladdin	99
d-Limonene	7705-14-8	MackLin	99
Dodecanal	112-54-9	MackLin	95
Dodecane	112-40-3	Tokyo Chemical Industry Co., Ltd.	98
Elaidic acid	112-79-8	Tokyo Chemical Industry Co., Ltd.	99
Ethyl cinnamate	4192-77-2	MackLin	99
Ethyl mandelate	774-40-3	MackLin	95
Ethylbenzene	100-41-4	Tokyo Chemical Industry Co., Ltd.	99
Eucalyptol	470-82-6	Aladdin	99
Eugenol	97-53-0	Sigma-Aldrich	98
Fenchol	1632-73-1	Sigma-Aldrich	97
Formanilide	103-70-8	MackLin	99
gamma-Terpinene	99-85-4	Sigma-Aldrich	95
Gramine	87-52-5	Sigma-Aldrich	98
Heptanal	111-71-7	Aladdin	97
Heptane	142-82-5	Aladdin	99
Hexanal	66-25-1	MackLin	97
Hexyl acetate	142-92-7	MackLin	98
Hexyl hexanoate	6378-65-0	MackLin	98
Indan	496-11-7	Aladdin	95
Indole	120-72-9	MackLin	98
Isobutyl alcohol	78-83-1	MackLin	99
Jasmone	488-10-8	Aladdin	98
l-Aspartic acid, N-acetyl-, dimethyl ester	57289-64-2	MackLin	95
l-Carvone	6485-40-1	MackLin	99
Linalool	78-70-6	MackLin	97
Linalool oxide	1365-19-1	Aladdin	98
Linalyl butyrate	78-36-4	MackLin	95
Linalyl formate	115-99-1	MackLin	98
l-Menthol	2216-51-5	Sigma-Aldrich	99
Methionol	505-10-2	Aladdin	99
Methyl anthranilate	134-20-3	Aladdin	99
Methyl octanoate	111-11-5	MackLin	99
Methyl phenylacetate	101-41-7	Tokyo Chemical Industry Co., Ltd.	99
Methyl salicylate	119-36-8	MackLin	99
Methyl undecanoate	1731-86-8	MackLin	98
Methylcyclohexane	108-87-2	Aladdin	99
Methylphenylsulfide	100-68-5	MackLin	99
Myrcene	123-35-3	MackLin	75
Nerol	106-25-2	MackLin	98
Nerolidol	7212-44-4	Sigma-Aldrich	98
Niacinamide	98-92-0	Sigma-Aldrich	98
Nonanal	124-19-6	Aladdin	97
Octadecane	593-45-3	MackLin	99
Octylaldehyde	124-13-0	MackLin	99
Palmitic acid	57-10-3	Aladdin	99
p-Anisic acid	100-09-4	Tokyo Chemical Industry Co., Ltd.	99
Phenethyl acetate	103-45-7	MackLin	99
Phenethyl butyrate	103-52-6	MackLin	98
Phenethyl formate	104-62-1	MackLin	95
Phenylacetaldehyde	122-78-1	MackLin	95
Phenylethyl alcohol	60-12-8	MackLin	99
Phenylthiourea	103-85-5	MackLin	99
Propylcyclohexane	1678-92-8	MackLin	98
Styrene	100-42-5	Tokyo Chemical Industry Co., Ltd.	99
Terpinolene	586-62-9	MackLin	90
Tert-Butyl alcohol	75-65-0	MackLin	99
trans-2-Hexenyl acetate	2497-18-9	MackLin	98
trans-3-Hexen-1-ol	928-97-2	MackLin	97
Undecylenic acid	112-38-9	MackLin	99
α-Pinene	80-56-8	Sigma-Aldrich	98
α-Pinene oxide	1686-14-2	MackLin	95
α-Terpinene	99-86-5	Sigma-Aldrich	85
β-Caryophyllene	87-44-5	MackLin	80
β-Cyclocitral	432-25-7	MackLin	95
β-Ionone	79-77-6	Sigma-Aldrich	96
β-Ocimene	13877-91-3	MackLin	98
β-Pinene	127-91-3	MackLin	99
