# Supplementary material for: Semiochemicals and odorant receptors underlying potato cultivar susceptibility and resistance to potato tuber moth
Source: Proc Natl Acad Sci U S A. 2026 Apr 6;123(15):e2537754123. doi: 10.1073/pnas.2537754123 (PMC13079372; doi:10.1073/pnas.2537754123)
Supplement: Supplementary file 8 — Dataset S07 (XLSX) [file pnas.2537754123.sd07.xlsx]

## Sheet: Dataset S7
Primer sequences used for used for sgRNA synthesis and genotyping
Gene	Primer F	Primer R
PopeOR01_sgRNA1	TAATACGACTCACTATAGATAGAAAACCAGCTAATAT	TTCTAGCTCTAAAACATATTAGCTGGTTTTCTAT
PopeOR01_sgRNA2	TAATACGACTCACTATAGTTCTGCGCATCAGCCATAA	TTCTAGCTCTAAAACTTATGGCTGATGCGCAGAA
PopeOR73_sgRNA1	TAATACGACTCACTATAGTCCGAAAGTCAGGAGCTAAG	TTCTAGCTCTAAAACCTTAGCTCCTGACTTTCGGA
PopeOR73_sgRNA2	TAATACGACTCACTATAGTAGTATGGCATTTGAGAGGG	TTCTAGCTCTAAAACCCCTCTCAAATGCCATACTA
PopeOR01_detected_primer	CGGTCTGTTACTATAAAGCAGGAA	GCGAGCAAGTACTCAGCAA
PopeOR73_detected_primer	CCATACTTCGAGTTCGCATTC	CTTCCGGCTGACAATTTCAT
