# Supplementary material for: Semiochemicals and odorant receptors underlying potato cultivar susceptibility and resistance to potato tuber moth
Source: Proc Natl Acad Sci U S A. 2026 Apr 6;123(15):e2537754123. doi: 10.1073/pnas.2537754123 (PMC13079372; doi:10.1073/pnas.2537754123)
Supplement: Supplementary file 9 — Dataset S08 (XLSX) [file pnas.2537754123.sd08.xlsx]

## Sheet: Dataset S8a
Predicted secondary structure elements of PopeOR01 proteins
Transmembrane helices	PopeOR01 (Residue)	ApisOR5 (Residue)	RMSD (Å)
S1	31-56	20-41	1.183
S2	61-105	51-88	1.093
S3	111-152	95-116	0.27
S4	182-229	161-202	1.124
S5	240-292	205-252	0.791
S6	298-337	264-299	1.492
S7b	375-392	338-358	0.946

## Sheet: Dataset S8b
Predicted secondary structure elements of PopeOR15 proteins
Transmembrane helices	PopeOR15 (Residue)	ApisOR5 (Residue)	RMSD (Å)
S1	45-70	20-41	0.404
S2	75-125	51-88	6.584
S3	140-183	95-116	0.582
S4	205-252	161-202	1.899
S5	265-320	205-252	1.885
S6	325-356	264-299	0.976
S7b	403~420	338-358	0.885

## Sheet: Dataset S8c
Predicted secondary structure elements of PopeOR73 proteins
Transmembrane helices	PopeOR73 (Residue)	ApisOR5 (Residue)	RMSD (Å)
S1	43-75	20-41	1.498
S2	78-120	51-88	1.121
S3	127-166	95-116	0.775
S4	193-269	161-202	1.725
S5	319-374	205-252	5.75
S6	377-413	264-299	1.975
S7b	451-472	338-358	0.814
