# Supplementary material for: Semiochemicals and odorant receptors underlying potato cultivar susceptibility and resistance to potato tuber moth
Source: Proc Natl Acad Sci U S A. 2026 Apr 6;123(15):e2537754123. doi: 10.1073/pnas.2537754123 (PMC13079372; doi:10.1073/pnas.2537754123)
Supplement: Supplementary file 10 — Dataset S09 (XLSX) [file pnas.2537754123.sd09.xlsx]

## Sheet: Dataset S9a
Docking Results of PopeOR73 with Volatile Compounds
OR name	CAS	Best Affinity (kcal/mol)
PopeOR73	13466-78-9	-7.5
PopeOR73	80-56-8	-7.3
PopeOR73	127-91-3	-7.2
PopeOR73	432-25-7	-7.2
PopeOR73	7250-94-4	-7.2
PopeOR73	87-52-5	-7.1
PopeOR73	79-92-5	-7.1
PopeOR73	1632-73-1	-7.1
PopeOR73	86-95-3	-7.1
PopeOR73	156-38-7	-7
PopeOR73	87-44-5	-7
PopeOR73	17092-92-1	-7
PopeOR73	103-52-6	-6.9
PopeOR73	488-10-8	-6.9
PopeOR73	496-11-7	-6.9
PopeOR73	1139-30-6	-6.8
PopeOR73	103-45-7	-6.8
PopeOR73	104-62-1	-6.8
PopeOR73	2244-16-8	-6.8
PopeOR73	101-41-7	-6.8
PopeOR73	121-71-1	-6.8
PopeOR73	470-82-6	-6.8
PopeOR73	37526-88-8	-6.7
PopeOR73	1686-14-2	-6.7
PopeOR73	6485-40-1	-6.7
PopeOR73	97-53-0	-6.6
PopeOR73	1678-92-8	-6.6
PopeOR73	100-42-5	-6.6
PopeOR73	122-78-1	-6.6
PopeOR73	620-17-7	-6.6
PopeOR73	99-85-4	-6.5
PopeOR73	5337-72-4	-6.5
PopeOR73	774-40-3	-6.5
PopeOR73	131-11-3	-6.5
PopeOR73	100-41-4	-6.5
PopeOR73	99-86-5	-6.4
PopeOR73	108-68-9	-6.4
PopeOR73	60-12-8	-6.4
PopeOR73	99-48-9	-6.4
PopeOR73	2216-51-5	-6.4
PopeOR73	55-21-0	-6.4
PopeOR73	120-72-9	-6.4
PopeOR73	303-07-1	-6.4
PopeOR73	112-38-9	-6.4
PopeOR73	89-84-9	-6.4
PopeOR73	95-47-6	-6.3
PopeOR73	7705-14-8	-6.3
PopeOR73	2379-55-7	-6.3
PopeOR73	10415-87-9	-6.3
PopeOR73	119-36-8	-6.3
PopeOR73	589-18-4	-6.3
PopeOR73	134-20-3	-6.3
PopeOR73	3777-70-6	-6.3
PopeOR73	7212-44-4	-6.2
PopeOR73	3168-90-9	-6.2
PopeOR73	623-05-2	-6.2
PopeOR73	100-52-7	-6.1
PopeOR73	103-70-8	-6.1
PopeOR73	78-70-6	-6.1
PopeOR73	103-85-5	-6.1
PopeOR73	112-54-9	-6
PopeOR73	3681-71-8	-6
PopeOR73	123-35-3	-6
PopeOR73	79-77-6	-6
PopeOR73	100-09-4	-6
PopeOR73	2445-77-4	-6
PopeOR73	106-25-2	-6
PopeOR73	95-16-9	-5.9
PopeOR73	586-62-9	-5.9
PopeOR73	14901-07-6	-5.9
PopeOR73	26186-02-7	-5.8
PopeOR73	6378-65-0	-5.8
PopeOR73	112-40-3	-5.8
PopeOR73	1731-86-8	-5.8
PopeOR73	1365-19-1	-5.8
PopeOR73	112-31-2	-5.8
PopeOR73	111-11-5	-5.7
PopeOR73	108-87-2	-5.7
PopeOR73	124-19-6	-5.7
PopeOR73	98-92-0	-5.7
PopeOR73	494-99-5	-5.7
PopeOR73	142-92-7	-5.6
PopeOR73	13877-91-3	-5.6
PopeOR73	23787-80-6	-5.6
PopeOR73	124-18-5	-5.6
PopeOR73	1070-87-7	-5.6
PopeOR73	937-30-4	-5.6
PopeOR73	115-99-1	-5.5
PopeOR73	24168-70-5	-5.5
PopeOR73	100-68-5	-5.5
PopeOR73	105-60-2	-5.5
PopeOR73	124-13-0	-5.5
PopeOR73	4192-77-2	-5.5
PopeOR73	621-82-9	-5.5
PopeOR73	78-36-4	-5.4
PopeOR73	109-21-7	-5.4
PopeOR73	2497-18-9	-5.4
PopeOR73	30361-29-6	-5.4
PopeOR73	57289-64-2	-5.4
PopeOR73	623-30-3	-5.3
PopeOR73	110-43-0	-5.2
PopeOR73	111-71-7	-5.1
PopeOR73	928-97-2	-5.1
PopeOR73	590-01-2	-5.1
PopeOR73	3731-51-9	-5.1
PopeOR73	593-45-3	-5
PopeOR73	112-79-8	-5
PopeOR73	6728-26-3	-4.9
PopeOR73	928-96-1	-4.9
PopeOR73	928-95-0	-4.9
PopeOR73	142-82-5	-4.9
PopeOR73	57-10-3	-4.8
PopeOR73	30361-28-5	-4.8
PopeOR73	107-83-5	-4.8
PopeOR73	111-27-3	-4.8
PopeOR73	66-25-1	-4.7
PopeOR73	96-14-0	-4.6
PopeOR73	78-83-1	-3.8
PopeOR73	71-36-3	-3.8
PopeOR73	505-10-2	-3.7
PopeOR73	75-65-0	-3.7

## Sheet: Dataset S9b
Per-Residue Binding Energy Decomposition of the OR73–Ligand Complex Based on MM/GBSA Analysis
Residue	Internal (Kcal/mol)	van der Waals (Kcal/mol)	Electrostatic (Kcal/mol)	Polar Solvation (Kcal/mol)	Non-Polar Solv. (Kcal/mol)	TOTAL (Kcal/mol)
LEU87	0.000000±0.000000	-0.867021±0.152505	-0.067600±0.030994	0.303964±0.037593	-0.069860±0.023276	-0.700517±0.183935
ILE150	0.000000±0.000000	-0.118120±0.010786	-0.022777±0.004314	-0.010778±0.010281	-0.000605±0.000507	-0.152280±0.018005
ASN153	0.000000±0.000000	-0.757568±0.086281	0.025643±0.020479	0.393032±0.046037	-0.037169±0.002372	-0.376061±0.035018
GLY154	0.000000±0.000000	-0.372312±0.041746	-0.002544±0.006390	0.053054±0.013210	-0.027182±0.005100	-0.348984±0.040845
TYR157	0.000000±0.000000	-1.658086±0.087838	0.044189±0.014268	0.559586±0.027929	-0.138727±0.012386	-1.193039±0.111717
VAL205	0.000000±0.000000	-0.457739±0.101527	0.003322±0.003067	-0.039826±0.038673	-0.029869±0.011713	-0.524113±0.094612
THR208	0.000000±0.000000	-0.837661±0.101078	-0.091221±0.057938	0.660558±0.324363	-0.094832±0.008133	-0.363156±0.181093
CYS209	0.000000±0.000000	-0.418353±0.123841	-0.006359±0.006840	0.043905±0.024074	-0.033767±0.010954	-0.414574±0.117071
ILE382	0.000000±0.000000	-0.882204±0.054053	0.003967±0.028424	0.252773±0.053005	-0.050186±0.013263	-0.675651±0.022877
GLN383	0.000000±0.000000	-1.317975±0.134532	-0.121156±0.055339	0.389368±0.120375	-0.096304±0.013143	-1.146067±0.304856
PHE386	0.000000±0.000000	-1.399061±0.092934	0.020217±0.029357	0.099008±0.013009	-0.099232±0.014659	-1.379067±0.063322
Note: Per-residue binding energy decomposition was performed using the MM/GBSA method (three replicates, values reported as mean ± SEM). The energy components for each residue are defined as follows: • Residue: The amino acid residue of the odorant receptor (OR) involved in ligand interaction (<5 Å). • Internal (Kcal/mol): Intramolecular energy of the residue, including bond, angle, and dihedral …

## Sheet: Dataset S9c
Docking Results of PopeOR01 with Volatile Compounds
OR name	CAS	Best Affinity (kcal/mol)
PopeOR01	7212-44-4	-7.8
PopeOR01	17092-92-1	-7.3
PopeOR01	103-52-6	-7
PopeOR01	79-77-6	-6.9
PopeOR01	10415-87-9	-6.9
PopeOR01	37526-88-8	-6.8
PopeOR01	57-10-3	-6.8
PopeOR01	4192-77-2	-6.8
PopeOR01	14901-07-6	-6.8
PopeOR01	86-95-3	-6.7
PopeOR01	80-56-8	-6.7
PopeOR01	103-45-7	-6.6
PopeOR01	2244-16-8	-6.6
PopeOR01	112-79-8	-6.6
PopeOR01	6485-40-1	-6.6
PopeOR01	621-82-9	-6.6
PopeOR01	937-30-4	-6.6
PopeOR01	470-82-6	-6.6
PopeOR01	99-48-9	-6.5
PopeOR01	87-52-5	-6.5
PopeOR01	2379-55-7	-6.5
PopeOR01	586-62-9	-6.5
PopeOR01	127-91-3	-6.5
PopeOR01	488-10-8	-6.5
PopeOR01	13466-78-9	-6.5
PopeOR01	774-40-3	-6.4
PopeOR01	97-53-0	-6.3
PopeOR01	7705-14-8	-6.3
PopeOR01	115-99-1	-6.2
PopeOR01	79-92-5	-6.2
PopeOR01	593-45-3	-6.2
PopeOR01	1731-86-8	-6.2
PopeOR01	432-25-7	-6.2
PopeOR01	101-41-7	-6.2
PopeOR01	99-86-5	-6.1
PopeOR01	156-38-7	-6.1
PopeOR01	99-85-4	-6.1
PopeOR01	1686-14-2	-6.1
PopeOR01	100-09-4	-6.1
PopeOR01	303-07-1	-6.1
PopeOR01	1365-19-1	-6.1
PopeOR01	106-25-2	-6.1
PopeOR01	496-11-7	-6.1
PopeOR01	78-36-4	-6
PopeOR01	30361-29-6	-6
PopeOR01	13877-91-3	-6
PopeOR01	104-62-1	-6
PopeOR01	1632-73-1	-6
PopeOR01	121-71-1	-6
PopeOR01	112-54-9	-5.9
PopeOR01	108-68-9	-5.9
PopeOR01	2216-51-5	-5.9
PopeOR01	78-70-6	-5.9
PopeOR01	6378-65-0	-5.9
PopeOR01	3168-90-9	-5.9
PopeOR01	112-38-9	-5.9
PopeOR01	7250-94-4	-5.9
PopeOR01	2445-77-4	-5.9
PopeOR01	89-84-9	-5.9
PopeOR01	620-17-7	-5.9
PopeOR01	26186-02-7	-5.8
PopeOR01	55-21-0	-5.8
PopeOR01	589-18-4	-5.8
PopeOR01	120-72-9	-5.8
PopeOR01	119-36-8	-5.7
PopeOR01	5337-72-4	-5.7
PopeOR01	134-20-3	-5.7
PopeOR01	3777-70-6	-5.7
PopeOR01	1678-92-8	-5.6
PopeOR01	57289-64-2	-5.6
PopeOR01	123-35-3	-5.5
PopeOR01	112-40-3	-5.5
PopeOR01	103-85-5	-5.5
PopeOR01	100-42-5	-5.5
PopeOR01	122-78-1	-5.5
PopeOR01	131-11-3	-5.5
PopeOR01	3681-71-8	-5.4
PopeOR01	60-12-8	-5.4
PopeOR01	2497-18-9	-5.4
PopeOR01	103-70-8	-5.4
PopeOR01	111-11-5	-5.4
PopeOR01	105-60-2	-5.4
PopeOR01	98-92-0	-5.4
PopeOR01	623-05-2	-5.4
PopeOR01	112-31-2	-5.4
PopeOR01	100-41-4	-5.4
PopeOR01	95-47-6	-5.3
PopeOR01	100-52-7	-5.3
PopeOR01	623-30-3	-5.2
PopeOR01	24168-70-5	-5.2
PopeOR01	30361-28-5	-5.2
PopeOR01	494-99-5	-5.2
PopeOR01	109-21-7	-5.1
PopeOR01	142-92-7	-5.1
PopeOR01	95-16-9	-5.1
PopeOR01	124-18-5	-5.1
PopeOR01	108-87-2	-5
PopeOR01	124-19-6	-5
PopeOR01	23787-80-6	-5
PopeOR01	1070-87-7	-5
PopeOR01	100-68-5	-4.8
PopeOR01	590-01-2	-4.8
PopeOR01	124-13-0	-4.7
PopeOR01	110-43-0	-4.7
PopeOR01	3731-51-9	-4.7
PopeOR01	111-71-7	-4.6
PopeOR01	6728-26-3	-4.3
PopeOR01	928-96-1	-4.3
PopeOR01	928-95-0	-4.3
PopeOR01	928-97-2	-4.3
PopeOR01	66-25-1	-4.2
PopeOR01	107-83-5	-4.2
PopeOR01	142-82-5	-4.2
PopeOR01	96-14-0	-4.1
PopeOR01	111-27-3	-4.1
PopeOR01	1139-30-6	-3.8
PopeOR01	87-44-5	-3.8
PopeOR01	505-10-2	-3.6
PopeOR01	78-83-1	-3.6
PopeOR01	75-65-0	-3.5
PopeOR01	71-36-3	-3.4

## Sheet: Dataset S9d
Per-Residue Binding Energy Decomposition of the OR01–Ligand Complex Based on MM/GBSA Analysis
Residue	Internal (Kcal/mol)	van der Waals (Kcal/mol)	Electrostatic (Kcal/mol)	Polar Solvation (Kcal/mol)	Non-Polar Solv. (Kcal/mol)	TOTAL (Kcal/mol)
TYR46	0.000000 ± 0.000000	-0.079907 ± 0.005327	0.003837 ± 0.001693	0.005640 ± 0.008397	-0.000400 ± 0.000117	-0.070830 ± 0.009216
GLN50	0.000000 ± 0.000000	-0.095540 ± 0.009267	-0.002963 ± 0.003223	0.012223 ± 0.001458	-0.000149 ± 0.000086	-0.086429 ± 0.010110
TYR70	0.000000 ± 0.000000	-0.432653 ± 0.047242	0.097293 ± 0.016314	0.063043 ± 0.023897	-0.016435 ± 0.003906	-0.288751 ± 0.050566
LEU73	0.000000 ± 0.000000	-1.703337 ± 0.028970	0.062860 ± 0.031392	0.065240 ± 0.033560	-0.225917 ± 0.006452	-1.801154 ± 0.024943
SER74	0.000000 ± 0.000000	-0.954727 ± 0.083070	-0.025460 ± 0.017965	0.120953 ± 0.042651	-0.086868 ± 0.007868	-0.946101 ± 0.065650
CYS77	0.000000 ± 0.000000	-0.716007 ± 0.062717	-0.127847 ± 0.010016	0.207977 ± 0.015105	-0.067411 ± 0.011243	-0.703287 ± 0.049081
TYR78	0.000000 ± 0.000000	-0.531643 ± 0.058494	-0.049313 ± 0.005855	0.333823 ± 0.029289	-0.025036 ± 0.004473	-0.272169 ± 0.042115
TYR131	0.000000 ± 0.000000	-0.496077 ± 0.027544	-0.216047 ± 0.026922	0.350757 ± 0.042448	-0.020324 ± 0.001424	-0.381691 ± 0.008457
VAL135	0.000000 ± 0.000000	-0.946583 ± 0.048661	-0.023997 ± 0.010612	0.058867 ± 0.018395	-0.090308 ± 0.003102	-1.002022 ± 0.047887
THR138	0.000000 ± 0.000000	-0.792443 ± 0.050236	-0.002157 ± 0.008566	0.142207 ± 0.014947	-0.101763 ± 0.003069	-0.754156 ± 0.068268
VAL139	0.000000 ± 0.000000	-0.514650 ± 0.097164	0.011153 ± 0.003850	-0.006650 ± 0.008029	-0.028361 ± 0.012460	-0.538507 ± 0.119874
MET171	0.000000 ± 0.000000	-0.426140 ± 0.023645	-0.011070 ± 0.002757	0.072547 ± 0.000598	-0.036037 ± 0.005141	-0.400700 ± 0.031610
VAL195	0.000000 ± 0.000000	-0.491150 ± 0.046636	0.064983 ± 0.024915	-0.014623 ± 0.011542	-0.023444 ± 0.003779	-0.464234 ± 0.018798
TYR196	0.000000 ± 0.000000	-1.959283 ± 0.120041	0.048663 ± 0.025161	0.914540 ± 0.045148	-0.165643 ± 0.009858	-1.161723 ± 0.059568
GLY199	0.000000 ± 0.000000	-0.799233 ± 0.040145	-0.125937 ± 0.043877	0.377847 ± 0.037468	-0.081281 ± 0.008147	-0.628604 ± 0.059846
GLY200	0.000000 ± 0.000000	-0.661037 ± 0.037617	-0.001967 ± 0.008329	0.069230 ± 0.006355	-0.048103 ± 0.003771	-0.641877 ± 0.046916
VAL203	0.000000 ± 0.000000	-1.112480 ± 0.042379	-0.050463 ± 0.008037	-0.129637 ± 0.013896	-0.130082 ± 0.003976	-1.422662 ± 0.042365
TYR307	0.000000 ± 0.000000	-0.974923 ± 0.063829	-0.181250 ± 0.045779	0.810563 ± 0.058861	-0.075696 ± 0.009026	-0.421306 ± 0.058986
ALA310	0.000000 ± 0.000000	-0.727520 ± 0.035555	-0.363653 ± 0.104231	0.166940 ± 0.028140	-0.068128 ± 0.007359	-0.992362 ± 0.117542
LEU311	0.000000 ± 0.000000	-1.060657 ± 0.015635	-0.030410 ± 0.010800	-0.148403 ± 0.015581	-0.055543 ± 0.003289	-1.295013 ± 0.020499
GLN314	0.000000 ± 0.000000	-0.798467 ± 0.028420	-1.224540 ± 0.468268	0.566803 ± 0.127280	-0.083015 ± 0.004371	-1.539218 ± 0.366829
Note: Per-residue binding energy decomposition was performed using the MM/GBSA method (three replicates, values reported as mean ± SEM). The energy components for each residue are defined as follows: • Residue: The amino acid residue of the odorant receptor (OR) involved in ligand interaction (<5 Å). • Internal (Kcal/mol): Intramolecular energy of the residue, including bond, angle, and dihedral …

## Sheet: Dataset S9e
Docking Results of PopeOR15 with Volatile Compounds
OR name	CAS	Best Affinity (kcal/mol)
PopeOR15	37526-88-8	-8.7
PopeOR15	103-52-6	-8.4
PopeOR15	496-11-7	-8.1
PopeOR15	112-79-8	-7.9
PopeOR15	103-45-7	-7.8
PopeOR15	7212-44-4	-7.7
PopeOR15	108-68-9	-7.5
PopeOR15	95-47-6	-7.4
PopeOR15	10415-87-9	-7.4
PopeOR15	937-30-4	-7.4
PopeOR15	86-95-3	-7.3
PopeOR15	99-86-5	-7.2
PopeOR15	120-72-9	-7.2
PopeOR15	7250-94-4	-7.2
PopeOR15	121-71-1	-7.2
PopeOR15	26186-02-7	-7.1
PopeOR15	99-85-4	-7.1
PopeOR15	6378-65-0	-7.1
PopeOR15	3168-90-9	-7.1
PopeOR15	104-62-1	-7.1
PopeOR15	100-42-5	-7.1
PopeOR15	620-17-7	-7.1
PopeOR15	774-40-3	-7.1
PopeOR15	100-41-4	-7.1
PopeOR15	7705-14-8	-7
PopeOR15	589-18-4	-7
PopeOR15	112-38-9	-7
PopeOR15	106-25-2	-7
PopeOR15	101-41-7	-7
PopeOR15	97-53-0	-6.9
PopeOR15	30361-29-6	-6.9
PopeOR15	55-21-0	-6.9
PopeOR15	112-40-3	-6.9
PopeOR15	586-62-9	-6.9
PopeOR15	4192-77-2	-6.9
PopeOR15	1731-86-8	-6.9
PopeOR15	432-25-7	-6.9
PopeOR15	122-78-1	-6.9
PopeOR15	494-99-5	-6.9
PopeOR15	112-54-9	-6.8
PopeOR15	60-12-8	-6.8
PopeOR15	87-52-5	-6.8
PopeOR15	156-38-7	-6.8
PopeOR15	13877-91-3	-6.8
PopeOR15	593-45-3	-6.8
PopeOR15	488-10-8	-6.8
PopeOR15	123-35-3	-6.7
PopeOR15	57-10-3	-6.7
PopeOR15	2445-77-4	-6.7
PopeOR15	621-82-9	-6.6
PopeOR15	13466-78-9	-6.6
PopeOR15	131-11-3	-6.6
PopeOR15	3777-70-6	-6.6
PopeOR15	100-52-7	-6.5
PopeOR15	103-70-8	-6.5
PopeOR15	100-09-4	-6.5
PopeOR15	119-36-8	-6.5
PopeOR15	134-20-3	-6.5
PopeOR15	78-70-6	-6.4
PopeOR15	89-84-9	-6.4
PopeOR15	115-99-1	-6.3
PopeOR15	2216-51-5	-6.3
PopeOR15	124-18-5	-6.3
PopeOR15	79-77-6	-6.2
PopeOR15	108-87-2	-6.2
PopeOR15	1678-92-8	-6.2
PopeOR15	1365-19-1	-6.2
PopeOR15	623-05-2	-6.2
PopeOR15	112-31-2	-6.2
PopeOR15	95-16-9	-6.1
PopeOR15	6485-40-1	-6.1
PopeOR15	2497-18-9	-6
PopeOR15	111-11-5	-6
PopeOR15	2379-55-7	-6
PopeOR15	303-07-1	-6
PopeOR15	124-19-6	-6
PopeOR15	3681-71-8	-5.9
PopeOR15	78-36-4	-5.9
PopeOR15	98-92-0	-5.9
PopeOR15	109-21-7	-5.8
PopeOR15	142-92-7	-5.8
PopeOR15	100-68-5	-5.8
PopeOR15	30361-28-5	-5.8
PopeOR15	17092-92-1	-5.8
PopeOR15	5337-72-4	-5.8
PopeOR15	14901-07-6	-5.8
PopeOR15	99-48-9	-5.6
PopeOR15	105-60-2	-5.6
PopeOR15	623-30-3	-5.5
PopeOR15	124-13-0	-5.5
PopeOR15	103-85-5	-5.5
PopeOR15	2244-16-8	-5.5
PopeOR15	590-01-2	-5.5
PopeOR15	3731-51-9	-5.4
PopeOR15	24168-70-5	-5.3
PopeOR15	23787-80-6	-5.3
PopeOR15	110-43-0	-5.3
PopeOR15	111-71-7	-5.2
PopeOR15	142-82-5	-5.2
PopeOR15	6728-26-3	-5.1
PopeOR15	96-14-0	-5
PopeOR15	928-96-1	-5
PopeOR15	928-95-0	-5
PopeOR15	928-97-2	-5
PopeOR15	107-83-5	-5
PopeOR15	66-25-1	-4.9
PopeOR15	79-92-5	-4.9
PopeOR15	87-44-5	-4.9
PopeOR15	111-27-3	-4.9
PopeOR15	1632-73-1	-4.8
PopeOR15	127-91-3	-4.8
PopeOR15	1139-30-6	-4.7
PopeOR15	1686-14-2	-4.7
PopeOR15	80-56-8	-4.7
PopeOR15	57289-64-2	-4.7
PopeOR15	78-83-1	-4
PopeOR15	71-36-3	-4
PopeOR15	1070-87-7	-4
PopeOR15	75-65-0	-3.8
PopeOR15	505-10-2	-3.7
PopeOR15	470-82-6	-3.7

## Sheet: Dataset S9f
Per-Residue Binding Energy Decomposition of the OR15–Ligand Complex Based on MM/GBSA Analysis
Residue	Internal (Kcal/mol)	van der Waals (Kcal/mol)	Electrostatic (Kcal/mol)	Polar Solvation (Kcal/mol)	Non-Polar Solv. (Kcal/mol)	TOTAL (Kcal/mol)
THR84	0.000000 ± 0.000000	-0.306566 ± 0.013980	0.032025 ± 0.010666	0.056140 ± 0.018387	-0.019561 ± 0.004180	-0.237961 ± 0.004331
PHE87	0.000000 ± 0.000000	-1.784237 ± 0.134742	-0.168027 ± 0.057251	0.238345 ± 0.045828	-0.238020 ± 0.009996	-1.951940 ± 0.123402
CYS88	0.000000 ± 0.000000	-0.249165 ± 0.031883	-0.004456 ± 0.031351	0.001240 ± 0.028169	-0.023095 ± 0.008509	-0.275475 ± 0.050231
TYR162	0.000000 ± 0.000000	-1.511482 ± 0.085317	0.329659 ± 0.075266	-0.234627 ± 0.044038	-0.092855 ± 0.010541	-1.509305 ± 0.121106
THR165	0.000000 ± 0.000000	-1.222266 ± 0.094758	-0.551939 ± 0.133068	0.311250 ± 0.168893	-0.089470 ± 0.016964	-1.552424 ± 0.082469
CYS166	0.000000 ± 0.000000	-1.287706 ± 0.114799	-0.515075 ± 0.049292	0.661803 ± 0.022979	-0.089905 ± 0.011135	-1.230883 ± 0.101450
PHE169	0.000000 ± 0.000000	-1.670855 ± 0.074713	-0.186307 ± 0.128603	0.530765 ± 0.033121	-0.127541 ± 0.004769	-1.453938 ± 0.137709
LEU194	0.000000 ± 0.000000	-0.460515 ± 0.065919	0.018341 ± 0.012019	-0.067098 ± 0.003035	-0.068752 ± 0.013307	-0.578024 ± 0.085563
ALA219	0.000000 ± 0.000000	-0.674250 ± 0.048583	0.077380 ± 0.068785	0.056485 ± 0.057657	-0.062284 ± 0.008911	-0.602670 ± 0.075051
THR222	0.000000 ± 0.000000	-1.150701 ± 0.109037	-0.230744 ± 0.071838	0.335437 ± 0.152209	-0.079588 ± 0.009156	-1.125596 ± 0.138719
VAL223	0.000000 ± 0.000000	-0.978476 ± 0.004498	-0.086610 ± 0.039552	0.083292 ± 0.051757	-0.074539 ± 0.008543	-1.056333 ± 0.020160
HIS226	0.000000 ± 0.000000	-0.708226 ± 0.031682	-0.430322 ± 0.259419	0.389229 ± 0.295280	-0.033784 ± 0.002381	-0.783104 ± 0.144662
ILE227	0.000000 ± 0.000000	-0.052624 ± 0.003028	-0.052762 ± 0.028639	0.081300 ± 0.033809	0.000000 ± 0.000000	-0.024086 ± 0.004465
TYR334	0.000000 ± 0.000000	-1.356853 ± 0.080067	-0.519439 ± 0.033425	0.828607 ± 0.040162	-0.098136 ± 0.016267	-1.145821 ± 0.055415
ALA337	0.000000 ± 0.000000	-0.526920 ± 0.076748	-0.026634 ± 0.062832	0.288909 ± 0.022438	-0.050070 ± 0.005638	-0.314714 ± 0.061140
CYS338	0.000000 ± 0.000000	-0.353749 ± 0.102297	-0.003219 ± 0.037973	-0.009835 ± 0.032854	-0.023391 ± 0.011243	-0.390195 ± 0.107078
GLN341	0.000000 ± 0.000000	-0.452895 ± 0.159855	-0.025693 ± 0.113594	0.473254 ± 0.265724	-0.034939 ± 0.012628	-0.040273 ± 0.040634
Note: Per-residue binding energy decomposition was performed using the MM/GBSA method (three replicates, values reported as mean ± SEM). The energy components for each residue are defined as follows: • Residue: The amino acid residue of the odorant receptor (OR) involved in ligand interaction (<5 Å). • Internal (Kcal/mol): Intramolecular energy of the residue, including bond, angle, and dihedral …
